# Supplementary material for: A unicellular relative of animals generates a layer of polarized cells by actomyosin-dependent cellularization
Source: eLife. 2019 Oct 28;8:e49801. doi: 10.7554/eLife.49801 (PMC6855841; doi:10.7554/eLife.49801)
Supplement: Figure 3—source data 2. — Used in Figures 3, 4 and 5. [file elife-49801-fig3-data2.txt]

gene BT12 BT18 BT24 BT30 BT36 BT42 BT48 BT54 BT60 BT66 CT12 CT18 CT24 CT30 CT36 CT42 CT54 CT60 CT66 CT72
1 Sarc4_g44T 68.8624 54.72 40.5861 37.7658 48.8019 45.7756 41.7948 36.0083 29.2331 25.0531 71.728 54.3977 48.2929 46.3786 36.0055 34.7777 30.04 31.4162 29.6517 26.4497
2 Sarc4_g60T 201.947 278.959 345.42 333.115 263.825 269.026 271.196 242.525 140.467 109.075 159.478 240.18 306.155 329.854 300.092 327.571 289.097 204.513 123.299 125.745
3 Sarc4_g115T 0 0 0 0 0 0 0 0 0 0.178047 0 0 0 0 0 0 0 0 0 0
4 Sarc4_g126T 0.056545 0 0.0608292 0 0 0 0 0 0 0 0 0.128997 0.217579 0 0.0658923 0 0 0 0 0
5 Sarc4_g107T 0 0 0 0 0 0 0 0 0 0 0 0 0 0 0 0 0 0 0 0
6 Sarc4_g84T 0 0 0 0 0 0 0 0 0 0 0 0 0 0 0 0 0 0 0 0
7 Sarc4_g32T 0 0.600009 0 0 0 0 0 0 0 4.72414e-06 0 0 0 0 0 0 0 0 0 0
8 Sarc4_g130T 0.224966 0 0 0 0 0 0 0 0 0 0 0 0 0 0 0 0 0 0 0
9 Sarc4_g54T 0 0 0 0 0 0 0 0 0 0 0 0 0 0 0 0 0 0 0 0
10 Sarc4_g110T 0 0 0 0 0 0 0 0 0 0 0.196953 0 0 0 0 0 0 0 0 0
11 Sarc4_g111T 0 0 0 0 0 0 0 0 0 0 0 0 0 0 0 0 0 0 0 0
12 Sarc4_g25T 4.65601 4.42233 4.35545 2.78947 3.16551 5.75845 7.54623 6.45351 9.61257 5.32867 3.53446 4.73685 3.25327 4.11759 1.83994 3.5042 3.26093 6.25894 7.63799 6.69837
13 Sarc4_g113T 0 0 0 0 0 0 0 0 0 0 0 0 0 0 0 0 0 0 0 0
14 Sarc4_g42T 19.4434 22.6997 22.3999 23.2826 30.2565 37.0457 42.5423 46.022 37.3501 27.9215 17.3603 20.0998 19.7849 21.9034 22.2029 25.8898 33.613 39.0356 32.119 25.9305
15 Sarc4_g19T 4973.67 4728.63 4521.65 4702.84 3849.95 3945.43 3454.71 3694.77 3444.4 3483.69 6206.49 6461.61 5870.18 5546.74 5573.37 6359.62 4877.93 4278.03 4309.88 4107.95
16 Sarc4_g75T 0 0 0 0 0 0 0 0 0 0 0 0 0 0 0 0 0 0 0 0
17 Sarc4_g11T 0 0 0 0 0 0 0 0 0 0 0 0 0 0 0 0 0 0 0 0
18 Sarc4_g91T 0 0 0 0 0.318815 0 0 0 0 0 0 0 0 0 0 0 0 0 0 0
19 Sarc4_g48T 1.78932 2.44664 2.82063 2.85461 4.07596 4.81651 5.02886 5.43512 4.96948 5.56895 0.925412 2.21242 2.2467 2.78431 3.12186 2.69036 4.32297 5.2015 5.70899 5.65109
20 align_id:155048|asmbl_67 0.84266 0 0.929549 0 0.9113 3.13435 2.94256 3.07568 2.36711 4.22336 4.6808 0 0.838759 2.12771 0 3.36045 5.26315 0.950512 0.862693 1.53647
21 Sarc4_g131T 0 0 0 0 0 0 0 0 0 0 0 0 0 0 0 0 0 0 0 0
22 Sarc4_g96T 22.237 22.8931 16.301 18.9426 25.6836 35.1765 39.5596 46.9818 45.1583 33.129 17.4864 22.8904 17.9958 20.0527 18.8066 21.3314 36.4154 45.1976 41.1703 31.9249
23 Sarc4_g99T 30.3849 30.9659 29.9487 26.8439 28.8251 22.872 22.5337 18.561 11.9009 11.2617 37.0338 26.304 31.068 20.9238 24.6508 26.4276 12.2395 17.1263 15.0821 16.7638
24 Sarc4_g94T 0 0 0 0 0 0 0 0 0 0 0 0 0 0 0 0 0 0 0 0
25 Sarc4_g71T 0 0 0 0 0 0 0 0 0 0 0 0 0 0 0 0 0 0 0 0
26 Sarc4_g67T 1.81808 4.5438 3.23975 7.23142 3.36406 2.96064 5.03488 2.96337 0.947975 2.85061 1.44269 0 0.740121 0 0.0308676 5.39918 0.0697696 3.5407 2.07564 1.55751
27 Sarc4_g13T 0 0 0 0 0 0 0 0 0 0 0 0 0 0 0 0 0 0 0 0
28 Sarc4_g6T 0 0 0 0 0 0.274212 0 0 0 0 0 0 0 0 0 0 0 0 0 0
29 Sarc4_g89T 0.423507 0 1.11791 0.715028 1.12047 0.255696 0.844165 0.481591 0.221278 0.44715 0.135268 0.796822 0.749918 0.805143 0.216997 0.579748 0.802713 0.457051 0.381059 0.48069
30 Sarc4_g64T 0 0 0 0 0 0 0 0 0 0 0 0 0 0 0 0 0 0 0 0
31 Sarc4_g22T 0.209672 0.195169 0.339199 0.485461 0.213959 0.324511 0.148844 2.42113 6.51648 5.45823 0.167017 0.715254 0.119159 0.65153 0.684596 0.298206 1.85504 4.96047 8.24688 5.65473
32 Sarc4_g38T 0.796565 0.733577 0.361637 0.48398 0.570554 0.800091 0.899615 1.76736 0.378479 0.375858 1.38312 0.384439 0.749437 0.648507 0.594349 0.56508 0.610332 0.77023 0.627025 0.496394
33 Sarc4_g78T 0 0.477068 0 0 0 0 0 0 0 0 0 0 0 0 0 0 0 0 0 0
34 Sarc4_g127T 0 0 0 0 0 0 0 0 0 0 0 0 0 0 0 0 0 0 0 0
35 Sarc4_g2T 12.8854 7.53798 6.14459 5.92859 5.43694 9.46895 6.71366 9.36642 17.1942 29.3909 14.0795 9.43909 7.97013 5.48056 4.83547 4.0276 7.86603 10.9001 17.6722 26.3906
36 Sarc4_g8T 0 0 0 0 0 0 0 0 0 0 0 0 0 0 0 0 0 0 0 0
37 Sarc4_g15T 0 0 0 0 0 0 0 0 0 0 0 0 0 0 0 0 0 0 0 0
38 Sarc4_g124T 4.935 4.76731 5.55945 3.44713 2.87981 1.41771 1.68195 0 0.996455 2.74313 6.53263 5.44393 2.39387 5.134 4.43838 2.41978 0.517244 0.53362 2.25259 4.36312
39 Sarc4_g23T 5.21451 5.50834 1.23758 2.19171 0.937604 1.96397 5.91809 50.1738 119.251 98.7819 1.25502 1.24876 1.03166 1.26181 2.0467 2.62433 18.1195 57.0192 108.459 78.9246
40 Sarc4_g29T 0.357717 0.960124 0 0.205712 0.417446 0.228369 0.207288 0.471443 0 0 2.16291 1.52496 0.397353 0.71755 0.226965 0.386935 0 0.192357 0 0
41 Sarc4_g102T 0 0 0 0 0 0 0 0 0 0 0 0 0 0 0 0 0 0 0 0
42 Sarc4_g73T 0 0 0 0 0 0 0 0 0 0 0 0 0 0 0 0 0 0 0 0
43 Sarc4_g105T 0 0 0 0 0 0 0 0 0 0 0 0 0 0 0 0 0 0 0 0
44 Sarc4_g46T 3.35279 2.62307 2.66272 2.31605 2.59828 4.4009 5.49431 7.22241 8.62659 11.4453 4.86879 3.1038 2.70763 2.50238 1.78315 1.61843 5.00796 6.30965 8.86682 10.7345
45 Sarc4_g40T 63.223 63.675 74.3366 79.227 77.2962 119.093 133.223 148.201 184.306 169.722 78.2107 82.2665 86.3075 89.6313 103.751 124.031 157.971 178.262 155.794 167.087
46 Sarc4_g81T 0 0 0 0 0 0 0 0 0 0 0 0 0 0 0 0 0 0 0 0
47 Sarc4_g28T 13.7471 15.7542 13.7519 14.5877 15.2939 14.9269 13.9555 13.2932 10.4903 7.01554 15.5747 14.2554 12.4041 14.5608 13.0075 14.5089 10.1486 11.8882 8.55963 7.8945
48 Sarc4_g35T 0.542303 0.634831 0.295444 0.377078 0.0976033 0 0.10229 0 0.104707 0 10.2966 6.42305 8.23067 11.4591 11.5976 8.81361 12.4817 9.61344 7.07692 8.33452
49 Sarc4_g30T 0 0 0 0 0 0 0 0.156259 0 0 0.34686 0 0 0 0 0 0 0 0.127438 0.111498
50 Sarc4_g4T 358.282 389.044 386.962 356.967 386.254 475.297 466.264 486.517 340.509 237.421 344.605 371.754 374.927 418.241 382.778 385.672 490.152 443.277 280.948 288.788
51 Sarc4_g62T 24.2897 29.6249 28.5115 28.4096 32.0992 31.6308 27.5432 36.0373 58.5205 68.4089 23.2941 26.3133 26.1588 29.5026 27.9274 27.5451 29.4957 42.1171 57.7797 58.6539
52 Sarc4_g20T 2.26135 1.00294 0.968148 0.587629 0.401572 0.514543 0.302944 1.55979 7.05825 18.7688 2.32759 1.57542 0.749915 1.3099 1.11785 0.85095 1.40879 2.77377 10.0919 15.5329
53 Sarc4_g49T 11.1812 14.1914 12.3399 12.2199 11.4031 13.7241 12.3116 19.9042 43.5266 48.3208 8.70229 11.9148 11.4733 10.716 11.1086 11.2986 12.0448 20.3322 38.3785 42.2515
54 Sarc4_g58T 23.8634 21.1123 19.3492 19.5293 29.9582 28.3976 27.0575 28.5272 15.387 8.33593 24.3002 21.2647 20.1384 21.1192 21.8756 19.1482 24.307 21.9524 13.6822 10.7186
55 Sarc4_g86T 0 0 0 0 0 0 0 0 0 0.0571171 0 0 0 0 0 0 0 0 0 0
56 Sarc4_g17T 10.889 11.7321 9.5857 9.55511 8.83213 7.67184 3.08763 2.21851 13.8691 38.2467 11.537 10.7456 10.0366 8.50035 7.7018 7.84038 3.01864 5.74261 17.4891 27.5366
57 Sarc4_g56T 0 0 0 0 0 0.219501 0.606803 0.915636 0.868248 0.212396 0.236132 0 0 0 0 0 1.12117 3.08021 3.66142 4.27225
58 Sarc4_g59T 65.229 72.9532 66.034 61.9638 69.0948 63.4083 58.4999 56.5925 42.0522 43.1983 55.9796 53.6795 59.1347 61.3905 60.8875 55.7216 49.6255 47.5227 40.5574 41.3789
59 align_id:155049|asmbl_68 0.651617 0 0.718197 1.38612 1.41663 0 0 0 1.78658 1.62351 0 0.779722 0 2.56653 1.52461 0.655133 0 0 2.01539 0.589565
60 Sarc4_g119T 62.1111 86.2669 80.6952 77.7071 85.2929 102.653 108.407 117.403 112.402 98.4235 68.3864 75.6647 74.7552 83.9274 91.8111 92.5695 117.892 106.246 100.374 93.717
61 Sarc4_g88T 0 0 0 0 0 0 0 0 0 0 0 0 0.0427991 0 0 0.235253 0 0 0 0.423161
62 Sarc4_g34T 0 0 0 0 0 0 0 0 0 0 0 0 0 0 0 0 0 0 0 0
63 Sarc4_g122T 0 0.0833577 0 0 0 0 0.062169 0 0 0 0 0 0 0 0.186229 0.0407563 0 0 0 0
64 Sarc4_g70T 0 0 0 0 0 0 0 0 0 0 0 0 0 0 0 0 0 0.100768 0 0
65 Sarc4_g98T 22.4896 23.1046 22.5597 21.4074 21.6787 21.304 17.8752 14.6239 11.9836 11.3687 28.1586 25.2575 22.8481 21.1692 20.2538 16.2023 16.2737 13.5686 12.1819 11.7417
66 Sarc4_g85T 0 0 0.00423682 0 0 0 0 0 0 0 0 0 0 0 0 0 0 0 0 0
67 Sarc4_g24T 3.79704 3.10651 2.43664 2.30303 2.89099 3.24088 3.25118 3.9055 4.8791 4.39566 2.45808 2.20765 2.67778 1.729 2.01268 1.57164 2.92044 3.80144 4.58067 4.75008
68 Sarc4_g92T 0 0 0 0 0 0 0 0 0 0 0 0 0 0 0 0 0 0 0 0
69 Sarc4_g114T 0 0 0 0 0 0 0 0 0 0 0 0 0.0589248 0 0 0 0 0 0.0582943 0
70 Sarc4_g50T 0 0 0 0 0 0 0 0 0 0 0 0 0 0 0 0 0 0 0 0
71 Sarc4_g12T 0 0 0.463523 0 0 0 0.240788 0 0 0 0 0 0 0 0 0 0 0 0.208784 0.182973
72 Sarc4_g18T 14.7338 15.068 19.6533 24.1545 18.2423 17.5983 16.8632 26.6122 32.5412 20.8712 13.1634 16.8351 18.0872 22.3447 20.7751 20.4951 21.3269 29.1291 27.3317 20.9683
73 Sarc4_g51T 0.155665 0.622499 0 0.162888 0.680071 0.573579 0.353567 0.186507 0.187644 0 0.617939 0 0.753164 0.403067 0.910322 0.304581 0.326182 0 0 0.132882
74 Sarc4_g118T 68.6864 71.4357 73.3569 84.0609 58.8418 72.3696 75.5195 73.007 66.514 115.39 75.2553 69.1109 67.7165 72.9395 76.6332 89.0162 81.1173 71.1225 66.5433 92.181
75 Sarc4_g53T 0 0 0 0 0 0 0 0 0 0 0 0 0 0 0 0 0 0 0 0
76 Sarc4_g41T 22.417 22.7517 25.7946 28.6806 27.827 30.9095 39.7161 42.7263 44.5375 45.0803 23.4244 22.5488 27.7915 28.3985 28.4678 35.3799 41.7052 48.3254 58.0981 56.9233
77 Sarc4_g39T 21.2571 19.8899 15.1693 14.058 18.0379 18.5352 18.752 19.8296 14.5815 12.3875 21.0839 17.1278 15.4046 15.3097 12.961 12.9459 14.3082 16.7581 13.7123 13.5709
78 Sarc4_g14T 0 0 0 0 0 0 0 0 0 0 0 0 0 0 0 0 0 0 0 0
79 Sarc4_g31T 0 0 0 0 0 0 0 0 0 0 0 0 0 0 0 0 0 0 0 0
80 Sarc4_g121T 0.271024 0 0 0.245674 0 0.458749 0.733539 0 0.431546 0.888767 0.212677 0 0.952159 0 0.588281 0 0 0.184051 0 0.83235
81 Sarc4_g80T 0 0 0 0 0 0 0 0 0 0 0 0 0 0 0 0 0 0 0 0
82 Sarc4_g47T 253.698 218.337 222.721 213.709 244.758 173.881 122.138 99.8387 74.9212 70.1072 246.714 207.395 214.636 205.734 199.62 162.718 102.837 83.7273 64.1512 67.8425
83 Sarc4_g45T 5.09071 5.19862 4.31721 3.97111 4.5264 2.60951 2.46137 3.16369 5.92729 6.17603 3.7361 3.58046 3.07168 3.29725 2.17091 2.57373 1.82927 3.49661 5.63464 5.24221
84 Sarc4_g87T 0 0 0 0 0 0 0 0 0 0 0 0 0 0 0 0 0 0 0 0
85 Sarc4_g106T 0 0 0 0 0 0 0 0 0 0 0 0 0 0 0 0 0 0 0 0
86 Sarc4_g120T 0 0 0 0 0 0 0 0.0682347 0.074353 0 0 0 0 0 0 0 0 0 0 0.118401
87 Sarc4_g3T 43.9164 64.2558 79.8966 83.4502 104.749 134.898 151.728 143.859 105.178 69.5051 21.8227 55.0715 73.9058 90.1182 94.3 89.2298 136.415 127.779 91.8601 69.9802
88 Sarc4_g100T 26.1509 20.7587 26.1121 27.2253 24.8101 28.5933 19.831 17.4474 18.1649 11.5339 39.4153 34.2725 24.1952 21.183 25.3758 19.5329 11.0946 16.6749 13.2855 12.095
89 Sarc4_g66T 1.78206 3.5991 2.80907 5.32936 3.66019 3.67958 3.80493 3.43532 4.14846 2.547 2.68741 3.52089 3.09797 2.76071 4.77738 2.93016 5.02355 2.91436 2.29843 3.16355
90 Sarc4_g123T 0 0 0 0 0 0 0 0 0 0 0 0 0.325363 0 0 0 0 0 0 0
91 Sarc4_g16T 61.2662 92.7963 96.1713 121.205 109.477 138.348 183.611 269.418 283.301 267.281 42.5622 72.5369 85.3649 88.1413 103.164 131.778 206.858 249.533 229.193 216.49
92 Sarc4_g5T 0 0 0 0 0 0 0 0 0 0 0 0 0 0 0 0 0 0 0 0
93 Sarc4_g103T 0 0 0 0 0 0 0 0 0 0 0 0 0 0 0 0 0 0 0 0
94 Sarc4_g74T 0 0 0 0 0 0 0 0 0 0 0 0 0 0 0 0 0 0 0 0
95 Sarc4_g109T 0 0 0 0 0 0 0 0 0 0 0 0 0 0 0 0 0 0 0 0
96 Sarc4_g26T 40.4243 35.5016 33.0075 34.9101 32.9596 23.4532 21.2446 16.3612 17.0561 23.5542 30.3647 35.3745 37.2136 34.2764 31.3099 28.2267 18.0596 18.2703 17.8721 25.1147
97 Sarc4_g10T 0 0 0 0 0 0 0 0 0 0 0 0 0 0 0 0 0 0 0 0
98 Sarc4_g116T 0.672354 0.0366446 0 0 0.803624 0.443857 0.348927 1.85371 3.13623 1.6885 0 0 0 0 0 0 0.604961 1.69769 3.56777 2.64561
99 Sarc4_g72T 0 0 0 0 0 0 0 0 0 0 0 0 0 6.09412e-06 0 0 0 0 0 0
100 Sarc4_g83T 0 0 0 0 0 0 0 0 0 0 0 0 0 6.09412e-06 0 0 0 0 0 0
101 Sarc4_g76T 0 0 0 0 0 0 0 0 0 0 0 0 0 0 0 0 0 0 0 0
102 Sarc4_g77T 0.939361 0.750978 0.410178 0.393908 0.205967 0.463636 1.06816 0.45347 0.920653 2.24878 0.249454 0.667432 0 0.493654 1.10825 0.369916 0.789574 0.610676 1.47543 1.29001
103 Sarc4_g93T 0 0 0 0 0 0 0 0 0 0 0 0 0 0 0 0 0 0 0 0
104 Sarc4_g132T 0.744027 0.597716 0.0810656 0.387641 0.160132 0.179685 0.252269 0.60523 1.27929 3.89433 1.55317 0.345383 0.772087 0.365555 0 0 0.152475 0.629604 1.12861 3.72076
105 Sarc4_g90T 0 0 0.190125 0 0 0 0 0 0 0 0 0 0 0 0 0 0 0 0 0
106 Sarc4_g125T 0 0 0 0 0 0 0 0 0 0 0 0 0 0 0 0 0 0 0 0.0719797
107 Sarc4_g79T 0 0 0 0 0 0 0 0 0 0 0 0 0 0 0 0 0 0 0 0
108 Sarc4_g108T 0 0 0 0 0 0 0 0 0 0 0 0 0 0 0 0 0 0 0 0
109 Sarc4_g21T 18.061 15.6999 11.0686 11.3574 14.0303 14.4117 17.335 38.7664 137.614 211.661 13.1205 12.7796 11.176 11.0458 11.427 11.7167 24.8405 59.3032 134.68 168.051
110 Sarc4_g63T 0 0 0 0 0 0 0.532185 0.43468 0 0.485933 0 0 0 0 0 0 0 0.289721 0 0.296593
111 Sarc4_g104T 0 0 0 0 0 0 0 0 0 0 0 0 0 0 0 0 0 0 0 0
112 Sarc4_g65T 0 0 0 0 0 0 0 0 0 0 0 0 0 0 0 0 0 0 0 0
113 Sarc4_g101T 0 0 0 0 0 0.115576 0 0 0 0 0 0 0 0 0 0 0 0 0 0
114 Sarc4_g37T 35.2991 35.9728 30.6319 30.2811 39.3722 40.3156 41.1739 37.1862 30.159 20.3823 30.8365 31.5882 26.8176 30.0126 26.4199 27.2062 30.1513 31.4055 25.269 19.8346
115 Sarc4_g69T 0 0 0 0 0 0 0 0.42745 0 0.163559 0 0 0 0 0 0 0 0 0.0670534 0
116 Sarc4_g55T 0 0 0 0 0 0 0 0.363038 0 0 0 0 0 0 0 0 0 0 0 0
117 Sarc4_g33T 0 0 0 0.180745 0 0 0 0 0 0 0 0 0 0 0 0 0 0 0.180797 0
118 Sarc4_g1T 6.18684 6.81246 4.72372 6.29699 7.8611 8.96241 9.44381 10.1326 12.5541 12.7312 4.93335 5.99268 5.06177 4.66591 4.94563 6.62889 8.2975 10.9913 11.9344 12.249
119 align_id:155148|asmbl_167 36.3882 47.8568 60.4281 49.4997 58.2298 81.199 72.929 115.495 119.116 58.207 28.3364 47.1642 63.8525 71.0497 72.5212 62.9914 100.259 112.737 120.063 73.7609
120 Sarc4_g112T 1.3111 1.30765 2.14625 1.37453 1.9198 1.35083 0.743393 1.58897 0.541031 1.57471 1.74079 1.5552 0.640718 2.02753 0.517902 1.51018 1.1483 1.66066 1.50497 1.32011
121 Sarc4_g9T 0 0 0 0 0 0 0 0 0 0 0 0 0 0 0 0 0 0 0 0
122 Sarc4_g95T 7.54333 8.84345 7.8135 9.82947 10.2442 11.3733 11.6122 13.7204 13.926 16.2224 9.21445 9.10352 9.0537 8.90182 8.78544 10.3838 12.6272 14.1772 14.1929 14.621
123 Sarc4_g68T 1.13748 1.50617 4.61844 1.35939 0.538049 3.23428 2.14568 2.54837 0 0.807497 1.71252 1.92673 2.85373 1.86933 2.44345 2.23864 2.20559 2.92052 2.00916 2.25859
124 align_id:155143|asmbl_162 1.15418 0.256745 1.25729 1.4735 1.11562 0.940631 1.30953 3.65724 4.87247 4.35369 0.67676 1.20486 0.492209 0.327228 0.89163 1.99027 2.27103 4.00084 5.83969 7.17508
125 Sarc4_g129T 0 0.865751 0 0 0 0 0 0 0 0 0 0 0 0 0 0 0 0 0 0
126 Sarc4_g7T 0 0 0 0 0 0 0 0 0 0 0 0 0 0 0 0 0 0 0 0
127 Sarc4_g43T 1.27559 1.21519 1.06873 1.14685 1.37529 2.42564 3.53453 3.61964 3.55375 2.57215 1.34836 1.57973 1.12593 1.18881 1.15074 0.915826 2.79718 3.37388 3.15001 3.58615
128 Sarc4_g97T 47.6094 60.3646 52.7774 55.0005 47.746 30.5901 24.0472 26.8332 16.9416 14.5475 52.6275 57.6188 57.4029 54.5195 56.8691 49.6495 30.997 28.052 17.607 20.3022
129 Sarc4_g57T 0 0 0 0 0 0 0 0 0 0 0 0 0 0 0 0 0 0 0 0
130 Sarc4_g117T 0.221805 0.178042 0.120653 0 0.114664 0.177943 0.156851 0.0819532 0.129231 0.314893 0.393011 0.125317 0.280188 0.136586 0.206242 0.104414 0.221555 0.267212 0.266847 0.256024
131 Sarc4_g128T 0 0 0 0 0 0 0 0 0 0 0.0854955 0 0 0 0 0 0 0 0 0
132 Sarc4_g82T 0 0 0 0 0 0 0 0 0 0 0 0 0 0 0 0 0 0 0 0
133 Sarc4_g27T 2781.51 2510.06 2278.33 2216.28 2159.08 2106.67 1972.69 1790.44 1588.48 1450.43 3082.7 2660.03 2607.89 2221.62 2298.46 1972.51 1787.78 1689.72 1574.35 1682.42
134 Sarc4_g36T 2.12184 2.31212 0.210453 1.21303 0.211523 0.237978 0 0 0 0 20.7402 18.0497 21.043 23.0943 20.9595 21.6574 24.5366 22.5682 17.047 21.3724
135 Sarc4_g52T 0 0 0 0 0 0 0 0 0 0 0 0 0 0 0 0 0 0 0 0
136 Sarc4_g61T 125.61 131.444 114.795 111.757 127.154 91.0058 74.6485 72.1575 74.1053 62.4375 108.613 106.436 102.482 98.6299 95.2414 83.2315 56.7305 64.7623 65.1675 58.5321
137 Sarc4_g1095T 0.730161 0 0 0.259619 0 0 0.695875 0.155718 0.36805 0 0.333186 0 0.305606 0 0 0 0 0 0 0
138 Sarc4_g1153T 3.69503 4.12929 3.92291 4.31083 5.05132 6.28912 7.40195 8.08599 5.92044 4.02907 2.8282 3.00676 4.17933 4.5449 4.68024 4.60365 6.49382 6.89003 5.19106 4.85236
139 Sarc4_g1070T 18.9769 22.976 23.9021 28.9576 23.3902 39.3253 50.5289 47.8363 56.1502 64.3523 19.8221 23.8151 28.1258 27.8491 29.8893 38.9763 52.9675 58.6332 65.252 69.0242
140 Sarc4_g1139T 20.1014 21.0388 17.4874 17.6142 21.3315 21.5659 21.8684 20.6809 19.5468 19.5203 20.9321 17.3164 14.9751 16.8207 13.9313 12.5421 15.7198 16.4019 15.9334 17.8236
141 Sarc4_g1107T 18.1041 23.8528 20.8545 18.6249 20.7541 15.0486 12.9856 10.1313 7.64295 5.09521 17.7933 22.5024 17.8891 18.7466 19.4305 17.0246 10.1201 9.41946 6.08955 5.21962
142 Sarc4_g1157T 0 0 0 0 0 0 0 0 0 0 0 0 0 0 0 0 0 0 0 0
143 Sarc4_g1133T 0 0.151867 0 0 0.284556 0 0 0.364022 0.173745 0 0.202211 0.174894 0.145934 0 0 0 0.433876 0 0.14197 0
144 Sarc4_g1121T 0.231675 1.23039 1.1706 1.05048 1.43443 1.85933 2.01348 1.28851 1.11882 1.11494 0.352848 0.96534 1.09304 1.26943 1.05495 1.62104 1.29004 1.2688 0.896617 0.911531
145 Sarc4_g1115T 0 0 0 0 0 0 0 0 0 0 0 0 0 0 0 0 0 0 0 0
146 Sarc4_g1060T 7.07047 7.43285 5.29099 7.26625 8.87398 13.7847 15.2086 22.5281 21.0195 17.5746 5.63363 7.14952 5.56723 6.54898 6.26579 7.65824 15.4268 20.7584 20.47 16.4605
147 Sarc4_g1147T 0 0 0 0 0 0 0 0 0 0 0 0 0 0 0 0 0 0 0 0
148 Sarc4_g1173T 0 0 0 0 0 0 0 0 0 0 0 0 0 0 0 0 0 0 0 0
149 Sarc4_g1109T 11.4079 20.0207 29.5927 37.5917 50.6655 88.2343 111.158 143.031 163.815 118.109 5.91407 12.9048 21.8749 33.7357 39.8119 44.108 100.555 124.974 126.32 102.678
150 Sarc4_g1065T 0 0 0.435626 0 0 0 0 0 0 0 0 0 0 0.615994 0 0 0 0 0 0
151 Sarc4_g1116T 0 0 0 0 0 0 0 0 0.0646226 0.142284 0 0 0 0 0 0 0 0 0 0
152 Sarc4_g1129T 0 0 0 0 0 0 0 0 0 0 0 0 0 0 0 0 0 0 0 0
153 Sarc4_g1110T 11.0009 14.9425 15.7776 18.7689 23.4848 36.8047 45.6508 56.8806 61.8166 35.0278 7.11732 10.9586 14.0787 17.3484 16.662 19.5134 43.7896 53.8469 48.0095 34.3718
154 Sarc4_g1161T 0 0 0 0 0 0 0 0 0 0.16521 0 0 0 0 0 0 0 0 0 0
155 Sarc4_g1079T 0 0.49457 0.222902 0.491867 0.023565 0 0.17318 0.488216 0 0.191469 1.5713 1.24294 1.26264 0.836117 0.671201 0.247796 0.551912 0.234424 0.209789 0.348275
156 Sarc4_g1064T 0 0 0 0 0 0 0 0 0 0 0 0 0 0 0 0 0 0 0 0
157 Sarc4_g1136T 34.056 29.8563 31.4434 33.2754 30.9645 14.2276 5.07098 1.78358 2.07539 7.09842 50.4528 41.3377 42.4103 29.2805 37.6363 25.8662 4.98654 2.76364 2.22441 4.50641
158 Sarc4_g1168T 0.123566 0.28734 0 0 0 0.0966943 0.0906492 0 0 0.33197 0 0.192178 0.314101 0 0.185355 0.231893 0 0 0.0892397 0.117473
159 Sarc4_g1105T 0.512745 0 0.148173 0.29836 0 0.162493 0 0 0 0.619173 0.449628 0 0 0.0735419 0.665669 0 0.510731 0.26514 0.342755 0.0460993
160 Sarc4_g1150T 2.55353 2.70375 3.1441 2.44819 2.29975 4.12581 3.58461 3.77864 3.10747 3.094 2.78568 3.39172 2.12912 1.42318 2.00057 2.13314 2.14101 3.59713 4.04239 3.91761
161 Sarc4_g1135T_Sarc4_g1137T 32.4007 26.9179 22.6979 28.9672 36.4977 137.396 153.166 121.113 131.711 226.179 36.6002 33.6759 29.8063 28.6018 28.8456 43.521 123.982 115.61 158.037 168.11
162 Sarc4_g1113T 0 0 0 0 0.229877 0 0 0 0.258286 0.251055 0 0 0 0 0 0 0 0 0 0
163 Sarc4_g1093T 0 0.0716614 0 0 0 0 0 0 0 0 0.189245 0.168716 0.0690267 0 0 0 0 0 0 0.0609468
164 Sarc4_g1177T 0 0.0989126 0 0 0 0 0 0 0 0 0 0 0 0 0 0 0 0 0 0
165 Sarc4_g1182T 0 0 0 0 0 0 0 0.0828275 0 0.0759101 0 0 0 0 0 0 0 0 0.164105 0
166 Sarc4_g1141T 0 0 0 0 0 0 0 0 0 0 0 0 0 0.190072 0 0 0 0.154047 0 0
167 Sarc4_g1076T 22.9566 22.1833 23.4146 26.1426 26.0683 34.9834 38.4321 40.2381 41.9609 34.6032 20.8878 23.5064 22.7231 23.8543 24.9564 26.1905 39.5007 38.6548 45.2642 35.6432
168 Sarc4_g1122T 31.9347 31.8092 32.8838 33.5516 34.438 20.9313 17.3558 12.5009 15.6435 32.2065 31.4307 31.4822 34.6599 34.1092 32.1638 29.7439 15.3701 12.4076 15.2081 24.3211
169 Sarc4_g1160T 0 0 0 0 0 0 0 0 0 0 0 0 0 0 0 0 0 0 0 0
170 Sarc4_g1144T 0 0 0 0 0 0 0 0 0 0 0 0 0 0 0 0 0 0 0 0.151521
171 Sarc4_g1082T 0 0 0 0 0 0 0 0 0 0 0 0 0 0 0 0 0 0 0 0
172 Sarc4_g1062T 0.0878534 0 0 0 0 0 0 0 0 0.0906381 0 0.0932541 0.075576 0 0 0 0.0908487 0.0851968 0 0
173 Sarc4_g1165T 0 0 0 0 0 0 0 0 0 0 0 0 0 0 0 0 0 0 0 0
174 Sarc4_g1149T 4.89015 8.72294 5.99443 7.57441 6.95378 9.12502 8.7632 13.693 24.7278 59.7603 6.36053 6.08138 7.40578 7.13861 8.52421 10.3841 11.6553 17.6371 29.5498 42.6277
175 Sarc4_g1118T 0 0 0 0 0 0 0 0 0 0 0 0 0 0 0 0 0 0 0 0.142453
176 Sarc4_g1185T 0 0 0 0 0.123608 0 0 0.170588 0.322299 0.486647 0 0 0 0.12444 0.141593 0.366149 0.460016 0 0.249506 0.403284
177 Sarc4_g1179T 0 0.123389 0 0 0 0 0 0 0 0 0 0 0 0 0 0 0 0 0 0.0509118
178 align_id:155226|asmbl_245 2.59654 1.72649 3.3059 2.94902 1.9007 1.60512 0.736418 0.262267 0.267835 0.259696 0.574793 3.59257 3.59406 2.29485 1.79494 1.49567 0.227474 1.17432 1.06401 0
179 Sarc4_g1127T 0 0 0 0 0 0 0 0 0 0 0 0 0 0 0 0 0 0 0 0
180 Sarc4_g1172T 0 0 0 0 0 0 0 0 0 0 0 0 0 0 0 0 0 0 0 0
181 Sarc4_g1067T 0 0 0 0 0 0 0 0 0 0 0 0 0 0 0 0 0 0 0 0.140746
182 Sarc4_g1084T 0 0 0 0 0 0 0 0 0 0 0 0 0.0850248 0 0 0 0 0 0 0.0419421
183 Sarc4_g1078T 5.76095 4.35384 4.16614 4.18034 4.10441 4.66486 3.58542 3.14544 4.59507 5.05461 7.27279 5.71186 3.95684 3.78146 2.48039 2.51302 2.49319 3.16543 4.14656 4.69086
184 Sarc4_g1167T 0 0 0 0 0 0 0 0 0 0 0 0 0 0 0 0 0 0 0 0
185 Sarc4_g1143T 0 0 0 0.111267 0.039358 0.145018 0.0913438 0.144274 0.11893 0.2449 0.0384172 0 0 0 0 0 0.192119 0.261185 0.414885 0.167956
186 Sarc4_g1087T 0 0 0 0 0 0 0 0.139622 0 0 0 0 0 0 0 0 0 0 0 0
187 Sarc4_g1091T 0 0.230058 0.628375 0.255411 0.792729 0.449124 0.393165 0.744845 0.650735 0.78804 0.815669 0.591897 0.746914 0.621443 0.139741 0.405682 0.279768 0.192858 0.456875 0.846197
188 Sarc4_g1159T 0 0 0 0.162888 0 0 0 0 0 0.184669 0 0 0 0 0 0 0 0 0 0
189 Sarc4_g1174T 0 0 0 0 0 0 0 0 0 0 0 0 0 0 0 0 0 0 0 0
190 Sarc4_g1124T 1.66218 2.63845 4.24975 5.98212 6.20516 16.7056 25.7667 41.4972 38.5867 21.9255 0.784647 1.983 3.86496 6.16771 7.28726 9.70922 27.2667 37.6238 30.53 24.7432
191 Sarc4_g1097T 0.251009 0.0630568 0 0 0 0 0 0 0 0 1.38807 0 0.0589678 0 0.0700767 0 0 0 0 0
192 Sarc4_g1103T 0.783465 0.109519 0.183968 0.242816 0 0.465662 0.590857 0.230795 0.60756 0.848256 0.160134 0.13649 0.326782 0.138501 0.210162 0.969493 1.20695 0.607982 1.40254 0.381846
193 Sarc4_g1074T 13.5594 11.6567 11.3173 10.3435 10.8753 14.635 16.5857 9.76688 6.25402 5.46484 24.73 14.8781 11.8995 9.19477 10.5682 9.24764 11.9879 9.97584 6.42441 6.67221
194 Sarc4_g1092T 13.0657 14.2069 14.2057 13.0285 13.5824 14.8 19.6179 28.6597 40.1688 37.6386 10.5709 11.966 12.748 20.5696 10.4963 13.6355 16.6783 22.5812 31.1093 33.706
195 Sarc4_g1099T 0 0 0 0 0 0 0 0 0 0 0 0 0 0 0 0 0 0 0 0
196 Sarc4_g1066T 0 0 0 0.0984334 0 0 0 0 0 0 0 0 0 0 0 0 0 0 0 0
197 Sarc4_g1111T 0 0 0 0 0 0 0 0 0 0 0 0 0 0 0 0 0 0 0 0
198 Sarc4_g1085T 0 0 0 0 0 0 0 0 0 0 0 0 0 0 0 0 0 0 0 0
199 Sarc4_g1163T 0 0 0 0 0 0 0 0 0 0 0 0 0 0 0 0 0 0 0 0
200 Sarc4_g1101T 0.140048 1.21252 0 0 0.198992 0.770449 1.27789 1.97072 0.583719 0 0.996501 0.52962 0 0 1.12572 0 0.13773 0 1.77503 0
201 Sarc4_g1152T 1.87103 2.61567 1.76629 2.35399 1.9878 1.93003 2.97658 2.98945 6.20921 13.1491 1.54244 1.79334 2.10702 1.95113 1.51372 1.50992 2.11057 3.71258 7.26657 8.82884
202 Sarc4_g1112T 0 1.59082 0 0 0 0 0 0 0 0 9.40934 4.44448 0.537385 0.712509 0 0 0 0 0 0
203 Sarc4_g1170T 41.8306 43.0294 42.7993 36.852 43.1897 66.806 69.1571 83.7745 75.4971 50.1049 26.3887 38.603 42.9004 35.6646 30.1917 37.6963 54.4613 66.5553 69.7519 53.283
204 Sarc4_g1119T 0 0 0 0 0 0 0 0 0 0 0 0 0 0 0 0 0 0 0 0
205 Sarc4_g1071T 32.2458 32.5221 32.0277 34.3914 37.2792 38.8579 36.4195 38.1203 26.9552 14.8002 32.4276 35.8143 33.4018 38.4766 34.8666 36.5508 38.2209 36.5848 25.8628 17.7559
206 Sarc4_g1106T 0 0 0.269812 0 0 0 0 0.299427 0.308452 0 0 0 0 0.329102 0.292933 0 0 0 0 0
207 Sarc4_g1162T 0 0 0 0 0 0 0 0 0 0 0 0 0 0 0 0 0 0 0 0
208 Sarc4_g1075T 0.688703 1.37804 1.05049 1.29538 2.39999 2.36109 2.1885 1.96967 0.164497 0 3.27492 2.26902 2.12072 0.529886 1.12064 1.20646 2.29949 1.6323 0.26754 0.351184
209 Sarc4_g1134T 8.50202 12.4737 9.60832 7.97198 5.12501 9.55505 13.3069 17.0597 21.299 19.1158 13.1316 6.6623 7.33602 7.01157 2.11209 4.61452 8.6275 9.5521 19.7304 20.623
210 Sarc4_g1117T 0 0 0 0 0 0 0 0 0 0 0 0 0 0 0 0 0 0 0 0
211 Sarc4_g1130T 0 0 0 0 0 0 0 0 0 0 0 0 0 0 0 0 0 0 0 0
212 Sarc4_g1181T 0 0 0 0 0 0 0 0 0 0 0 0 0 0 0 0 0 0 0 0
213 Sarc4_g1128T 0.382557 0.657768 0.463333 0.265998 0.973584 1.30709 1.16012 1.61429 1.86134 1.54991 0.365535 0.279918 0.318116 0.478415 0.35049 0.291315 0.692455 1.33928 1.70893 1.31843
214 Sarc4_g1108T 17.9985 19.4085 21.8007 19.0126 15.9624 10.8424 9.91625 4.76165 6.3727 16.1091 17.7569 21.6646 15.8868 12.7875 12.6302 11.6078 5.68145 4.63345 6.23849 11.1223
215 Sarc4_g1096T 0.417333 0 0 0.0870141 0 0 0 0 0 0 0.65477 0.291226 0.236944 0 0 0.0795486 0 0 0 0
216 Sarc4_g1146T 0 0 0 0 0 0 0 0 0 0 0 0 0 0 0 0 0 0 0 0
217 Sarc4_g1156T 0 0 0 0 0 0 0 0 0 0 0 0 0 0 0 0 0 0 0 0
218 Sarc4_g1178T 3.68296 3.1582 6.93947 6.09748 4.37544 5.90176 7.67526 10.6068 10.3048 13.3696 2.00416 4.31711 4.5593 5.58345 5.888 6.34658 10.9729 11.1952 12.0387 12.6688
219 Sarc4_g1104T 0.152376 0.15238 0.331984 0 0 0.471891 0.321207 0.600238 1.1002 1.71643 0 0.670494 0.702888 0 0 0.253493 0.358277 0.73971 1.87538 0.472767
220 Sarc4_g1140T 0 0 0 0 0 0 0 0 0 0 0 0 0 0 0 0 0 0 0 0
221 Sarc4_g1068T 1.76122 3.4341 1.33757 1.83319 1.7155 3.52757 3.25097 2.94709 1.99116 2.15932 2.14809 1.97204 1.24986 1.93674 2.13332 1.95766 3.20112 2.41018 3.55823 2.33853
222 Sarc4_g1154T 36.0461 57.9247 73.7155 85.1976 95.3734 159.399 265.124 597.231 413.321 137.133 23.4711 52.5532 76.1707 91.4809 105.753 116.87 388.863 545.592 363.585 203.671
223 Sarc4_g1120T 0 0 0 0 0 0 0 0 0 0 0 0 0 0.0436661 0 0.0325035 0 0 0.0301777 0
224 Sarc4_g1063T 0 0 0 0 0 0 0 0 0 0 0 0 0 0 0 0 0 0 0 0
225 Sarc4_g1184T 0.0374203 0 0 0 0 0 0 0 0 0 0 0 0 0 0 0 0 0 0 0
226 Sarc4_g1123T 427.269 477.325 418.322 361.707 417.869 495.685 506.887 442.788 405.284 338.107 258.121 286.071 284.268 271.395 275.375 289.725 290.129 317.155 322.716 284.289
227 Sarc4_g1100T 0.224803 0 0 0 0 0.0579841 0 0 0.0586882 0.0511473 0.142975 0.184483 0 0 0 0 0.0977668 0.0533408 0.04345 0.0422101
228 Sarc4_g1186T 0 0 0 0 0 0 0 0 0 0 0 0 0 0 0 0 0 0 0 0
229 Sarc4_g1126T 0 0 0 0 0 0 0 0 0 0 0 0 0 0 0 0 0 0 0 0
230 Sarc4_g1158T 0 0 0 0 0 0 0 0 0 0 0 0 0 0 0 0 0 0 0 0
231 Sarc4_g1183T 0 0 0.141307 0 0 0 0 0.154128 0.28142 0 0 0 0.11656 0 0 0 0 0.126785 0 0.099985
232 Sarc4_g1148T 0.115871 0.136622 0 0.0826324 0.0899886 0.0893182 0.170424 0.129001 0.293074 0 0.0506108 0.0870411 0.123342 0.171191 0 0.246306 0.195975 0.168734 0.113613 0.163785
233 Sarc4_g1081T 0 0 0 0.310316 0 0 0 0 4.07194e-06 0 0 0 0 0 0 0 0 0 0 0
234 Sarc4_g1145T 0 0 0 0 0 0 0 0 0 0 0 0 0 0 0 0 0 0 0 0
235 Sarc4_g1175T 0 0 0 0 0 0 0 0 0 0 0 0 0 0 0 0 0 0 0 0
236 Sarc4_g1094T 0 0.0716614 0 0 0 0 0 0 0 0 0.189245 0.168716 0.0690267 0 0 0 0 0 0 0.0609468
237 Sarc4_g1166T 0 0 0 0 0 0 0 0 0 0 0 0 0 0 0 0 0 0 0 0
238 Sarc4_g1083T 0 0 0 0 0 0 0 0 0 0 0 0 0 0 0 0 0 0 0 0
239 Sarc4_g1098T 0 0 0 0 0 0 0 0 0 0 0 0 0 0 0 0 0 0 0 0
240 align_id:155265|asmbl_284 2.28551 2.76873 2.70998 3.64095 2.23928 2.75527 1.59438 2.17969 1.30386 1.98019 1.66357 1.86904 1.58154 2.54609 2.03217 1.33571 1.37391 1.98598 1.65154 1.62027
241 Sarc4_g1073T 615.671 601.504 778.592 762.965 625.212 368.882 278.534 262.072 500.014 561.613 507.628 602.568 700.069 718.834 686.702 655.284 296.429 322.78 469.73 497.803
242 Sarc4_g1132T 0 0 0 0 0 0.702003 0 0 0 0 0 0.0611654 6.59861e-06 0 0 0 0 0 0 0
243 Sarc4_g1089T 0 0.668433 1.09539 0.351881 0.366936 1.6266 1.1107 4.79463 5.43688 4.30681 1.33724 0.366844 0.996782 1.80864 0.799957 1.33159 4.17356 6.81999 8.21842 9.1287
244 Sarc4_g1169T 90.9306 88.6313 82.3635 84.7435 94.483 67.6643 58.1328 49.776 34.6421 31.8194 104.211 97.194 78.4866 66.2031 80.426 82.3421 42.2796 40.7576 34.5712 29.6972
245 Sarc4_g1155T 89.0023 95.4565 87.7229 91.2631 98.1017 114.921 119.865 142.5 147.723 107.26 85.8509 88.5635 93.1035 98.2757 90.2435 95.9137 121.304 135.354 135.771 111.129
246 Sarc4_g1164T 0 0 0 0 0 0 0 0 0 0 0 0 0 0 0 0 0 0 0 0
247 Sarc4_g1176T 0 0 0 0 0 0 0 0 0 0 0 0 0 0 0 0 0 0 0 0
248 Sarc4_g1131T 0 0 0 0 0 0 0 0 0 0 0 0.0755693 0 0 0 0 0 0 0 0
249 Sarc4_g1171T 19.4784 26.6019 30.8212 30.3232 29.3256 45.2796 51.5452 52.9982 45.009 33.2995 23.2343 26.4974 28.4811 26.4245 28.9156 31.6277 40.6515 45.3913 43.8729 33.9719
250 Sarc4_g1114T 0 0 0 0 0 0 0 0 0 0 0 0 0 0 0 0 0 0 0 0
251 Sarc4_g1102T 0 0 0 0 0.189095 0 0 0.230235 0 0 0 0 0 0.247224 0 0 0 0 0 0
252 Sarc4_g1072T 35.752 27.192 33.9909 30.5063 33.9149 28.4916 26.7498 24.2603 18.5558 13.203 39.5966 38.0679 36.2776 32.6667 36.0031 27.6051 21.8666 24.3715 18.1813 14.6447
253 Sarc4_g1142T 0 0 0 0 0 0 0 0 0 0 0 0 0 0.190072 0 0 0 0.154047 0 0
254 align_id:155270|asmbl_289 0.375258 0 0.410387 0.396849 0.824252 0 0 0.918409 5.39466 15.0988 2.51231 0.898298 0.752127 0.511302 0 0 1.9613 2.07124 5.28197 11.9655
255 Sarc4_g1088T 0 0 0.0454657 0.0433138 0 0.0496244 0 0 0.0564183 0.0926366 0 0 0.0387054 0.0498194 0 0.0387581 0.0418484 0.0432681 0.0388067 0.0682229
256 Sarc4_g1090T 0.0636747 0.237541 0.0664345 0.123038 0 0 0.266743 1.00229 2.01614 1.50822 0 0.142073 0 0 0 0.222853 0.240798 0.570265 0.603371 0.711085
257 Sarc4_g1069T 68.698 77.291 83.6084 91.378 66.0178 140.899 195.777 178.829 156.023 242.787 69.1263 84.3682 79.3685 72.1228 69.4201 92.8057 175.859 184.432 200.974 230.903
258 Sarc4_g1086T 0 0 0 0 0 0 0 0 0 0 0 0 0 0 0 0 0 0 0 0
259 Sarc4_g1151T 0.673174 0.336461 0 0 0 0.207361 0 0 0 0.401268 0 0 0.163449 0.219414 0 0 0.176554 0 0.164702 0.144139
260 Sarc4_g1077T 8.02046 7.28399 4.39799 2.85431 2.88199 10.0702 11.7889 16.0006 20.3946 12.26 11.6183 4.9573 4.02099 5.75166 2.58289 1.84805 25.7598 39.0514 27.6272 36.9384
261 Sarc4_g1061T 0 0 0 0 0 0 0 0 0 0 0 0 0 0 0 0 0 0 0 0
262 Sarc4_g1080T 0 0 0 0 0 0 0 0 0 0 0 0 0 0 0 0 0 0 0 0
263 Sarc4_g1138T 44.9487 46.1493 35.701 33.8406 40.2823 16.4171 11.2097 8.86028 10.2571 9.9186 52.0917 45.6376 38.9022 41.1841 38.2337 31.1305 13.537 9.78622 9.88771 9.81545
264 Sarc4_g1180T 0 0 0 0 0 0 0 0 0 0 0 0 0 0 0 0 0 0 0 0
265 Sarc4_g1125T 20.5471 17.8205 30.6402 27.0772 20.1706 22.7996 29.4084 43.5521 110.101 151.305 17.8261 30.1184 30.6064 33.6783 27.7559 37.3554 41.478 72.2001 118.325 133.674
266 Sarc4_g26265T 0.895541 0.449107 0.239354 0.160599 0.632403 0.680162 0.0708469 0.290062 0.667514 0.960458 1.41511 0.651261 0.337082 1.18424 0.700767 0.14097 0.576225 0.719819 1.48894 1.32958
267 Sarc4_g26259T 2.91086 3.10471 2.01009 3.715 3.22559 30.8263 77.8176 129.218 140.991 81.9303 1.56272 1.91893 2.97233 4.04146 4.57166 7.3208 87.4514 127.831 123.04 81.0804
268 Sarc4_g26263T_Sarc4_g26264T 3.98587 4.51793 3.35394 3.79086 5.1856 7.76728 9.12409 16.2075 17.7421 9.33339 3.46857 3.96706 3.03561 3.52063 3.56473 4.18248 9.2353 15.3076 14.3607 10.6987
269 Sarc4_g26270T 0 0 0 0 0 0 0 0 0 0 0.813529 0 1.2038 0 0 0 0 0 0 0
270 Sarc4_g26275T 44.9757 48.9163 54.4647 55.9808 55.8311 73.2979 101.166 158.646 125.589 68.8492 36.6838 41.8579 47.4348 48.066 51.2065 51.7629 98.5994 130.219 106.761 67.656
271 Sarc4_g26262T_Sarc4_g26261T 2.45723 2.87427 2.20535 2.38612 2.72192 3.33644 4.70817 6.65152 6.64267 4.07634 1.67879 2.11399 2.02391 2.05842 2.06906 2.29373 3.90198 5.07158 5.38624 3.92216
272 Sarc4_g26269T 0.762114 0.423234 0.198307 0.36425 0.325834 0.214071 0.131017 0.0686426 0 0.122877 0.694538 0.547713 0.210916 0.1493 0.118448 0.16644 0.115744 0 0.159812 0.0932471
273 Sarc4_g26276T 4.16859 3.05071 2.23002 2.48302 3.15676 3.40368 3.96997 4.19785 1.52662 1.43507 2.64747 1.83111 1.9071 1.49588 1.83412 1.84086 2.45104 2.88998 1.83756 1.43267
274 Sarc4_g26260T 5.94721 9.01169 7.1027 7.89801 10.2861 15.8082 20.5012 28.6036 35.9487 27.1527 4.4621 9.29623 6.88908 8.10564 7.86971 8.5497 19.4901 28.2863 34.1646 29.1306
275 Sarc4_g26273T 0.58612 0.256614 0.138858 0.238377 0.108576 0 0.0573463 0.231452 1.13137 3.60672 0.525992 0.146156 0.307467 0.362545 0.0834676 0 0.102526 0.344617 1.08702 2.64729
276 Sarc4_g26268T 0 0 0 0 1.13962 1.13683 0 1.17991 0 0 0 0 0 0 0 0 0 0 0 0
277 Sarc4_g26278T 0.998299 0.665218 1.08845 0.174349 0.364163 0.614627 0.756197 0.399732 0 0.198317 0.220374 0.393552 0.646019 0.216663 0.390421 0.163278 0.174459 0.359731 0.488259 0.142465
278 Sarc4_g26272T 1.0918 2.61643 2.83341 1.58908 0 2.7231 0 0 10.575 4.88565 2.80432 2.44858 0 0 0 2.19067e-05 0 0 6.39874 2.59152
279 Sarc4_g26271T 0.272469 0.816323 0 0 0 0 0 0 0 0 0 0 0 0 0 0 0 0 0 0
280 Sarc4_g26258T 47.6376 50.791 52.09 50.1707 59.7061 69.5055 75.3578 65.3787 36.0488 25.4537 48.1858 49.6663 50.7699 54.3627 56.6359 52.6449 71.1627 60.1543 39.6366 33.2183
281 align_id:155332|asmbl_351 1.32895 2.0052 0.965436 1.3826 1.56329 0.95627 0.64907 0.811867 0.547587 0.594292 0.688732 0.867692 1.07565 1.38405 1.22289 0.622471 0.448772 0.881191 0.414269 0.255471
282 Sarc4_g26280T 5.41574 3.3123 3.0095 3.81681 4.5952 4.98667 4.45715 4.96366 2.56355 1.50209 3.64935 2.61121 3.07019 2.3254 2.83937 2.19817 2.79 3.14886 2.03235 1.70766
283 align_id:155331|asmbl_350 21.4343 28.6482 10.6533 17.2706 11.224 19.3477 8.61387 13.6146 10.3154 21.4205 26.7257 20.4052 15.6362 10.4976 24.7083 5.94119 31.7243 35.8886 22.9664 28.9096
284 Sarc4_g26255T 4.09908 4.47025 4.80543 5.19788 4.53688 5.38392 6.50222 17.9921 61.3678 71.239 3.48969 3.70944 3.92688 4.84211 5.23868 4.97463 11.1743 27.4776 56.1195 55.5171
285 Sarc4_g26257T 19.2377 12.969 14.6212 17.2561 17.6787 17.9683 16.1779 19.8532 25.6279 47.3963 23.7631 15.6529 16.4131 15.7315 15.2565 13.2394 16.156 19.8198 30.0612 34.26
286 Sarc4_g26277T 4.25791 3.50351 2.53077 2.86992 3.67693 3.36872 3.00054 3.38739 2.01729 1.03026 1.75697 2.39958 3.30322 2.50761 2.3567 2.49745 2.89658 3.34809 2.13063 1.47724
287 Sarc4_g26267T 0 0 0 0 0.113871 0.127884 0 0.247763 0.123002 0.121753 0 0.245815 0 0 0 0 0.108876 0 0.30303 0
288 Sarc4_g26266T 0.110893 0 0 0 0.120199 0.135048 0 0.654494 1.04141 0.386337 0.145883 0 0 0 0 0 0 0.118702 0.747645 0.280671
289 Sarc4_g26274T 25.3961 27.25 26.2816 25.7786 33.8152 33.3016 34.4646 33.313 26.7807 18.5173 23.3153 21.5966 21.3956 23.8361 25.0473 24.5421 24.4042 29.3642 23.3472 18.8355
290 Sarc4_g26279T 0.358994 0.289225 0.156492 0.223854 0.535166 0.399985 0.40387 0.705934 0.132682 0.0528782 0.648127 0.576294 0.377413 0.255082 0.313264 0.266654 0.312751 0.17418 0.155244 0.11739
291 Sarc4_g26256T 117.35 108.345 96.8659 92.6794 84.9796 65.0462 57.1275 54.2053 43.0556 36.9493 143.696 105.418 93.7825 82.2214 87.8927 77.1477 53.6576 46.3214 39.454 40.0005
292 Sarc4_g15895T 16.0453 14.03 11.8717 19.948 21.1319 26.289 27.7556 46.7106 42.258 33.8417 17.7313 15.8354 19.8382 18.4297 12.0102 18.3535 23.0778 24.9687 33.6416 25.8458
293 Sarc4_g15896T 190.397 218.19 287.078 275.485 274.765 651.529 907.94 809.944 756.902 701.343 152.258 244.785 258.085 301.446 296.02 374.347 844.822 794.567 848.61 768.296
294 Sarc4_g15893T_Sarc4_g15894T 7.56863 7.45237 5.75683 6.46944 8.53953 10.3105 11.3843 16.363 16.2869 9.98462 4.99539 6.56175 5.27841 4.77629 4.40724 5.03941 8.98708 12.1598 13.4732 10.1054
295 align_id:155345|asmbl_364 246.635 212.307 96.4577 124.952 56.4284 31.8221 21.711 13.9407 23.8305 16.5077 261.902 418.739 202.978 114.281 51.4938 71.6615 32.6006 32.6834 35.6467 41.0855
296 Sarc4_g15904T 18.5178 16.2117 13.813 11.4155 8.17648 6.86098 11.5915 4.4923 5.1452 6.78709 17.3512 11.7722 12.8498 11.4383 8.09019 14.7727 7.30215 12.3536 7.3982 11.3478
297 Sarc4_g15902T 0 0 0 0 0 0 0 0 0 0 0 0 0 0 0 0 0 0 0 0
298 Sarc4_g15898T 0 0 0 0 0 0 0 0 0 0 0 0 0 0 0 0 0 0 0 0
299 Sarc4_g15901T 0 0 0 0 0 0 0 0 0 0 0 0 0 0 0 0 0 0 0 0
300 align_id:155344|asmbl_363 0 1.9729 0 0 0 0.0888076 0 0 0.542829 0 0 0 0 0 0 0 0.153003 0 0.353565 0.395165
301 align_id:155342|asmbl_361 31.2848 38.506 81.5312 67.6132 35.1857 59.6825 96.1529 101.746 143.405 121.123 19.2616 73.7919 71.7165 20.9572 42.5651 44.201 109.35 134.836 208.865 151.871
302 Sarc4_g15900T 0 0 0 0 0 0 0 0 0 0 0 0 0 0 0 0 0 0 0 0
303 Sarc4_g15897T 0 0 0 0 0 0 0 0 0 0 0 0 0 0 0 0 0 0 0 0
304 Sarc4_g15903T 0.0375309 0.0012248 0.0366293 0.0448547 0.0646148 0.0237681 0.0291849 0 0.00369321 0.00868307 0.0386746 0.132033 0.0349237 0.034234 0.0939929 0.00842304 0.014211 0.0260947 0.0614448 0
305 Sarc4_g15899T 0 0 0 0 0.0116216 0 0 0 0 0 0 0 0 0 0 0 0 0 0 0
306 Sarc4_g15905T 0 0 0 0 0 0 0 0 0 0 0 0 0 0 0 0.652481 0 0 0 0
307 Sarc4_g15911T 0 0 0 0 0 0 0 0 0 0.14225 0 0 0 0 0 0 0.135176 0.0644411 0 0.106754
308 Sarc4_g15916T 0 0 0 0 0 0 0 0 0 0 0 0 0 0 0 0 0 0 0 0
309 Sarc4_g15919T 0 0.167562 0 0 0 0 0 0 0 0 0 0 0 0 0 0 0 0 0 0
310 Sarc4_g15915T 0 0 0 0 0 0 0.0630164 0 0 0 0 0 0 0 0 0 0 0 0 0
311 Sarc4_g15906T 0 0 0 0 0 0 0 0 0 0 0.105567 0 0 0 0 0 0 0 0 0
312 Sarc4_g15908T 0 0 0 0 0 0 0 0 0 0 0 0 0 0 0 0 0 0 0 0
313 Sarc4_g15913T 0 0 0 0 0 0 0 0 0 0 0 0 0 0 0 0 0 0 0 0
314 Sarc4_g15914T 0 0 0 0 0 0 0 0 0 0 0 0 0 0 0 0 0 0 0 0
315 Sarc4_g15917T 0 0 0 0 0 0 0 0 0 0 0 0 0 0 0 0 0 0 0 0
316 Sarc4_g15918T 0 0 0 0 0 0 0 0 0 0 0 0 0 0 0 0 0 0 0 0
317 Sarc4_g15912T 0 0 0 0 0 0 0 0 0 0 0 0 0 0 0 0 0 0 0 0
318 align_id:155352|asmbl_371 21.743 20.4415 14.2358 9.88036 2.84299 1.72145 2.39784 0.980423 0.76086 1.53556 4.84737 23.7644 7.73879 5.32059 0.80284 2.04223 0.467174 1.6046 3.19269 2.31396
319 Sarc4_g15909T 0 0 0 0 0 0 0 0 0 0 0 0 0 0 0 0 0 0 0 0
320 Sarc4_g15907T 0 0 0 0 0 0 0 0 0 0 0 0 0.0134281 0 0 0 0 0 0 0
321 Sarc4_g15910T 0 0 0 0 0 0 0 0 0 0 0 0 0 0 0 0 0 0 0 0
322 Sarc4_g15922T 0 0 0 0 0 0 0 0.196272 0 0 0 0 0 0 0 0 0 0 0.16366 0
323 Sarc4_g15928T 0 0 0 0 0 0 0 0 0 0 0 0 0 0 0 0 0 0 0 0
324 Sarc4_g15930T 0 0 0 0 0 0 2.33517e-07 0 0 0 0 0 0 0.860454 0 0 0 0 0 0
325 Sarc4_g15924T 0.559679 0.400238 0.404388 0.172202 0.404709 0.480745 1.90572 0.841627 0.665707 1.51661 0.627687 1.94596e-06 2.07104e-06 1.8486e-07 5.45228e-07 2.8795e-07 0.331043 0.0986161 9.01727e-06 1.72083e-05
326 Sarc4_g15929T 0 0.73755 0 0.779829 0 0 0 0 0 0.901075 3.04708 0 0 0 0 0 0.684078 0 0 0.151035
327 Sarc4_g15920T 0 0 0 0 0 0 0 0 0 0 0 0 0 0 0 0 0 0 0 0
328 Sarc4_g15925T 0.293216 0.153363 0.31174 0.271097 0.348551 0.643545 0.616971 0.657373 0.495437 1.0245 0.629415 0.448046 0.335588 0.174539 0 0 0.262206 0.158658 0.429628 0.11128
329 Sarc4_g15931T 0 0 0 0 0 0 0 0 0 0 0 0 0 0 0 0 0 0 0 0
330 Sarc4_g15921T 0 0 0 0 0 0 0 0 0 0 0 1.75886 0 0 1.30075 0 0 0 0 0
331 Sarc4_g15926T 11.3421 10.4239 3.66534 1.54115 2.11026 7.40465 5.38345 1.76241 4.49329 2.61345 44.1169 22.6648 3.54865 8.69366 2.69563 3.70559 3.98197 2.73791 1.29788 2.69361
332 align_id:155368|asmbl_387 39.2616 27.9119 18.5211 25.4102 26.5258 30.4653 7.84604 19.9773 10.986 12.3575 66.6057 36.6504 27.2063 19.4599 11.8386 21.6687 5.00324 11.4243 5.21112 8.88391
333 Sarc4_g15923T 0.686672 0 0 0.758366 1.44878 1.56651 1.29296 1.6152 1.98061 1.13393 1.16286 1.29903 0 0.313815 0.498931 0.20193 0.506807 1.84345e-09 0.529042 0.969692
334 Sarc4_g15927T 0 0 0 0 0 0 0 0 0 0 0 0 0 0 0 0 0 0 0 0
335 Sarc4_g15937T 0 0 0 0 0 0 0 0 0 0 0.0758536 0 0 0 0.064992 0 0 0 0 0
336 Sarc4_g15934T 3.47723 3.96831 2.67378 3.01409 3.57388 3.21495 2.92194 3.36041 2.78279 2.18472 2.74569 2.43188 2.28734 2.49421 2.5886 2.06366 2.16743 2.92221 2.44747 2.1287
337 Sarc4_g15933T 0.960984 0.682969 0.616033 0.38195 0.301236 1.31719 2.16308 2.89175 4.11707 4.06938 1.16752 0.843502 0.446356 0.637933 0.58729 0.709892 2.41898 3.91412 4.40869 3.93445
338 Sarc4_g15932T 0.0849692 0 0 0 0 0 0 0 0.0980739 0 0 0 0 0 0 0 0 0 0 0
339 Sarc4_g15935T 0 0 0 0 0 0 0 0 0 0 0 0 0 0 0 0 0 0 0.920259 0
340 Sarc4_g15936T 0 0 0 0 0 0 0 0 0 0 0 0 0 0 0 0 0 0 0 0
341 Sarc4_g15940T 31.4051 28.397 33.6772 32.519 41.7971 40.1558 49.4304 60.3365 52.4834 40.4479 30.7213 29.1783 28.9193 31.8714 35.4674 33.1617 42.1509 51.5164 47.5815 36.2492
342 Sarc4_g15938T 1.77763 1.14764 0.397388 0.284204 0.16983 0.135996 0.102546 0.025841 0.328256 1.81151 2.08611 1.01888 0.887574 0.323606 0.173893 0.0211496 0.0915965 0.165798 0.696562 2.3837
343 Sarc4_g15939T 20.0668 33.7545 39.5091 49.6656 51.0711 61.3453 73.3482 96.7532 110.002 89.2353 10.9088 33.9588 35.4547 50.4553 47.0381 49.9103 81.5951 102.932 112.263 89.9678
344 Sarc4_g15941T 0.225976 0.639076 0.295465 0.566278 0.434119 0.59602 0.407258 0.56917 0.659177 0.656993 0.116882 0.103944 0.126387 0.655287 0.149468 0.0422618 0.229167 0.188914 0.168759 0.148664
345 Sarc4_g15958T 0 0 0 0 0 0 0 0 0 0 0 0 0 0 0 0 0 0 0 0
346 Sarc4_g15960T 0 0 0 0 0 0 0 0 0 0 0 0 0 0 0 0 0 0 0 0
347 Sarc4_g15968T 0 0 0 0 0 0 0 0 0 0 0 0 0 0 0 0 0 0 0 0
348 Sarc4_g15972T 0 0 0 0 0 0 0 0 0 0 0 0 0 0 0 0 0 0 0 0
349 Sarc4_g15978T 0 0 0.0528908 0 0 0 0 0.354746 0.154384 0.230814 0 0 0 0 0.172253 0.10796 0 0 0 0.311853
350 Sarc4_g15969T 0 0 0 0 0 0 0 0 0 0 0 0 0 0 0 0 0 0 0 0
351 Sarc4_g15975T 0 0 0 0 0 0 0 0 0 0 0 0 0 0 0 0 0 0 0 0
352 Sarc4_g15974T 0 0 0 0 0 0 0 0 0 0 0 0 0 0 0 0 0 0 0 0
353 Sarc4_g15944T 0.809591 0.607714 0.751806 0.753913 0.774447 0.771961 1.40642 0.78613 0.995184 0.718575 0.630287 0.648921 0.413114 0.48248 0.542011 0.82841 0.776117 0.547297 0.413475 0.468227
354 Sarc4_g15973T 0 0 0 0 0 0 0 0 0 0 0 0 0 0 0 0 0 0 0 0
355 Sarc4_g15965T 0 0 0 0 0 0 0 0 0 0 0 0 0 0 0 0 0 0 0 0
356 Sarc4_g15980T 0.879873 0.518203 0.345013 0.658972 0.940596 0.915853 1.4533 1.47789 1.45353 1.47868 0.0657 0.195073 0.189554 0.427891 0.302315 0.110085 0.983699 0.863824 1.07354 0.716937
357 Sarc4_g15946T 0 0 0 0 0 0 0 0 0 0 0 0 0 0 0 0 0 0 0 0
358 Sarc4_g15964T 0 0 0 0 0 0 0 0 0 0 0 0 0 0 0 0 0 0 0 0
359 Sarc4_g15979T 0 0 0 0 0 0 0 0 0 0 0 0 0 0 0 0 0 0 0 0
360 Sarc4_g15963T 0 0 0 0 0 0 0 0 0 0 0 0 0 0 0 0 0 0 0 0
361 Sarc4_g15957T 0 0 0 0 0 0 0 0 0 0 0 0 0 0 0 0 0 0 0 0
362 Sarc4_g15950T 0 0 0 0 0 0 0 0 0 0 0 0 0 0 0 0 0 0 0 0
363 Sarc4_g15948T 0 0 0 0 0.820802 0 0 0 0 0 0.455449 0 0 0 0 0 0 0 0 0
364 Sarc4_g15956T 0 0 0 0 0 0 0 0 0 0 0 0 0 0 0 0 0 0 0 0
365 Sarc4_g15967T 0 0 0 0 0 0 0 0 0 0 0 0 0 0 0 0 0 0 0 0
366 Sarc4_g15976T 0 0 0 0 0 0 0 0 0 0 0 0 0 0 0 0 0 0 0 0
367 Sarc4_g15955T 0 0 0 0 0 0 0 0 0 0 0 0 0 0 0 0 0 0 0 0
368 Sarc4_g15951T 0 0 0 0 0 0 0 0 0 0 0 0 0 0 0 0 0 0 0 0
369 Sarc4_g15977T 0.50842 0 0 0 0 0 0.560125 0 0 0 0 0 0 0 0 0 0.439343 0 0 0
370 Sarc4_g15943T 0.250867 0.136721 0.205702 0.133357 0.0682544 0.149136 0.243317 0.205477 0.535783 0.583754 0.402824 0.0716553 0.116356 0.0753805 0.0691224 0.175383 0.188719 0.431461 0.626616 0.856552
371 Sarc4_g15961T 0 0 0 0 0 0 0 0 0 0 0 0 0 0 0 0 0 0 0 0
372 Sarc4_g15949T 0 0 0 0 0 0 0 0 0 0 0 0 0 0 0 0 0 0 0 0
373 Sarc4_g15942T 0 0 0 0 0.142717 0 0 0 0 0 0 0.102093 0.298353 0 0.116571 0.79915 0 0 0 0
374 Sarc4_g15953T 0 0 0 0 0 0 0 0 0 0 0 0 0 0 0 0 0 0 0 0
375 Sarc4_g15962T 0 0 0 0 0 0 0 0 0 0 0 0 0 0 0 0 0 0 0 0
376 Sarc4_g15966T 0 0 0 0 0 0 0 0 0 0 0 0 0 0 0 0 0 0 0 0
377 Sarc4_g15981T 0 0 0 0 0 0 0 0 0 0 0 0 0 0 0 0 0 0.308095 0 0
378 Sarc4_g15971T 0 0 0 0 0 0 0 0 0 0 0 0 0 0 0 0 0 0 0 0
379 Sarc4_g15959T 0 0 0 0 0 0 0 0 0 0 0 0 0 0 0 0 0 0 0 0
380 Sarc4_g15952T 0 0 0 0 0 0 0 0 0 0 0 0 0 0 0 0 0 0 0 0
381 Sarc4_g15954T 0 0 0 0 0 0 0 0 0 0 0 0 0 0 0 0 0 0 0 0
382 Sarc4_g15947T 0 0 0 0 0 0 0 0 0 0 0 0 0 0 0 0 0 0 0 0
383 Sarc4_g15945T 0 0 0 0 0 0 0 0 0 0 0 0 0 0 0 0 0 0 0 0
384 Sarc4_g15970T 0 0 0 0 0 0 0 0 0 0 0 0 0 0 0 0 0 0 0 0
385 Sarc4_g15984T 0 0 0 0 0 0 0 0 0 0 0 0 0 0 0 0 0 0 0 0
386 Sarc4_g15983T 3.28359 1.3865 0.0616748 0.165305 0.675157 0.0201236 0.266481 0.682719 9.02744e-09 0.897053 11.6116 5.39995 3.12712 2.17474 1.36696 0.70204 1.31186 1.98894 1.67733 2.04727
387 Sarc4_g15982T 11.444 9.46021 2.43362 1.37155 0.955237 1.48463 2.16969 2.90355 5.35262 3.09433 60.134 24.6242 13.7545 7.65517 5.17915 1.58311 5.80402 8.71294 8.38156 6.93453
388 align_id:155405|asmbl_424 2.71544 4.73572 2.99075 0 5.1671 0.84004 0 0 0 1.69946 4.69387 1.62565 0.687045 14.2164 3.93664 1.3647 0.707275 0.761009 0 0
389 Sarc4_g15986T 1.57725 0.526985 0.572765 0 0.113871 0.255768 0.119111 0.247763 1.59902 6.57467 0.69065 1.22908 0.500967 0.132058 0.481705 0.303376 0.435505 1.01109 3.83838 7.70514
390 Sarc4_g15985T 2.88992 2.85148 1.37079 1.44656 1.35271 5.29821 7.23766 6.27583 10.0025 26.7078 4.18159 2.19305 1.78651 1.39198 1.1372 1.45411 7.95038 7.69823 12.369 23.8009
391 align_id:155404|asmbl_423 12.4293 12.2564 14.4034 14.6015 10.7062 8.78935 6.41414 4.29079 3.44233 2.98844 7.04032 11.8621 12.8762 12.5777 13.0251 14.6091 5.57013 3.85142 2.46935 2.70616
392 Sarc4_g15987T 29.5811 31.1158 30.855 31.3893 31.7532 22.1706 18.7396 16.1007 12.2333 10.9193 30.4928 27.8268 28.6834 32.3103 27.6195 25.3988 16.5518 13.6855 13.1292 11.5629
393 Sarc4_g15988T 1.43693 1.03818 0.441657 0.268219 0.157357 0 0.124497 0.462602 3.13125 12.7954 3.57412 1.65271 0.755138 0.528458 0.121506 0.275221 0.483854 1.00038 3.19368 7.44605
394 Sarc4_g15989T 0 0 0 0 0 0 0 0 0 0 0 0 0 0 0 0 0 0 0 0
395 Sarc4_g15997T 18.5178 16.2117 13.813 11.4155 8.17648 6.86098 11.5915 4.4923 5.1452 6.78709 17.3512 11.7722 12.8498 11.4383 8.09019 14.7727 7.30215 12.3536 7.3982 11.3478
396 Sarc4_g15992T 0 0 0 0 0.0116216 0 0 0 0 0 0 0 0 0 0 0 0 0 0 0
397 Sarc4_g15990T 0 0.0147237 0 0 0.00647061 0 0.0130651 0.00542944 0.0156969 0.00726354 0 0 0.00287029 0 0.00343788 0.0109064 0.00821844 0.00712809 0.00702774 0.0177076
398 Sarc4_g15993T 0 0 0 0 0 0 0 0 0 0 0 0 0 0 0 0 0 0 0 0
399 Sarc4_g15996T 0.0375309 0.0012248 0.0366293 0.0448547 0.0646148 0.0237681 0.0291849 0 0.00369321 0.00868307 0.0386746 0.132033 0.0349237 0.034234 0.0939929 0.00842304 0.014211 0.0260947 0.0614448 0
400 Sarc4_g15994T 0 0 0 0 0 0 0 0 0 0 0 0 0 0 0 0 0 0 0 0
401 Sarc4_g15991T 0 0 0 0 0 0 0 0 0 0 0 0 0 0 0 0 0 0 0 0
402 Sarc4_g15995T 0 0 0 0 0 0 0 0 0 0 0.00714939 0 0 0 0 0 0 0 0 0
403 Sarc4_g26284T 1.29844 1.48027 1.949 1.40039 1.0175 1.84273 2.42552 9.00743 44.7554 88.3939 0.663538 1.12381 1.25015 1.59634 1.55044 1.43339 4.80323 16.7887 49.8664 71.7341
404 Sarc4_g26307T 0 0 0 0 0 0 0 0 0 0 0 0 0 0 0 0 0 0 0 0.255189
405 Sarc4_g26294T 0 0 0 0 0 0 0 0 0 0 0 0 0 0 0 0 0 0 0 0
406 Sarc4_g26306T 0 0 0 0 0 0 0 0 0 0 0 0 0 0 0 0 0 0 0 0
407 Sarc4_g26321T 32.6456 32.8082 31.1489 28.9115 29.5937 27.0598 26.3351 25.5272 19.2909 17.7683 27.6238 29.8027 26.3777 28.0624 27.2092 27.9424 20.718 19.7494 18.2637 17.679
408 Sarc4_g26330T 0 0 0 0 0 0 0 0 0 0 0 0 0 0 0 0 0 0 0 0
409 Sarc4_g26281T 0 0 0 0.0448218 0 0 0 0 0 0 0 0.0496286 0 0 0 0 0 0 0 0
410 Sarc4_g26297T 0 0 0 0 0 0 0 0 0 0 0 0 0 0 0 0.126393 0 0 0 0.162819
411 Sarc4_g26300T 0 0 0 0 0 0 0 0 0 0 0 0 0 0 0 0 0 0 0 0
412 Sarc4_g26308T 0 0 0 0 0 0 0 0 0 0 0 0 0 0 0 0 0 0 0 0
413 Sarc4_g26282T 5.4311 5.13858 5.66744 6.17765 6.00705 9.16652 10.1693 15.2489 14.6024 10.4562 5.72706 4.24427 3.56978 5.31633 5.0877 5.95463 10.0782 12.1987 12.4491 11.1936
414 Sarc4_g26314T 125.496 134.893 126.158 133.452 118.555 108.686 100.603 82.9162 64.0483 76.1213 137.151 125.509 120.372 121.735 123.311 125.249 102.469 79.801 87.3348 100.096
415 Sarc4_g26283T 8.69423 11.6493 3.76053 5.87615 7.64697 13.4406 12.4752 18.3798 23.0708 20.056 8.9402 7.65717 6.13331 9.29526 9.03641 7.56455 13.7178 19.1162 20.4359 18.7482
416 align_id:155450|asmbl_469 28.0874 24.3541 17.0863 26.9024 25.991 31.4462 28.013 28.1338 32.9271 32.8823 25.6577 20.6054 22.0194 20.1853 17.9755 22.2696 26.1477 32.6877 28.2138 25.9832
417 Sarc4_g26302T 0 0 0 0 0 0 0 0 0 0 0 0 0 0 0 0 0.38204 0 1.45516 0
418 Sarc4_g26305T 0 0 0 0 0 0 0 0 0 0 0 0 0 0 0 0 0 0 0 0
419 Sarc4_g26312T 0.132554 0.199756 0.361073 0.138063 0 0.798824 1.64671 4.14278 11.1092 13.2838 0.517849 0.460596 0.18706 0.323723 0.370865 0 3.38531 6.8511 10.4545 12.3349
420 Sarc4_g26285T 5.74328 9.63205 13.1626 17.3534 13.9239 26.6979 34.2068 62.1338 132.438 202.492 3.8969 7.97471 13.7514 19.6929 18.1969 22.5133 56.8986 73.1846 133.683 151.101
421 Sarc4_g26311T 20.3679 24.1761 16.3284 16.8677 19.834 18.2177 17.3624 18.4489 19.0025 15.7349 17.3645 18.328 13.8338 15.0381 15.9719 15.7237 15.1171 16.1275 14.2601 12.9463
422 Sarc4_g26334T 118.339 140.001 147.018 174.911 170.267 136.168 130.458 143.022 161.133 157.493 117.94 131.383 144.513 177.385 164.344 146.508 128.205 155.527 148.637 132.552
423 Sarc4_g26326T 2.09154 0.930735 1.2595 1.25127 1.6341 1.37846 2.11176 1.34406 3.05133 1.56862 1.45262 1.85683 0.884127 0.56833 1.23702 1.63346 3.10446 2.11288 2.56002 1.75262
424 Sarc4_g26298T 0.456916 0 0.748717 0 0 0.28237 0.259008 0.27703 0 0 0.303555 0 0.447022 0.90973 0.541776 0 0.479982 0.248207 0.225105 0.788883
425 Sarc4_g26316T 1.96094 1.89708 1.98896 2.72334 2.27195 5.41798 10.7638 30.3097 16.8921 5.86144 1.22556 1.75685 2.17597 2.24603 2.74567 3.77816 14.9825 24.9316 15.8184 10.3941
426 Sarc4_g26320T 3.62721 4.70809 0.791885 2.67645 3.18245 0 1.65499 0.884869 1.41277 4.40865 2.42266 2.16578 1.81337 3.44619 2.60819 2.529 0.756822 2.79278 3.26923 2.24228
427 Sarc4_g26328T 0 0 0 0 0 0 0 0 0 0 0 0 0 0 0 0 0 0 0 0
428 Sarc4_g26335T 4130.71 4099.22 3986.26 3930.07 3487.49 3523.72 3449.25 3235.71 3001.77 2782.43 4621.94 4293.15 4164.52 3726.35 3780.75 3567.92 3484.64 3071.54 3045.6 2786.61
429 Sarc4_g26319T 19.7498 20.6174 15.5121 15.2531 20.3688 23.8291 25.93 28.6166 36.1362 49.9344 18.0129 14.0102 17.7944 18.3817 17.6574 16.7836 27.4238 31.7814 35.3061 52.6201
430 Sarc4_g26313T 0.328849 0.240772 0.260632 0.186473 0.0956188 0.571779 1.61523 3.74121 8.68536 11.0028 0.038605 0.102984 0.111146 0.106663 0.196355 0.194806 2.16861 4.32918 8.55528 9.1365
431 Sarc4_g26336T 1.70688 2.24119 2.47994 3.10814 2.53684 2.902 3.42109 6.20048 10.1977 7.00976 2.33603 1.69478 2.34928 2.16998 1.88836 1.95699 3.9434 5.01897 8.88046 7.31335
432 Sarc4_g26295T 0.826226 1.88423 0.404165 0.220197 1.44811 0.483629 0.709484 2.19872 0.651882 0.860156 1.70836 0.991339 0.569291 0.574611 1.55708 0.999002 0.891228 1.52948 0.880181 1.09193
433 Sarc4_g26299T 0 0 0 0 0 0 0 0 0 0 0 0 0 0.216663 0 0 0 0 0 0
434 Sarc4_g26304T 0 0 0 0 0 0 0 0 0 0 0 0 0 0 0 0 0 0 0 0
435 Sarc4_g26318T 11.4797 10.4728 9.65405 9.09058 12.7378 13.4458 13.7612 14.7469 11.0196 6.54506 11.62 10.3773 9.13485 9.83799 9.29983 8.83651 11.9855 12.6798 9.18643 7.30075
436 Sarc4_g26287T 1.97122 1.82142 0.789089 1.21348 0.68774 1.59065 3.35406 3.58734 5.90627 6.95445 2.96817 1.57445 2.40126 1.97624 1.15214 0.978087 2.11594 4.963 9.35054 8.33912
437 Sarc4_g26317T 0 0 0 0 0 0 0 0 0 0.104502 0.59564 0.105987 0 0 0 0 0 0.0967715 0.086864 0
438 Sarc4_g26331T 0 1.3213 0 0 0 0 0.187705 0.2926 0 0 0.427615 0 0 0 0 0 0 0 0 0
439 Sarc4_g26301T 0 0 0 0 0 0 0 0 0 0 0 0 0 0 0 0 0 0 0 0
440 Sarc4_g26315T 8.31946 9.87064 7.6535 8.45528 9.83671 12.8339 15.3211 15.5778 19.9383 13.6824 6.79848 8.15937 7.95941 8.32166 8.27199 8.39193 13.3182 16.911 16.7999 15.9768
441 Sarc4_g26322T 98.8857 123.179 144.889 148.586 155.68 150.265 153.822 170.062 157.763 155.83 69.6847 106.142 123.36 141.935 145.432 148.511 158.602 168.491 153.367 159.552
442 Sarc4_g26288T_Sarc4_g26289T 10.8361 8.82235 7.96608 8.82518 11.0037 13.5378 13.4886 12.9652 8.78576 7.0508 12.3503 10.5762 8.5992 7.63675 7.41714 7.07139 9.76387 10.5109 9.31805 9.1707
443 Sarc4_g26333T 0.13908 0.278294 0 0 0 0.681159 0.47343 0.828679 0.664932 0.490936 0 0 0 0.178469 0.16171 0 0.145168 0.149824 0.270216 0
444 Sarc4_g26327T 0 0 0 0 0 0 0 0 0 0 0 0 0 0 0 0 0 0 0 0
445 Sarc4_g26324T 30.6505 37.1911 37.6404 41.1305 37.6235 36.197 35.5156 33.1717 47.2384 36.033 28.8273 36.2366 33.9865 38.8977 38.473 42.6856 36.4568 41.5015 44.4256 40.0969
446 Sarc4_g26296T 0.133874 0.267907 0 0.139905 0.145703 0 0 0.15933 0 0 0.176771 0 0.386015 0 0 0.260294 0.139565 0 0 0.227348
447 Sarc4_g26325T 18.6716 17.483 16.1307 13.9235 17.3467 14.5583 14.5368 14.9342 16.6735 11.6173 21.2702 18.5235 17.3968 16.8697 15.2198 13.4621 15.7128 16.4641 15.4896 14.5167
448 Sarc4_g26291T_Sarc4_g26292T 1.19516 1.49949 0.708378 1.45978 1.45034 3.82714 7.66432 23.303 16.289 6.72895 0.675526 0.79285 0.952128 1.41238 1.84927 2.4887 12.4847 20.1664 15.9697 11.1805
449 Sarc4_g26309T 0 0 0 0 0 0 0 0 0 0 0 0 0 0 0 0 0 0 0 0
450 Sarc4_g26293T 23.5041 23.2754 21.5045 22.5601 28.0077 28.6998 27.0976 30.5239 32.126 22.8989 23.3281 23.7422 23.9612 25.5144 25.322 24.9159 27.4677 30.6872 28.2746 24.7367
451 Sarc4_g26329T 0 0 0 0 0 0 0 0 0 0 0 0 0 0 0 0 0 0 0 0
452 Sarc4_g26323T 647.978 785.52 797.569 820.408 797.239 1056.93 1332.16 1809.63 807.579 263.54 459.205 624.783 775.199 694.861 825.362 848.477 1408.52 1500.24 672.477 477.923
453 Sarc4_g26286T 60.8931 71.4605 61.4805 59.7773 70.418 75.741 81.8566 101.779 158.245 177.912 42.9572 49.5002 52.5035 53.0188 53.9982 56.0933 81.2776 106.499 149.398 153.113
454 Sarc4_g26310T 5.50824 5.72967 5.77629 6.83237 6.11689 8.59564 9.79395 10.1201 11.4236 12.0409 4.22374 4.41143 4.65481 5.39252 5.41973 5.93979 8.52107 10.2723 11.3023 11.3724
455 Sarc4_g26303T 0 0 0 0 0 0 0 0 0 0 0 0.0936081 0 0 0 0 0 0 0 0
456 Sarc4_g26332T 0 0 0 0 0 0 0 0 0 0 0 0 0 0 0 0 0 0 0 0
457 Sarc4_g26290T 23.6771 24.1343 28.2562 28.1337 30.3888 45.1109 50.6636 38.3848 39.5626 42.5455 20.7775 24.1878 25.3015 28.0591 29.1352 33.6276 40.3992 35.7172 41.1795 37.4705
458 align_id:155457|asmbl_476 3.07901 3.55812 3.94466 4.19835 2.75716 5.08668 4.87603 6.37832 5.69426 4.55143 2.58602 3.25791 4.30944 4.04214 3.57789 5.33367 5.76885 7.65984 5.79072 4.93118
459 Sarc4_g16003T 0.0691338 0.0691654 0 0 0 0 0.0777804 0 0 0.163222 0.454809 0 0 0.128198 0.154345 0.132259 0 0.0732348 0.0660367 0
460 Sarc4_g16010T 0 0 0 0 0 0 0 0 0 0 0 0 0 0 0 0 0 0 0 0
461 Sarc4_g15998T 4.90829 7.35454 8.62479 8.34194 9.15219 14.7286 12.4535 36.1978 71.1133 80.788 1.98725 5.87551 9.89281 5.96002 4.09147 14.2784 15.8599 30.993 49.8393 47.9211
462 Sarc4_g15999T 0.533622 0 0.232558 0.111383 0.578072 0.129833 0.483693 0.251561 0.124978 0.494673 0.280528 0.374424 0.305274 0.536722 0.4893 0.616332 0.110572 0.228198 0.513033 1.07923
463 Sarc4_g16006T 13.1357 16.6667 23.2634 23.582 24.9674 25.7082 27.1478 49.2948 82.2165 73.07 18.4716 13.1454 18.7899 22.5931 16.6141 22.2639 29.9964 55.0775 84.4615 72.2363
464 Sarc4_g16001T 0 0.336042 0 0.453629 0 0 0 0 0 1.34325 0 0 0 1.23132e-07 0 0 0 0.943472 0 0
465 Sarc4_g16009T 3.78824 1.66534 2.65916 3.14971 2.41801 2.95572 3.10041 5.32435 2.30394 2.69928 3.35408 7.19355 6.58402 3.7063 1.67485 7.81748 4.68655 3.36049 3.19694 4.91244
466 Sarc4_g16000T 0 0 0 0 0 0 0 0 0 0 0 0 0 0 0 0 0 0 0 0
467 Sarc4_g16004T 8.23033 5.35125 5.29492 9.3131 8.61099 7.48417 8.59631 9.12633 12.7015 11.8892 5.22047 6.0095 7.1083 8.78722 6.36193 6.78277 9.41153 10.5432 12.3585 11.9074
468 Sarc4_g16007T 5.08202 3.29433 3.40937 4.35273 4.26797 4.85297 6.24563 13.102 17.5484 18.9893 3.84019 3.42081 4.93186 4.86691 3.09239 5.62154 6.40488 12.6262 21.1886 18.2759
469 Sarc4_g16005T 26.2804 28.7126 42.2561 42.8074 32.7625 41.7606 47.0053 85.1042 139.857 140.507 18.7426 35.3637 31.8686 40.7153 37.1047 58.2579 71.476 99.5459 153.669 113.775
470 Sarc4_g16002T 0 0 0 0 0 0 0 0 0 0 0 0 0 0.118975 0 0 0 0 0 0
471 Sarc4_g16008T 1.67926 1.66575 0.751267 0.919109 0.363531 0.205164 0.293034 0.307535 0.260476 0.262387 4.94872 2.9449 2.04758 1.12456 1.26148 0.744898 0.847428 0.61248 0.997693 0.85442
472 Sarc4_g16012T 0 0.148849 0 0 0 0 0 0 0 0 0 0 0 0 0 0 0 0 0 0
473 Sarc4_g16015T 2.16164 2.59899 2.94367 2.24721 1.88228 2.1569 2.39295 2.04686 2.23783 2.35459 1.11122 1.41468 1.99745 1.16206 1.38629 1.2717 1.71158 1.89269 1.89424 1.90392
474 Sarc4_g16016T 7.70861 6.60838 4.9917 7.37426 5.77441 16.7526 24.0459 26.3804 21.7345 16.7621 13.4108 11.3478 8.30164 7.76181 7.51236 8.65045 22.0447 25.2105 24.7091 20.1001
475 Sarc4_g16011T 0 0 0 0 0 0 0 0 0 0 0 0 0 0 0 0 0 0 0 0
476 Sarc4_g16014T 0 0 0 0 0 0 0 0 0 0 0 0 0 0 0 0 0 0 0 0
477 Sarc4_g16013T 0 0 0 0 0 0 0 0 0 0 0 0 0 0 0 0 0 0 0 0
478 Sarc4_g16017T 24.7487 28.0576 30.7882 27.297 32.2854 42.223 43.4792 51.9494 62.8999 58.2931 27.2199 22.7782 24.9528 31.5704 25.0492 31.0548 42.2874 57.9743 62.485 50.6312
479 Sarc4_g16019T 16.4681 16.7846 18.9602 16.1791 17.6061 21.5285 22.604 15.3408 8.86433 13.2415 13.8202 16.4225 15.8931 15.0354 15.4505 16.0526 15.3312 11.6755 9.29098 11.7682
480 Sarc4_g16022T 4.39355 3.73762 6.17036 5.66143 5.11415 9.17459 9.71771 8.41696 8.65055 7.99668 5.0355 7.42719 6.73169 6.33391 5.93096 7.34795 9.69856 11.5439 11.8497 12.3255
481 Sarc4_g16021T 8.26731 5.70077 7.23288 5.96925 4.98592 4.06756 2.45212 2.64684 3.63277 12.4611 5.02246 6.35149 7.47916 4.1086 4.84486 5.18081 3.13712 3.81173 4.37709 8.65411
482 Sarc4_g16023T 5.90264 5.89047 8.18176 6.4968 7.74938 9.17098 9.33356 10.3527 8.25356 4.59061 5.39288 6.94957 6.52446 6.20136 6.77834 6.52671 8.47456 9.11163 6.88864 5.658
483 Sarc4_g16018T 6.00587 5.3862 4.88905 4.50869 4.49858 4.99928 3.70602 1.90607 5.23906 17.3192 4.99946 4.90648 5.74735 3.7148 3.60293 3.10358 1.94689 2.60313 6.70235 10.8889
484 Sarc4_g16020T 18.7322 20.0173 22.4685 19.2521 17.6925 13.2679 9.07161 10.5151 9.99069 15.5326 20.2003 25.4847 25.4592 20.696 26.6912 28.6604 15.9823 8.23699 11.1016 19.734
485 Sarc4_g16028T 0 0 0 0 0 0 0 0 0 0 1.2802 0 0 0 0 0 0 0 0 0
486 Sarc4_g16033T 0 0 0 0 0 0 0 0 7.48224e-10 0 0 0 0 0 0 0 0 0 0 0
487 Sarc4_g16034T 0 0 0 0 0 0 0 0 0 0 0 0 0 0 0 0 0 0 0 0
488 Sarc4_g16026T 0 0 0 0 0 0 0 0 0 0 0 0 0 0 0 0 0 0 0 0
489 Sarc4_g16029T 12.6171 9.50569 2.9736 2.55604 3.79127 5.05313 5.6543 7.72492 7.44002 6.8072 80.1051 35.7353 17.9838 10.5082 7.42218 4.29427 9.28815 12.0609 10.7119 12.698
490 Sarc4_g16025T 0 0 0 0.642443 0 0 0 0 0 0 0 0 0 0 0 0 0 0 0 0
491 Sarc4_g16030T 0.453807 0.108071 0.00522298 0.03079 0.00435798 0.0174696 0.0622362 0.182256 0.252855 0.0337317 2.67183 1.0812 0.732073 0.296475 0.127451 0.0993504 0.0289711 0.0999756 0.111274 0.324221
492 Sarc4_g16031T 0.128306 0.49345 0.511738 0 0 0 0 0.21808 0.235831 0 0 0 0.178042 0 0 0 0 0 0 0
493 Sarc4_g16032T 0.000627996 0.000286986 5.79175e-05 0.000676983 0 0.0472878 0.00250507 0.00230108 0.000847915 0.000314999 0.00589229 3.85956e-07 2.67326e-05 0 3.01012e-05 9.65312e-09 0.00530281 0.000403268 0.000169873 0.000313257
494 Sarc4_g16027T 0 0 0 0 0 0 0 0 0 0 0 0 0 0 0 0 0 0 0 0
495 Sarc4_g16024T 0 0 0 0 0 0 0 0 0 0 0 0 0 0 0 0 0 0 0 0
496 Sarc4_g16037T 0.0370327 0 0 0 0 0 0 0 0 0 0 0.0569233 0 0 0 0 0 0 0.0405558 0
497 align_id:155567|asmbl_586 0 0.842315 0 0 0 0 6.46095 6.69972 3.06432 0.416397 0 0 0.848617 2.14794 1.92425 0 2.03929 5.51687 0 2.32654
498 Sarc4_g16039T 0 0 0 0 0 0 2.03227 0 1.44955 0 0.924452 0 0 0 0 0 0 1.56316 0 0
499 align_id:155565|asmbl_584 0 0 0 0 0 0 0 0 0 0 0 0 0 0 0 0 0 0 0 0
500 Sarc4_g16038T 0.223154 0.0766281 0.0776457 0.0561003 0.107388 0.0290263 0.0438195 0.0964336 0 0 0.0457968 0 0.0243721 0 0.0604712 0.0218383 0.0582491 0.0590553 0.054517 0
501 align_id:155563|asmbl_582 1.06368 1.59082 0 1.12909 0 0 2.15018 2.30508 2.47759 1.7167 0 0 0 0 0 0 4.25862 2.51297 4.34279 0
502 Sarc4_g16035T 9.26115 10.9576 5.91275 9.98167 3.25563 55.8801 194.488 484.297 226.412 66.8508 1.6624 7.38432 8.73903 8.2901 14.5701 28.19 275.238 378.86 231.302 115.631
503 Sarc4_g16036T 0 0 0 0 0 0 0 0 0 0 0 0 0 0 0 0 0 0 0 0
504 Sarc4_g16043T 0 0 0 0 0.0116216 0 0 0 0 0 0 0 0 0 0 0 0 0 0 0
505 Sarc4_g16048T 18.5178 16.2117 13.813 11.4155 8.17648 6.86098 11.5915 4.4923 5.1452 6.78709 17.3512 11.7722 12.8498 11.4383 8.09019 14.7727 7.30215 12.3536 7.3982 11.3478
506 Sarc4_g16047T 0.0375309 0.0012248 0.0366293 0.0448547 0.0646148 0.0237681 0.0291849 0 0.00369321 0.00868307 0.0386746 0.132033 0.0349237 0.034234 0.0939929 0.00842304 0.014211 0.0260947 0.0614448 0
507 Sarc4_g16044T 0 0 0 0 0 0 0 0 0 0 0 0 0 0 0 0 0 0 0 0
508 Sarc4_g16041T 0 0.0147237 0 0 0.00647061 0 0.0130651 0.00542944 0.0156969 0.00726354 0 0 0.00287029 0 0.00343788 0.0109064 0.00821844 0.00712809 0.00702774 0.0177076
509 Sarc4_g16046T 0 0 0 0 0 0 0 0 0 0 0 0 0 0 0 0 0 0 0 0
510 Sarc4_g16040T 0 0 0 0 0 0 0 0 0 0 0 0 0 0 0 0 0 0 0 0
511 Sarc4_g16042T 0 0 0 0 0 0 0 0 0 0 0 0 0 0 0 0 0 0 0 0
512 Sarc4_g16045T 0 0 0 0 0 0 0 0 0 0 0 0 0 0 0 0 0 0 0 0
513 Sarc4_g16055T 0 0 0 0 0 0 0 0 0 0 0 0 0 0 0 0 0 0 0 0
514 Sarc4_g16054T 0 0 0 0 0.0116216 0 0 0 0 0 0 0 0 0 0 0 0 0 0 0
515 Sarc4_g16049T 18.5178 16.2117 13.813 11.4155 8.17648 6.86098 11.5915 4.4923 5.1452 6.78709 17.3512 11.7722 12.8498 11.4383 8.09019 14.7727 7.30215 12.3536 7.3982 11.3478
516 Sarc4_g16056T 0 0.0147237 0 0 0.00647061 0 0.0130651 0.00542944 0.0156969 0.00726354 0 0 0.00287029 0 0.00343788 0.0109064 0.00821844 0.00712809 0.00702774 0.0177076
517 Sarc4_g16050T 0 0 0 0 0 0 0 0 0 0 0 0 0 0 0 0 0 0 0 0
518 align_id:155571|asmbl_590 139.696 99.9314 65.8049 27.1378 29.659 17.8515 6.78574 13.8219 2.30376 23.9227 197.197 216.415 101.383 64.7495 59.4387 40.9927 12.4491 28.0717 19.255 26.571
519 Sarc4_g16051T 0 0 0 0 0 0 0 0 0 0 0 0 0 0 0 0 0 0 0 0
520 Sarc4_g16053T 0 0 0 0 0 0 0 0 0 0 0 0 0 0 0 0 0 0 0 0
521 Sarc4_g16057T 0 0 0 0 0 0 0 0 0 0 0 0 0 0 0 0 0 0 0 0
522 Sarc4_g16052T 0 0 0 0 0 0 0 0 0 0 0 0 0 0 0 0 0 0 0 0
523 Sarc4_g16069T 0 0 0 0 0 0 0 0 0 0 0 0 0 0.57034 0 0.218378 0.226524 0 0.223932 0
524 Sarc4_g16070T 0 0 0 0 0 0 0 0 0 0 0 0 0 0 0 0 0 0 0 0
525 Sarc4_g16066T 0 0 0 0 0 0 0 0 0 0 0.323124 0 0.595204 0 0 0 0 0 0 0
526 Sarc4_g16060T 0 0 0 0 0 0 0 0 0 0 0 0 0 0 0 0 0 0 0 0
527 Sarc4_g16074T 0 0 0 0 0 0 0 0 0 0 0 0 0 0 0 0 0 0 0 0
528 Sarc4_g16058T 0 0 0 0 0 0 0 0 0 0 0 0 0 0 0 0 0 0 0 0
529 Sarc4_g16061T 0 0 0 0 0 0 0 0 0 0 0 0 0 0 0 0 0 0 0 0
530 Sarc4_g16067T 0 0 0 0 0 0 0 0 0 0 0 0 0 0 0 0 0 0 0 0
531 Sarc4_g16059T 0 0 0 0 0 0 0 0 0 0 0 0 0 0 0 0 0 0 0 0
532 Sarc4_g16079T 0 0 0 0 0 0 0 0 0 0 0.668622 0 0 0 0 0 2.35635e-07 0 0 0
533 Sarc4_g16062T 0.0249885 0 0 0 0 0 0 0 0 0 0 0 0 0 0 0 0 0 0 0
534 Sarc4_g16078T 0 0 0 0 0 0 0 0 0 0 0 0 0 0 0 0 0 0 0 0
535 Sarc4_g16064T 1.56334 1.04768 1.88795e-05 0.212259 0 0 0 0 0 0 12.8024 3.52567 1.19455 2.76361 0.77761 0 0 0 0.257422 0
536 Sarc4_g16075T 0 0 0 0 0 0 0 0 0 0 0 0 0 0 0 0 0 0 0 0
537 Sarc4_g16063T 0.0915716 0.000510146 0 0.192042 0.100371 0.451825 0.00149451 0.220886 0.223977 0.328588 1.75419 1.51829 0.445458 0.360383 0.539971 0 0.481256 0.694177 0.718635 0.78547
538 Sarc4_g16071T 0.0249885 0 0 0 0 0 0 0 0 0 0 0 0 0 0 0 0 0 0 0
539 Sarc4_g16076T 0 0 0 0 0 0 0 0 0 0 0 0 0 0 0 0 0 0 0 0
540 Sarc4_g16077T 0 0 0 0 0 0 0 0 0 0 0 0 0 0 0 0 0 0 0 0
541 Sarc4_g16073T 0 0 0 0 0 0 0 0 0 0 0 0 0 0 0 0 0 0 0 0
542 Sarc4_g16065T 0.453807 0.108071 0.00522298 0.03079 0.00435798 0.0174696 0.0622362 0.182256 0.252855 0.0337317 2.67183 1.0812 0.732073 0.296475 0.127451 0.0993504 0.0289711 0.0999756 0.111274 0.324221
543 Sarc4_g16072T 0 0 0 0 0 0 0 0 0 0 0 0 0 0 0 0 0 0 0 0
544 Sarc4_g16068T 0 0 0 0 0 0 0 0 0 0 0 0 0 0 0 0 0 0 0 0
545 Sarc4_g16082T 0.522856 1.09576 0.474798 0.589273 0.885168 0.522457 0.540164 0.498917 0.783041 0.486907 1.41107 0.652527 1.17978 0.575649 0.480918 0.40804 0.617797 0.912119 1.87375 0.968948
546 Sarc4_g16085T 2.01487 1.00685 1.10702 2.6729 2.2085 1.89366 1.16405 1.23627 3.38431 0.620488 0.681778 3.01209 1.52428 2.71767 1.79838 4.54662 2.1006 3.9162 3.07597 0.911157
547 align_id:155603|asmbl_622 0.425556 0.709493 0.927192 1.18594 0.772796 0.694891 0.321916 1.01509 1.0188 0.668566 0.374737 0.835104 0.95653 0.364615 0.165068 1.10548 0.592455 1.37569 1.7921 0.723961
548 Sarc4_g16084T 3.57335 2.76635 1.92727 1.917 2.39594 2.50659 2.24614 2.27919 1.97464 2.33945 3.28188 2.59971 2.62976 1.61592 1.68378 1.27825 1.65598 1.86066 2.04193 2.14682
549 Sarc4_g16080T 0.160276 0.479811 0 0 0.459294 0.138761 0.707122 0.616362 0.939936 0.241513 0.82317 0.286392 0.169575 0.260111 0.719196 0 0.284615 0.568454 0.272852 0.32493
550 Sarc4_g16081T 1.71083 2.07321 2.47697 1.7081 1.61682 2.26946 2.57808 3.51785 1.96514 1.3326 1.02314 1.46319 1.72021 0.855787 1.47631 1.7145 1.48628 1.63483 1.6086 0.60862
551 Sarc4_g16083T 0.167592 1.09333 0.456481 0.524153 0.903534 0.507012 1.13733 0.978199 1.15983 0.287592 0.328702 0.877194 1.50673 0.310934 1.04232 0.399371 0.947721 1.42264 1.11701 0.49052
552 Sarc4_g16089T 0.338129 1.114 0.334982 0.287617 0.426117 0.477772 0.622854 0.489786 0.136941 0.375023 0.397022 0.38834 0.428679 0.43896 0.605996 0.286253 0.80547 0.608634 0.514289 0.50388
553 Sarc4_g16086T 41.2943 41.5462 39.1333 40.2465 42.8485 39.1798 39.9312 52.9144 74.367 112.287 38.5917 35.5202 35.1824 33.162 34.68 38.49 36.9475 53.1306 77.8393 88.3096
554 Sarc4_g16088T 0.835239 0.919624 1.18545 2.19985 1.5291 1.32037 1.3106 1.86912 6.09856 9.95193 0.825756 0.80096 1.20543 1.39868 1.09878 1.72796 1.46191 2.60117 6.10754 7.35529
555 Sarc4_g16087T 27.1716 36.6494 52.5337 57.618 73.748 133.869 207.611 277.466 279.464 234.337 21.3716 35.9369 44.1259 62.6768 64.3687 73.3756 224.443 267.417 253.276 211.937
556 Sarc4_g26379T 7.76964 7.20456 4.35105 4.95849 8.02313 7.82308 7.96509 8.14193 6.675 5.10225 6.87351 5.31312 5.2457 4.94075 4.15986 3.7234 5.56089 7.01878 5.40742 5.09426
557 Sarc4_g26384T 84.654 86.4787 88.211 89.1561 105.394 110.632 113.305 110.04 86.1777 58.6065 70.8673 74.8945 80.7567 83.9537 83.0641 82.6889 95.5343 97.8597 80.0441 67.5373
558 Sarc4_g26357T 45.4031 46.9394 46.6921 49.2733 66.1302 67.9846 69.9312 64.425 56.1173 42.3623 37.0204 43.2338 41.752 45.8973 43.0992 45.0567 48.5492 55.2239 50.4923 40.52
559 Sarc4_g26374T 26.0359 33.1605 17.3731 19.9359 23.8444 40.028 40.8375 50.9556 48.8147 32.7244 23.0398 26.3352 24.9204 18.389 24.2155 20.723 39.0375 37.0983 43.8954 30.6041
560 Sarc4_g26350T 239.515 229.162 206.067 187.62 220.434 159.931 124.602 115.755 90.4169 69.1147 195.083 180.52 157.706 151.946 144.648 128.098 92.6409 86.6548 74.4152 65.6402
561 Sarc4_g26355T 100.159 107.308 112.665 112.448 100.585 98.6353 87.9983 82.3972 68.9343 60.7828 74.5184 87.155 80.8029 90.7557 92.6393 90.9541 82.5366 73.459 59.0995 60.3365
562 Sarc4_g26345T 0 0 0 0 0 0 0 0 0 0 0 0 0 0 0 0 0 0 0 0
563 Sarc4_g26362T 4.54015 3.67873 3.95671 3.9916 3.98667 6.97146 7.98831 8.91849 5.61909 3.83622 7.85597 4.7094 5.00736 4.15138 3.99197 4.55346 7.29772 7.83239 5.38249 5.95148
564 Sarc4_g26372T 65.1517 72.5962 67.2341 43.4008 78.5028 145.351 142.034 143.767 157.578 80.183 61.6901 64.2765 57.9254 67.0116 62.1607 49.5235 107.111 140.266 109.357 89.5492
565 Sarc4_g26343T 0 0 0 0 0 0 0 0 0 0 0 0 0 0 0 0 0 0 0 0
566 Sarc4_g26352T 295.101 320.375 369.23 380.867 358.278 339.959 301.308 287.065 297.211 364.258 267.261 335.256 373.106 400.973 442.235 495.143 397.248 315.873 323.393 365.478
567 Sarc4_g26359T 103.679 88.4235 79.3123 70.8142 77.1102 106.076 130.124 86.9058 73.793 65.0415 121.9 85.6685 78.4433 65.8617 57.4925 58.1255 68.9945 74.2829 74.3431 64.6577
568 Sarc4_g26353T 19.2659 24.7262 23.5146 28.0434 24.4545 24.0017 23.1726 28.7064 26.5953 19.1754 16.5529 19.5887 22.5195 27.1185 25.3417 26.4491 27.5862 26.7486 24.5782 19.0902
569 Sarc4_g26380T 25.8581 26.9211 25.5473 29.4791 28.3172 25.0255 25.0089 25.004 19.4336 14.1315 25.4203 26.4525 25.7117 30.788 28.188 25.2716 22.4609 21.8955 17.2026 14.101
570 Sarc4_g26378T 59.9502 54.6265 70.7797 70.7074 72.8299 78.682 74.2606 73.6927 55.2747 46.4726 62.0134 65.2008 68.0899 70.2526 77.5086 72.7748 71.8533 66.2228 52.7348 46.9466
571 Sarc4_g26364T 56.7338 51.1388 43.8457 43.2561 46.6828 33.9131 27.3484 22.3404 19.4428 20.5241 62.7509 50.5351 46.5966 44.9864 40.1759 37.1708 21.7993 19.9218 19.3432 19.8306
572 Sarc4_g26363T 7.22492 6.8956 5.18862 5.84325 8.28064 10.3969 11.7268 14.9277 17.09 13.5007 6.53584 6.88908 5.92084 6.17945 6.16969 6.15567 11.2121 15.1546 16.558 14.2303
573 Sarc4_g26375T 22.4844 19.7111 12.5822 17.238 17.319 31.5796 31.3024 44.4443 37.0862 22.6304 14.4634 19.8085 16.2362 13.345 16.0252 14.3102 24.1913 25.4253 23.7431 21.416
574 Sarc4_g26360T 19.5368 22.5443 23.1966 23.6513 26.0954 29.77 28.2888 32.5995 30.8903 24.0147 14.5832 17.5885 19.0079 21.6085 21.1358 19.2532 26.6289 28.4156 24.0037 22.4085
575 Sarc4_g26341T 0 0 0 0 0 0 0 0 0 0 0 0 0 0 0 0 0 0 0 0
576 Sarc4_g26368T 0 0 0 0.604953 0 0 0 0 0 0 0 0 0 0 0 0 0 0 0 0
577 Sarc4_g26340T 0 0 0 0 0 0 0 0 0 0 0 0 0 0 0 0 0 0 0 0
578 Sarc4_g26386T 30.4088 33.8263 29.6761 25.9699 33.054 30.562 29.5515 30.0734 27.4865 16.8366 27.9444 28.6737 23.4064 28.1649 24.7986 22.2158 24.3521 25.925 22.0662 16.2545
579 Sarc4_g26389T 8.59177 15.2361 18.4285 18.1159 19.1005 33.2473 38.3534 48.5813 61.6511 86.1589 7.49188 13.5984 18.3102 20.2133 20.0928 22.5755 41.183 49.9413 63.9522 72.9154
580 Sarc4_g26371T 0 0 0 0 0 0 0 0 0 0 0 0 0 0 0 0 0 0 0 0
581 Sarc4_g26369T 0.409391 0.104638 0.221346 0 0.109083 0 0.233973 0.11554 0.443434 0.473372 1.15985 0.473359 0.367498 0.120577 0 0.282033 0.541254 0 0.393212 0.582164
582 Sarc4_g26388T 16.4416 18.691 17.4535 16.7004 18.9962 20.0698 20.0373 20.1712 19.9123 17.1114 16.2101 15.3236 14.277 15.2655 15.3755 14.3911 14.67 17.4703 16.5676 14.7152
583 Sarc4_g26358T 34.7449 33.6232 30.7349 31.4495 27.0626 19.1079 18.178 11.1901 8.72042 10.05 44.6036 31.4557 28.2248 26.7008 23.6733 25.4294 11.0056 12.369 8.90862 10.8847
584 Sarc4_g26344T 0 0 0 0 0 0 0 0 0 0 0 0 0 0 0 0 0 0 0 0
585 Sarc4_g26339T 0 0 0 0 0 0 0 0 0 0 0 0 0 0 0 0 0 0 0 0
586 Sarc4_g26365T 0.3591 0.902464 0.2933 1.12013 0.479784 0.914706 2.27537 3.85488 2.26936 0.903034 0.406904 0.103389 0.712353 0.431435 0.842392 1.00882 2.22733 2.20784 2.05616 0.517528
587 Sarc4_g26348T 26.6822 27.7005 19.4073 18.3541 20.9032 30.2762 38.5988 44.6579 47.3533 34.7409 33.0662 26.7396 17.9092 17.9205 17.9152 17.1614 35.2132 43.2417 50.1517 40.852
588 Sarc4_g26387T 34.6496 39.9751 36.6161 39.2304 38.9963 49.6263 51.935 39.8731 23.8203 24.608 37.338 43.8143 39.7141 36.8515 36.8175 37.8721 44.7891 32.9132 23.0204 24.4552
589 Sarc4_g26346T 35.13 35.9042 34.3097 36.6069 39.4434 49.3184 58.0171 62.1708 55.9618 30.8883 22.7992 27.0665 26.9229 26.9461 22.9102 27.2303 39.5549 44.4302 40.1457 31.7633
590 Sarc4_g26385T 99.4656 98.0745 98.5732 86.3706 84.1498 48.2455 32.2531 23.5491 25.5556 26.7757 118.53 115.158 98.2517 91.4361 89.0934 73.1758 33.1654 21.0157 20.3884 23.6108
591 Sarc4_g26356T 92.0833 96.4526 102.788 94.6106 88.2529 76.838 68.7727 59.8986 53.251 47.5069 83.8468 87.8938 80.249 85.6831 81.5715 85.3858 53.9894 50.9792 43.2715 37.3484
592 Sarc4_g26373T 11.757 14.1202 9.94777 10.1207 12.4359 20.534 24.9613 28.1189 22.5011 13.7875 7.48617 9.55671 9.4266 7.84665 7.2567 9.57934 16.246 20.3918 17.4695 13.5328
593 Sarc4_g26367T 0 0 0 0 0 0 0 0 0 0 0 0 0 0 0 0 0 0 0 0
594 Sarc4_g26370T 0 0 0 0 0 0 0 0 0 0 0 0 0 0 0 0 0 0 0 0
595 Sarc4_g26338T 0 0 0 0 0 0 0 0 0 0 0 0 0 0 0 0 0 0 0 0
596 Sarc4_g26347T 188.157 193.765 193.252 210.341 212.865 347.646 467.667 464.179 480.131 420.169 127.866 136.701 157.45 164.302 165.191 155.87 369.709 442.51 435.226 395.475
597 Sarc4_g26382T_Sarc4_g26383T 21.7158 20.4068 19.9577 21.2437 21.2634 25.6313 25.8684 21.809 23.9287 17.0358 23.9127 19.7418 20.4532 17.1381 18.6506 18.2665 20.0519 23.8091 20.9912 17.7189
598 Sarc4_g26351T 118.922 114.79 102.555 94.2925 122.396 79.8741 53.9527 36.044 58.5954 91.431 126.78 107.614 99.4939 98.8795 91.6684 81.1214 42.4155 38.3384 61.9284 76.1594
599 Sarc4_g26342T 0 0 0 0 0 0 0 0 0 0 0 0 0 0 0 0 0 0 0 0
600 Sarc4_g26354T 26.9572 28.9744 26.4148 24.368 32.4115 29.9012 32.1812 35.2636 37.0876 31.6414 24.7199 23.8184 21.4228 24.9764 24.5271 21.9586 29.216 32.6101 34.4017 30.2553
601 Sarc4_g26361T 103.905 97.3521 87.4976 81.7803 96.2799 77.6636 64.5299 51.893 56.1377 53.7045 102.023 93.3957 89.6125 84.8093 79.9183 69.4088 48.8387 47.7878 51.8218 55.877
602 Sarc4_g26366T 72.1157 86.6845 100.13 99.0746 94.1455 78.3619 62.8087 53.2653 69.307 73.2858 71.4661 79.1239 82.7787 92.2638 88.9233 83.2633 47.604 58.5692 70.184 61.5808
603 Sarc4_g26376T 37.8064 52.1914 25.2161 25.1899 32.3513 59.9308 60.4565 83.709 57.3424 32.7317 34.3999 21.2451 29.9399 25.7604 27.1637 30.1929 51.7763 47.1708 45.2574 43.2011
604 Sarc4_g26337T 0 0 0 0 0 0 0 0 0 0 0 0 0 0 0 0 0 0 0 0
605 Sarc4_g26349T 21.2417 27.6285 22.0565 24.2751 18.7451 21.1094 21.3581 20.429 23.3147 15.5358 19.3386 25.2224 20.6756 21.469 23.8492 26.0146 24.9 29.3626 25.5394 17.2083
606 Sarc4_g26377T 1.57981 1.19237 0.879449 0.579702 0.704459 0.529669 1.23049 3.09068 7.49581 9.15028 2.26168 2.44547 2.01706 0.47813 0.76364 0.549685 1.64158 2.92741 6.25581 7.14997
607 Sarc4_g26381T 115.477 111.659 100.089 105.772 99.4109 97.2415 74.9394 90.0017 98.8888 93.8699 138.377 165.226 129.699 107.952 122.334 126.527 107.971 105.088 105.576 95.4761
608 Sarc4_g16091T 0 0.198395 0.0418453 0 0.0402236 0 0.0441714 0 0 0 0 0.0433559 0.0323314 0 0.121537 0.0321609 0 0.114904 0.0334011 0.0307216
609 Sarc4_g16090T 0 0 0 0 0 0.219986 0 0 0 0 0 0 0 0 0 0 0 0 0 0
610 Sarc4_g16095T 20.3636 23.5074 21.1416 22.6771 22.2452 31.3643 31.5302 34.5892 36.4443 33.8744 17.0748 19.7306 18.7313 21.8753 19.5581 21.785 28.328 32.4098 34.5551 31.4508
611 Sarc4_g16093T 11.2836 11.2298 10.5103 9.87298 12.1373 19.1829 25.2714 43.0238 33.5534 22.0492 9.43998 10.555 11.5501 11.1272 10.5921 11.6642 29.5147 42.5616 32.0741 24.9535
612 Sarc4_g16096T 4.4625 7.47498 4.53829 5.69952 6.83022 8.09124 9.93898 12.2198 11.4826 10.2001 3.17182 4.95397 4.57977 5.71134 5.43765 4.82577 8.42768 8.64165 12.102 9.61487
613 Sarc4_g16092T 4.13671 5.08189 4.48342 4.4406 4.25854 4.36729 4.73002 5.23154 3.80246 9.14074 5.47962 5.00254 4.61559 3.30794 3.34456 4.59816 4.17923 3.37789 4.7575 8.37615
614 align_id:155744|asmbl_763 4.30531 6.80719 4.1392 6.26381 5.43838 6.25325 9.07848 8.26975 7.42115 6.01173 4.2844 4.90986 4.28445 4.70578 3.96075 4.48534 7.10727 7.73972 8.83884 8.98507
615 Sarc4_g16094T 7.0802 9.21939 9.88387 10.7971 8.42082 13.9873 17.1238 23.858 21.0944 17.5075 5.47741 8.63259 10.8206 7.58193 7.81161 9.82917 18.2416 23.099 21.4962 18.238
616 Sarc4_g16098T 0 0 0 0 0 0 0 0 0 0 0 0 0 0 0 0 0 0 0 0
617 Sarc4_g16097T 0 0 0 0 0 0 0 0 0 0 0 0 0 0 0 0 0 0 0 0
618 Sarc4_g16100T 34.162 38.2106 40.4406 49.0058 45.3189 51.5977 52.3293 51.8278 42.2257 33.4606 29.542 34.9257 36.5969 41.2586 40.5855 42.4953 43.1772 46.6917 36.9621 31.7822
619 Sarc4_g16102T 30.3491 33.6455 32.8227 37.2946 45.1867 28.5482 14.0689 9.99091 7.7995 11.0363 33.7312 44.8977 45.128 50.0189 37.051 36.8439 9.88451 9.7956 9.09218 11.2735
620 Sarc4_g16099T 10.6206 9.01244 8.05981 7.20298 7.55979 11.9494 12.1876 15.8275 13.508 10.7271 11.1883 9.29395 8.55493 7.59492 9.07461 8.93987 12.6958 15.3551 16.4733 13.2579
621 Sarc4_g16103T 0.775743 0.761103 1.13393 1.1005 0.574513 1.03311 0.609897 0.735578 0.610247 0.507156 0.459194 0.565865 1.11231 0.768995 1.08652 0.325217 0.560571 0.565877 1.00235 0.587803
622 Sarc4_g16101T 13.7612 11.5341 7.78141 11.3249 12.6666 7.21702 6.10487 12.0198 5.88465 8.70985 14.9593 11.1556 9.84383 11.4701 11.1404 12.0043 10.1875 7.87888 8.9789 9.95335
623 Sarc4_g16111T 0.0375309 0.0012248 0.0366293 0.0448547 0.0646148 0.0237681 0.0291849 0 0.00369321 0.00868307 0.0386746 0.132033 0.0349237 0.034234 0.0939929 0.00842304 0.014211 0.0260947 0.0614448 0
624 Sarc4_g16106T 0 0.0147237 0 0 0.00647061 0 0.0130651 0.00542944 0.0156969 0.00726354 0 0 0.00287029 0 0.00343788 0.0109064 0.00821844 0.00712809 0.00702774 0.0177076
625 Sarc4_g16104T 18.5178 16.2117 13.813 11.4155 8.17648 6.86098 11.5915 4.4923 5.1452 6.78709 17.3512 11.7722 12.8498 11.4383 8.09019 14.7727 7.30215 12.3536 7.3982 11.3478
626 Sarc4_g16109T 0 0 0 0 0 0 0 0 0 0 0 0 0 0 0 0 0 0 0 0
627 Sarc4_g16107T 0 0 0 0 0 0 0 0 0 0 0 0 0 0 0 0 0 0 0 0
628 Sarc4_g16108T 0 0 0 0 0.0116216 0 0 0 0 0 0 0 0 0 0 0 0 0 0 0
629 Sarc4_g16105T 0 0 0 0 0 0 0 0 0 0 0 0 0 0 0 0 0 0 0 0
630 Sarc4_g16110T 0 0 0 0 0 0 0 0 0 0 0 0 0 0 0 0 0 0 0 0
631 Sarc4_g16125T 0 0 0 0 0 0 0 0 0 0 0 0 0 0 0 0 0 0 0 0
632 Sarc4_g16120T 0 0 0 0 0 0 0 0 0 0 0 0 0 0 0 0 0 0 0 0
633 Sarc4_g16124T 0 0 0 0 0 0 0 0 0 0 0 0 0 0 0 0 0 0 0 0
634 Sarc4_g16113T 0 0 0 0 0 0 0 0 0 0 0 0 0 0 0 0 0 0 0 0
635 Sarc4_g16117T 0 0 0 0 0 0 0 0 0 0 0 0 0 0 0 0 0 0 0 0
636 Sarc4_g16115T 0 0 0 0 0 0 0 0 0 0 0 0 0 0 0 0 0 0 0 0
637 Sarc4_g16118T 0 0 0 0 0 0 0 0 0 0 0 0 0 0 0 0 0 0 0 0
638 Sarc4_g16127T 0 0 0 0 0 0 0 0 0 0 0 0 0 0 0 0 0 0 0 0
639 Sarc4_g16121T 0 0 0 0 0 0 0 0 0 0 0 0 0 0 0 0 0 0 0 0
640 Sarc4_g16122T 0 0 0 0 0 0 0 0 0 0 0 0 0 0 0 0 0 0 0 0
641 Sarc4_g16114T 0 0 0 0 0 0 0 0 0 0 0 0 0 0 0 0 0 0 0 0
642 Sarc4_g16112T 0 0 0 0 0 0 0 0 0 0 0 0 0 0 0 0 0 0 0 0
643 Sarc4_g16119T 0 0 0 0 0 0 0 0 0 0 0 0 0 0 0 0 0 0 0 0
644 Sarc4_g16116T 0 0 0 0 0 0 0 0 0 0 0 0 0 0 0 0 0 0 0 0
645 Sarc4_g16123T 0 0 0 0 0 0 0 0.081157 0.0756255 0 0.141577 0.177614 0 0 0 0 0.0680874 0 0 0
646 Sarc4_g16126T 0 0 0 0 0.176512 0 0 0 0 0 0.392261 0 0 0 0 0 0 0.15431 0 0.12602
647 Sarc4_g16138T 4.91339e-07 0 0 0 0 0 0 0 0 0 0 0 0 0 0 0 0 0 0 0
648 Sarc4_g16134T 0 0 0.0954322 0 0 0 0 0 0 0 0 0 0 0 0 0 0 0 0 0
649 Sarc4_g16139T 0.0375309 0.0012248 0.0366293 0.0448547 0.0646148 0.0237681 0.0291849 0 0.00369321 0.00868307 0.0386746 0.132033 0.0349237 0.034234 0.0939929 0.00842304 0.014211 0.0260947 0.0614448 0
650 Sarc4_g16146T 0 0 0 0 0 0 0 0 0 0 0 0 0 0 0 0 0 0 0 0
651 Sarc4_g16130T 0 0 0 0 0 0 0 0 0 0 0 0 0 0 0 0 0 0 0 0
652 Sarc4_g16144T 0 0 0 0 0 0 0 0 0 0 0 0 0 0 0 0 0 0 0 0
653 Sarc4_g16136T 0 0 0 0 0 0 0 0 0 0 0 0 0 0 0 0 0 0 0 0
654 Sarc4_g16132T 0 0 0 0 0 0 0 0 0 0 0 0 0 0 0 0 0 0 0 0
655 Sarc4_g16129T 0 0 0 0 0 0 0 0 0 0 0 0 0 0 0 0 0 0 0 0
656 Sarc4_g16141T 0 0 0 0 0 0 0 0 0 0 0 0 0 0 0 0 0 0 0 0
657 Sarc4_g16143T 0 0 0 0 0.0116216 0 0 0 0 0 0 0 0 0 0 0 0 0 0 0
658 Sarc4_g16133T 0 0 0 0 0 0 0 0 0 0 0 0 0 0 0 0 0 0 0 0
659 Sarc4_g16142T 0 0 0 0 0 0 0 0 0 0 0 0 0 0 0 0 0 0 0 0
660 Sarc4_g16128T 0 0 0 0 0 0 0 0 0 0 0 0 0 0 0 0 0 0 0 0
661 Sarc4_g16137T 0 0.0690168 0 0 0 0 0 0 0 0 0 0 0 0 0 0 0 0 0 0
662 Sarc4_g16145T 0 0.0147237 0 0 0.00647061 0 0.0130651 0.00542944 0.0156969 0.00726354 0 0 0.00287029 0 0.00343788 0.0109064 0.00821844 0.00712809 0.00702774 0.0177076
663 Sarc4_g16131T 0 0.119942 0 0 0 0 0.0554129 0 0 0 0 0.131185 0 0 0.159665 0 0.152611 0.100078 0 0.181533
664 Sarc4_g16140T 0 0 0 0 0 0 0 0 0 0 0 0 0 0 0 0 0 0 0 0
665 Sarc4_g16135T 0 0 0 0 0 0 0 0 0 0 0.253803 0 0 0 0 0 0 0 0 0
666 Sarc4_g16153T 0 0 0 0 0 0 0 0 0 0 0 0 0 0 0 0 0 0 0 0
667 Sarc4_g16149T 0.0408805 0.0411905 0.0476603 0.0986368 0.0145057 0 0.0656658 0.04686 0.0656565 0.108804 0 0 0 0.017877 0 0 0.015238 0 0 0.0123631
668 Sarc4_g16147T 0.643374 0.852425 0.727601 0.402114 0.713385 4.08093 6.78691 31.2295 39.1039 27.5487 0.404289 0.606079 0.588014 1.04766 2.04283 2.52295 22.1775 49.419 67.9063 53.4941
669 Sarc4_g16152T 0 0 0 0 0.125471 0 0.107595 0.109882 0 0 0.124844 0 0.0934218 0 0 0.181857 0 0 0 0.16138
670 Sarc4_g16155T 0.299551 0 0.305933 0 0 0.712835 0.359023 0 0.367143 0.382 0 0 0.325357 0.37143 0 0 0.734408 0.313433 0.927569 0.587578
671 Sarc4_g16150T 0.540205 1.42482 1.19596 1.24829 1.65781 0.884095 1.82865 1.69269 2.59924 4.75157 0 0 0 0 0.0792043 0 0 0.362814 0.194424 0.361846
672 Sarc4_g16154T 0 0 0 0 0 0 0 0 0 0 0 0 0 0 0 0 0 0 0 0
673 Sarc4_g16151T 0 0 0 0 0 0 0 0 0 0.140093 0 0 0 0 0 0 0 0 0 0
674 Sarc4_g16156T 90.5838 94.153 99.2668 108.494 110.926 110.812 103.074 99.8114 87.8333 55.5511 86.3726 95.5454 99.6766 115.998 109.448 106.115 107.425 91.6769 73.1837 60.0684
675 Sarc4_g16148T 4.21076 6.01677 2.31065 2.63532 2.50722 17.23 35.2891 166.837 236.229 139.695 2.98434 2.43331 2.89573 3.62586 8.18129 14.7579 131.753 272.404 420.526 286.268
676 Sarc4_g16157T 0 0 0 0 0 0 0 0 0 0 0 0 0 0 0 0 0 0 0 0
677 Sarc4_g16162T 0 0 0 0 0 0 0 0 0 0 0 0 0 0 0 0 0 0 0 0
678 Sarc4_g16158T 0 0 0 0 0 0 0 0 0 0 0 0 0 0 0 0 0 0 0 0
679 Sarc4_g16164T 0 0 0 0 0 0 0 0 0 0 0 0 0 0 0 0 0 0 0 0
680 Sarc4_g16161T 0 0 0 0 0.0116216 0 0 0 0 0 0 0 0 0 0 0 0 0 0 0
681 align_id:155798|asmbl_817 0.959021 1.3727 1.77269 0 4.41082 2.41062 2.86053 2.59861 5.14149 5.62378 0.872086 5.06093 4.90603 1.28629 0 0.481823 3.07976 8.44552 10.8512 5.03238
682 Sarc4_g16159T 0 0 0 0 0 0 0 0 0 0 0 0 0 0 0 0 0 0 0 0
683 Sarc4_g16160T 0 0 0 0 0 0 0 0 0 0 0 0 0 0 0 0 0 0 0 0
684 Sarc4_g16163T 0 0.0147237 0 0 0.00647061 0 0.0130651 0.00542944 0.0156969 0.00726354 0 0 0.00287029 0 0.00343788 0.0109064 0.00821844 0.00712809 0.00702774 0.0177076
685 Sarc4_g16165T 18.5178 16.2117 13.813 11.4155 8.17648 6.86098 11.5915 4.4923 5.1452 6.78709 17.3512 11.7722 12.8498 11.4383 8.09019 14.7727 7.30215 12.3536 7.3982 11.3478
686 Sarc4_g16166T 0 0 0 0 0 0 0 0 0 0 0 0 0 0 0 0 0 0 0 0.0299272
687 Sarc4_g16174T 0 0 0 0 0.176411 0 0 0 0 0 0 0 0 0 0 0 0 0 0 0
688 Sarc4_g16173T 0 0 0 0 0 0 0 0 0 0 0 0 0 0 0 0 0 0 0 0
689 Sarc4_g16187T 0 0 0 0 0 0 0 0 0 0 0 0 0 0.142206 0 0 0 0 0 0
690 Sarc4_g16182T 0 0 0 0 0 0 0 0 0 0 0 0 0 0 0 0 0 0 0 0
691 Sarc4_g16176T 0 0.386544 0 0 0 0 0 0 0 0 0 0 0 0 0.374887 0 0 0 0.0586395 0
692 Sarc4_g16188T 0 0 0 0 0 0 0 0 0 0 0 0 0 0 0 0 0 0 0 0
693 Sarc4_g16189T 0 0 0 0 0 0 0 0 0 0 0 0 0 0 0 0 0 0 0 0
694 Sarc4_g16177T 0 0 0 0 0 0 0 0 0 0 0 0 0 0 0 0 0 0 0 0
695 Sarc4_g16178T 0 0 0 0 0 0 0 0 0 0 0 0 0 0 0 0 0 0 0 2.73366e-06
696 Sarc4_g16180T 0 0 0 0 0 0 0 0 0 0 0 0 0 0 0 0 0 0 0 0
697 Sarc4_g16181T 0 0 0 0.35472 0 0 0 0 0 0 0 0 0 0 0 0 0 0 0 0
698 Sarc4_g16186T 0 0 0 0 0 0 0 0 0 0 0 0 0 0 0 0 0 0 0 0
699 Sarc4_g16167T 0 0 0 0 0 0 0 0 0 0 0 0 0 0 0 0.293841 0 0 0 0.191382
700 Sarc4_g16175T 0 0 0 0 0 0 0 0.340783 0 0 0 0 0 0 0 0 0 0 0 0
701 Sarc4_g16172T 0 0 0 0 0 0 0 0 0 0 0 0 0 0 0 0 0 0 0 0
702 Sarc4_g16171T 0 0 0 0 0 0 0 0 0 0 0 0.409638 0 0 0 0 0 0 0 0
703 Sarc4_g16169T 0.335939 0.209488 0 0 0 0 0 0 0 0 1.32416 0.700632 0 0.198681 0.13294 0 0 0 0 0
704 Sarc4_g16185T 0 0 0 0 0 0 0 0 0 0 0 0 0 0 0 0 0 0 0 0
705 Sarc4_g16179T 0 0 0 0 0 0 0 0 0 0 0 0 0 0 0 0 0 0 0 0
706 Sarc4_g16170T 0 0 0 0 0 0 0 0 0 0 0 0 0 0 0 0 0 0 0 0
707 Sarc4_g16168T 0 0 0 0 0 0 0 0 0 0 0 0 0 0 0 0 0 0 0 0
708 Sarc4_g16183T 0 0 0 0 0 0 0 0 0 0 0 0 0 0 0 0 0 0 0 0
709 Sarc4_g16184T 0 0.0761597 0.269301 0.181345 0 0 0 0 0 0 0.144735 0.352415 0 0 0 0.171727 0 0 0 0
710 Sarc4_g26405T 0 0 0 0 0 0 0 0 0 0 0 0 0 0 0 0 0 0 0 0
711 Sarc4_g26421T 0.441764 0.387439 0.0150871 0.684991 0.729099 0.189291 0.293839 0.0416799 0 0.50081 0.183842 0.151535 0.129674 0.494012 0.448689 0.125177 0.421429 0 0.3156 0.309742
712 Sarc4_g26413T 0.279319 0.0453527 0.27484 0.0466531 0.100007 0.0544352 0 0.208736 0.206307 0.191405 1.89935 0.725951 0.3736 0.0591261 0.0713696 0 0.108555 0.216969 0.0840638 0.351527
713 Sarc4_g26429T 0 0 0 0 0 0 0 0 0 0 0 0 0 0 0 0 0 0 0 0
714 Sarc4_g26458T 0 0 0 0 0 0 0 0 0 0 0 0 0 0 0 0 0 0 0 0
715 Sarc4_g26443T 0 0.0575074 0 0 0 0 0 0 0 0 0 0 0 0 0.177281 0 0 0 0 0
716 Sarc4_g26399T 22.0796 28.5255 27.9004 25.8154 21.0138 23.9882 25.0469 30.0522 28.3132 23.7724 19.3062 23.3174 23.5333 25.5319 25.8048 31.7556 29.9596 27.2365 27.5186 22.4017
717 Sarc4_g26415T 0 0 0 0 0 0 0 0 0 0 0 0 0 0 0 0 0 0 0 0
718 Sarc4_g26456T 0 0 0 0 0 0 0 0 0 0 0 0 0 0 0 0 0 0 0 0
719 Sarc4_g26412T 0 0 0 0 0 0 0 0 0 0 0 0 0 0 0 0 0 0 0 0
720 Sarc4_g26425T 0 0 0 0 0 0 0 0 0 0.0692433 0 0 0 0 0 0 0 0 0 0
721 Sarc4_g26401T 56.5237 48.3965 43.8333 38.2798 35.2596 27.006 13.5181 12.2014 19.776 51.4473 65.7857 65.0547 56.4336 47.1907 48.3623 27.5787 14.6824 13.8083 24.3475 45.3321
722 Sarc4_g26437T 0 0 0 0 0 0 0 0 0 0 0 0 0 0 0 0 0 0 0 0
723 Sarc4_g26406T 0 0 0 0 0 0 0 0 0 0 0 0 0 0 0 0 0 0 0 0
724 Sarc4_g26402T 8.07016 7.83713 8.42945 9.01362 7.9393 9.088 9.66102 10.0813 11.8703 11.403 4.93836 6.54733 7.77483 6.83633 5.65958 5.38878 9.98909 10.1359 11.7404 12.08
725 Sarc4_g26451T 0.143189 0 0.802102 0 0.720742 1.39156 0 2.08459 1.4853 0 0 0 0.972843 1.62777 0 0.257381 0.298862 0.980776 0.0566976 1.95922
726 Sarc4_g26424T 0 0 0 0 0 0 0 0 0 0 0 0 0 0 0 0 0 0 0 0
727 Sarc4_g26454T 0 0 0 0 0 0 0 0 0 0 0 0 0.129886 0 0 0 0 0 0 0
728 Sarc4_g26448T 0 0 0 0 0 0 0 0 0.124679 0 0 0 0 0 0 0 0 0.110141 0.109534 0
729 Sarc4_g26459T 52.1918 58.4101 61.8993 60.7103 71.525 80.171 89.0645 89.9217 79.6098 61.8882 37.1881 46.0159 49.7215 53.013 52.5778 52.1643 66.7644 70.6174 62.2231 47.3746
730 Sarc4_g26409T 0 0 0 0 0 0 0 0 0 0 0 0 0 0 0 0 0 0 0 0
731 Sarc4_g26430T 0 0 0 0 0 0 0 0 0 0 0 0 0 0 0 0 0 0 0 0
732 Sarc4_g26392T 5.95319 6.64758 5.2661 5.31702 6.26707 7.89299 7.82745 10.3278 11.207 12.8441 4.66285 5.61511 5.22732 5.54527 5.94352 5.1426 9.7685 10.5318 10.1294 10.3418
733 Sarc4_g26419T 0 0.143496 0 0.051606 0 0 0 0 0 0 0 0 0.145456 0.204245 0 0 0 0 0.048082 0
734 Sarc4_g26391T 44.03 58.2146 68.5663 76.987 78.9535 108.315 133.074 194.336 243.804 199.884 32.3301 53.4078 62.3707 69.9543 75.9328 80.3418 141.727 197.558 217.738 180.068
735 Sarc4_g26420T 0 1.1726 4.56001 0.20355 3.06068 0 0 0 0 0 0 1.14547 0 1.46552 3.91185 0 0 0 0 0
736 Sarc4_g26432T 0 0 0 0 0 0 0 0 0 0 0 0 0 0 0 0 0 0 0 0
737 Sarc4_g26417T 0 0 0 0 0 0 0 0 0 0 0 0 0 0 0 0 0 0 0 0
738 Sarc4_g26410T 0 0 0 0 0 0 0 0 0 0 0 0 0 0 0 0 0 0 0 0
739 Sarc4_g26393T 0 0 0 0.299027 0 0.161568 0 0.148422 0 0 0 0 0 0 0 0 0 0 0 0.108693
740 Sarc4_g26411T 0 0.117642 0 0 0 0 0 0 0 0 0 0 0 0 0 0 0 0 0 0
741 Sarc4_g26438T 33.0565 32.4741 28.3387 27.005 28.4489 28.8123 27.8891 33.7265 33.0649 29.7835 27.1684 25.5431 24.6869 26.7182 24.6175 20.8225 26.0368 28.5336 27.8619 22.7835
742 Sarc4_g26400T 24.4138 25.1237 24.572 27.2399 29.3108 39.0397 46.1323 49.0998 42.621 34.1259 23.7644 23.0086 23.451 26.936 25.6055 26.8411 41.0972 46.6644 43.0751 37.1591
743 Sarc4_g26404T 7.88826 7.96431 6.94075 6.84697 7.22554 8.64922 8.46568 10.6193 11.6097 11.6104 7.4085 8.03351 7.31658 5.07064 6.36192 6.0536 6.41947 10.1481 11.0099 11.9726
744 Sarc4_g26416T 0.195519 0 0 0 0 0 0 0 0 0 0 0 0 0 0 0 0 0 0 0
745 Sarc4_g26414T 0 0 0 0 0 0 0 0 0 0 0.0444655 0 0 0 0 0 0 0 0 0
746 Sarc4_g26439T 14.3664 9.83316 11.1612 6.39742 9.95425 13.2131 12.0913 19.4242 25.7052 13.3693 8.0941 9.49249 9.09566 7.72813 11.3182 8.68045 6.71906 17.5325 18.6354 24.1122
747 Sarc4_g26398T 2180.76 2578.98 3419.14 3302.88 3286.49 2226.49 1544.86 728.743 551.713 699.56 1428.79 2039.5 2687.17 2826.6 3023.06 2462.35 1136.59 622.503 499.473 541.585
748 Sarc4_g26394T 3.50738 4.32087 1.9768 2.9176 2.16964 2.92 3.11753 3.14179 3.68724 7.65928 2.44954 3.05013 3.42013 2.92988 3.42383 2.96771 2.51709 3.37499 5.2481 6.16145
749 Sarc4_g26441T 0 0 0 0.168473 0 0 0 0 0 0 0 0 0 0.208797 0 0 0 0 0.15718 0
750 Sarc4_g26449T 0 0 0 0 0 0 0 0 0.530453 0 0 0 0 0 0 0 0 0 0 0
751 Sarc4_g26440T 6.62844 6.1608 6.75564 6.2761 6.63348 7.1166 7.27782 9.42024 12.2526 25.0339 5.1252 5.69658 5.53168 3.69414 5.33673 5.43866 5.6982 7.98757 12.4251 15.8787
752 Sarc4_g26455T 12.422 11.4473 9.17495 10.3064 13.2465 15.0553 15.4077 17.8584 20.8091 18.4414 12.3997 12.3022 10.9133 10.3715 10.1296 10.8487 14.5845 18.3919 21.1816 20.4196
753 Sarc4_g26452T 0 0 0 0 0 0 0 0 0 0 0 0 0 0 0 0 0 0 0 0
754 Sarc4_g26460T 0.448263 0.416457 0.375763 0.322699 0.367983 0.577661 0.271806 0.196569 0.423484 0.268296 0.445747 0.277462 0.674062 0.452586 0.340657 0.28947 0.382815 0.359797 0.481565 0.339623
755 Sarc4_g26444T 0 0 0.318115 0.241368 0 0 0.243849 0 0 0 0 0.133346 0 0 0 0 0 0.283562 0.457118 4.31364e-10
756 Sarc4_g26445T 0 0 0 0 0 0 0 0 0 0 0 0 0 0 0 0 0 0 0 0
757 Sarc4_g26457T 0 0 0 0 0 0 0 0 0 0 0 0 0 0 0 0 0 0 0 0
758 Sarc4_g26396T 30.4455 37.4805 34.1891 34.7131 39.325 43.8891 48.1805 70.608 61.7115 45.7116 26.0869 34.9261 31.5327 33.8197 34.9373 42.2416 55.1852 58.3751 57.7291 42.3633
759 Sarc4_g26446T 4.82173 5.5523 3.77487 4.60879 5.28599 5.82717 7.64054 10.2354 13.7992 13.0392 4.11314 4.07082 3.83492 4.37641 4.51396 4.35539 7.16922 10.068 11.9351 11.1616
760 Sarc4_g26453T 0 0.406245 0 0 0 0 0 0 0.129685 0.244032 2.33712 0.493758 0.388603 0 0.084607 0 0 0 0 0
761 Sarc4_g26395T 8.22456 9.06642 8.47706 9.6943 9.59533 10.3865 12.0846 16.7549 18.8493 17.0765 7.34661 7.39868 8.17485 9.34214 8.41931 9.13113 11.6791 15.948 16.916 13.6297
762 Sarc4_g26423T 0 0 0 0 0 0 0 0 0 0.0849702 0 0 0 0 0 0 0 0 0 0
763 Sarc4_g26431T 0 0 0 0 0 0.430604 0 0 0 0 0.414369 0 0 0 0 0 0 0 0 0
764 Sarc4_g26427T 0 0 0 0 0 0 0 0 0 0 0 0 0 0 0 0 0 0 0 0
765 Sarc4_g26426T 0 0 0 0 0 0 0 0 0 0 0 0 0.140999 0 0.170407 0 0 0.157649 0.284605 0.24898
766 Sarc4_g26436T 0 0 0 0 0 0 0 0 0 0 0 0.442689 0 0 0 0 0 0 0 0
767 Sarc4_g26461T 12.5813 10.9363 10.9768 10.6843 9.06035 6.1056 5.65188 2.82152 2.40888 4.57258 13.192 13.9767 11.5467 7.77342 9.0321 7.81706 4.9929 3.3712 3.04698 3.50376
768 Sarc4_g26435T 0.120262 0.126821 0 0.279569 0.253673 0.773118 0.452723 0.450423 0 0 0 0 0.516168 0.0630424 1.11785e-05 0.151304 0.320555 0.146444 0 0.250435
769 Sarc4_g26462T 5.91091 5.58056 3.63898 3.9336 5.53016 6.86621 7.31351 8.84149 7.79655 7.18183 5.85409 5.5788 4.73152 3.68322 3.87344 3.79675 6.08664 6.7731 7.57736 7.05617
770 Sarc4_g26418T 1.09768 1.19387 0 0 0.330098 0 0 0.52002 0 0.404624 0 0.420588 0 0 1.65124 0 0.364672 0.958462 0.290306 0
771 Sarc4_g26397T 5.39343 1.41845 6.51392 4.17444 4.36062 1.7642 0.646649 0.691769 0 0 1.51206 3.04777 3.64136 5.35382 2.36275 2.25134 0.892416 0.309712 1.40698 0.741137
772 Sarc4_g26422T 0.403647 0.509421 0.251359 0.393839 0.623354 0.273853 0.57206 0.125512 0.326732 0.35243 0.515227 0.231974 0.462896 0.335401 0.06136 0.137522 0.294852 0.163338 0.139628 0.30398
773 Sarc4_g26450T 0 0 0 0 0 0 0 0 0 0 0 0 0 0 0 0 0 0 0 0
774 Sarc4_g26407T 0 0 0 0 0 0 0 0 0 0.539652 0 0 0 0 0 0 0 0 0 0
775 Sarc4_g26434T 0 0 0 0 0 0 0 0 0 0 0 0 0 0 0 0 0 0 0 0
776 Sarc4_g26442T 0 0 0 0 0 0 0 0 0 0 0 0 0 0 0 0 0 0 0 0
777 align_id:155878|asmbl_897 657.538 757.978 826.733 916.011 807.999 831.898 767.065 775.843 768.615 847.572 595.76 738.791 756.432 823.116 869.008 1136.19 876.46 770.451 757.509 731.919
778 Sarc4_g26408T 0 0 0 0 0 0 0 0 0 0 0 0 0 0 0 0 0 0 0 0
779 Sarc4_g26447T 2.57288 2.90699 0.560772 1.66417 0.426584 0.23914 0.514798 2.95779 18.9176 64.6957 2.65717 1.47672 1.14206 0.543479 0.281427 0.611727 2.27423 7.82938 21.6883 42.6324
780 Sarc4_g26390T 43.5463 51.7903 54.1062 53.1814 48.4137 44.5166 46.5634 44.0048 48.5323 43.5377 43.1354 47.9473 50.1005 50.4298 52.9365 50.8367 46.9768 48.6766 50.5458 44.2357
781 Sarc4_g26428T 0 0 0 0.210135 0.428992 0.141508 0.149068 0 0 0 0 0.308806 0.256616 0.167959 0 0.25524 0.226097 0 0 0
782 Sarc4_g26403T 26.757 27.3025 23.6251 22.0731 28.5255 26.8087 27.3764 27.4537 24.2703 18.8356 28.1259 26.2878 23.9669 27.0726 24.9281 20.9837 24.8056 24.2021 24.2446 20.4218
783 Sarc4_g26433T 0 0 0 0 0 0 0 0 0 0 0 0 0 0 0 0 0 0 0 0
784 Sarc4_g16191T 0 0 0 0 0 0 0 0 0 0 0 0 0 0 0 0 0 0 0 0
785 Sarc4_g16194T 0 0 0 0 0 0 0 0 0 0 0 0 0 0 0 0 0 0 0 0
786 Sarc4_g16190T 0 0 0 0 0 0.0793503 0 0.0731157 0 0 0.262482 0.0908543 0 0 0 0 0 0.0653014 0 0.109635
787 Sarc4_g16193T 0 0 0 0 0 0 0 0 0 0 0 0 0 0 0 0 0 0 0 0
788 Sarc4_g16192T 0 0 0 0 0.215489 0 0 0 0 0 0 0 0 0 0.337993 0 0 0 0 0
789 Sarc4_g16196T 0 0 0 0 0 0 0 0 0 0 0 0 0 0 0 0 0 0 0 0
790 Sarc4_g16195T 0 0 0 0 0 0 0 0 0 0 0 0 0 0 0 0 0 0 0 0
791 align_id:155893|asmbl_912 0.800575 0 0 0 0 1.83372 0 0 0 0 0 0 0 0 0 0 0 0 0 0
792 Sarc4_g16198T 9.18422 7.59219 6.23149 5.97869 8.71032 13.6476 13.8583 10.7691 10.3631 10.9932 7.9634 7.38745 5.31992 5.26007 5.64105 6.4769 9.11637 10.0426 10.2258 10.4232
793 Sarc4_g16197T 9.26102 9.53494 6.6055 7.35448 9.31134 14.8823 15.1919 12.8505 11.2934 11.6243 7.38387 8.20701 6.42336 6.91103 6.64814 6.84164 7.74649 10.9075 9.53083 11.3865
794 Sarc4_g16204T 0 0 0 0 0 0 0 0 0 0 0 0 0 0 0 0 0 0 0 0
795 Sarc4_g16203T 1.59093 2.06332 1.58796 0.911082 1.10117 0.201371 0.309954 0.15906 0 0 3.83023 1.61451 1.26918 1.13719 2.22724 0 3.50899e-05 0 0 0.0808898
796 Sarc4_g16201T 0 0 0 0 0.109235 0 0 0 0 0 0 0 0.104159 0 0 0 0 0 0 0
797 Sarc4_g16206T 0.0337 0 0 0.0264979 0 0.0308202 0 0 0 0 0 0 0 0 0 0 0 0 0 0
798 Sarc4_g16207T 0 0 0 0.849853 0 0 0.000147769 1.3625 0.000250641 0 0 0 0 0.043811 0.373907 0 5.45462e-08 0.411573 0 0
799 Sarc4_g16210T 0 0 1.00283 0.868202 0 1.08857 1.44684 0.046222 0 0 0.122646 0 0 0 0 0 0 0.74697 1.23095e-07 1.31508
800 Sarc4_g16200T 0 0 0 0 0 0 0 0 0 0 0 0 0 0 0 0 0 0 0 0
801 Sarc4_g16209T 1.89054 0 0.0339233 0 1.7076 2.88229 1.74079 3.5831 0 0.77862 0 0 0.957549 0.0512009 0 0 0.627683 1.27101 1.93198 0.447496
802 Sarc4_g16202T 1.28558e-09 0 0 0 0 0 0 0 0 0 0.164967 0 0 0 0 0 0 0 0 0.0381125
803 Sarc4_g16199T 0 0 0 0 0 0 0 0 0 0 0 0 0 0 0 0 0 0 0 0
804 Sarc4_g16205T 0 0 0.0254914 0.170386 0.175209 0 0 0 0.0345709 0.083583 0 0 0 0 0 0 0 0 0 0
805 Sarc4_g16208T 0 0 0 0 0 0 0 0 0 0 0 0 0 0 0.0720039 0 0 0 0 0.0527181
806 Sarc4_g16211T 7.22539 6.59118 6.29209 6.80808 6.72658 5.74826 6.37345 6.94344 6.79662 5.58597 6.87659 6.70777 5.32216 5.90244 5.14493 4.71912 5.33451 6.74319 5.88043 5.18475
807 Sarc4_g16213T 0 0 0 0 0 0 0.196283 0 0.180042 0 0 0 0.141865 0.339128 0 0 0 0 0 0
808 Sarc4_g16212T 0 0 0 0 0 0 0.700429 0.40799 0.450241 0 0 0.028321 0 0 0 0 0 0.288321 0.258806 0
809 Sarc4_g16214T 0 0 0 0 0 0 0 0 0 0 0 0 0 0 0 0 0 0 0 0
810 Sarc4_g16217T 18.5178 16.2117 13.813 11.4155 8.17648 6.86098 11.5915 4.4923 5.1452 6.78709 17.3512 11.7722 12.8498 11.4383 8.09019 14.7727 7.30215 12.3536 7.3982 11.3478
811 Sarc4_g16216T 0 0 0 0 0 0 0 0 0 0 0 0 0 0 0 0 0 0 0 0
812 Sarc4_g16222T 0 0 0 0 0 0 0 0 0 0 0 0 0 0 0 0 0 0 0 0
813 Sarc4_g16218T 0.0375309 0.0012248 0.0366293 0.0448547 0.0646148 0.0237681 0.0291849 0 0.00369321 0.00868307 0.0386746 0.132033 0.0349237 0.034234 0.0939929 0.00842304 0.014211 0.0260947 0.0614448 0
814 Sarc4_g16220T 0 0 0 0 0 0 0 0 0 0 0 0 0 0 0 0 0 0 0 0
815 Sarc4_g16215T 0 0 0 0 0 0 0 0 0 0 0 0 0.0257765 0 0.0310798 0 0 0 0 0
816 Sarc4_g16221T 0 0 0 0 0 0 0 0 0 0 0 0 0 0 0 0 0 0 0 0
817 Sarc4_g16219T 0 0 0 0 0 0 0 0 0 0 0 0 0 0 0 0 0 0 0 0
818 Sarc4_g16224T 4.31956 4.56275 2.91768 3.22974 5.37307 5.98214 8.56355 8.71514 8.81555 6.23433 3.64671 4.06378 4.38828 4.09284 4.27449 5.19734 9.0837 10.0989 9.31159 7.27
819 Sarc4_g16223T 0.108591 0.306242 0.0236686 0.0677052 0 0.0518271 0.122141 0.246131 1.1542 5.46323 0.223943 0.04978 0.140921 0 0.0473165 0 0.283571 0.586642 1.68886 3.01571
820 Sarc4_g16241T 0 0 0 0 0 0 0 0 0 0 0 0 0 0 0 0 0 0 0 0
821 Sarc4_g16229T 0 0 0 0 0 0 0 0 0 0 0.155859 0 0 0 0 0 0 0 0 0
822 Sarc4_g16242T 0 0 0 0 0 0 0 0 0 0 0 0 0 0 0 0 0 0 0 0
823 Sarc4_g16226T 0 0 0 0 0 0 0 0 0 0 0 0 0 0 0 0 0 0 0 0
824 Sarc4_g16237T 0 0 0 0 0 0 0.389748 0 0 0 0 0 0 0 0 1.04791 0 0 0 0
825 Sarc4_g16240T 0 0 0 0 0 0 0 0 0 0 0 0 0 0 0 0 0 0 0 0
826 Sarc4_g16236T 0 0 0 0 0 0 0 0 0 0 0 0 0 0.0980221 0 0 0 0 0 0
827 Sarc4_g16235T 0 0 2.9023e-07 0 0 0 0 0 0 0 0 0 0 0 0 0 0 0 0 0
828 Sarc4_g16245T 0 0 0 0 0 0 0 0 0 0 0 0 0 0 0 0 0 0 0 0
829 Sarc4_g16230T 0 0 0 0 0 0 0 0 0 0 0 0 0 0 0 0 0 0 0 0
830 Sarc4_g16239T 0 0 0 0 0 0 0 0 0 0 0 0 0 0 0 0 0 0 0 0
831 Sarc4_g16243T 0 0 0 0 0 0 0 0 0 0 0 0 0 0 0 0 0 0 0 0
832 Sarc4_g16233T 0 0 0 0 0.432167 0 0 0 0 0 0 0 0 0 0 0 0 0 0 0
833 Sarc4_g16231T 0 0 0 0 0 0 0 0 0 0 0 0 0 0.0696487 0 0 0 0 0 0
834 Sarc4_g16225T 0 0 0 0 0 0 0 0 0 0 0 0 0 0 0 0 0 0 0 0
835 Sarc4_g16232T 0 0 0 0 0 0 0 0 0 0 0 0 3.45545e-05 0 0 0 0 0 0 0
836 Sarc4_g16246T 0 0 0 0 0 0 0 0 0 0 0 0 0 0 0 0 0 0 0 0
837 Sarc4_g16234T 0 0 0 0 0 0 0 0 0 0 0 0 0 0 0 0 0 0 0 0
838 Sarc4_g16238T 0 0 0 0 0 0 0 0 0 0 0 0 0 0 0 0 0 0 0 0
839 Sarc4_g16227T 0.0507384 0.897456 0 0.358363 0.426369 0 0.454118 0.624557 0.878206 0 0.6093 0 0 0 0.351803 0 0.679715 0 0.616011 0
840 Sarc4_g16244T 0 0 0 0 0 0 0 0 0 0 0 0 0 0 0 0 0 0 0 0
841 Sarc4_g16228T 0 0 0 0 0 0 0 0 0 0 0 0 0 0 0 0 0 0 0 0
842 Sarc4_g16250T 0 0 0 0 0 0 0 0 0 0 0 0 0 0 0 0 0 0 0 0
843 Sarc4_g16258T 0 0 3.04771e-06 0 0 0 0 0 0 0 0 0 0 0 0 0 0 0 0 0
844 Sarc4_g16248T 0 0 0 0 0 0 0 0 0 0 0.0324652 0 0 0 0 0 0 0 0 0
845 Sarc4_g16257T 0 0 0 0 0 0 0 0 0 0 0 0 0 0 0 0 0 0 0 0
846 Sarc4_g16260T 0 0.0147237 0 0 0.00647061 0 0.0130651 0.00542944 0.0156969 0.00726354 0 0 0.00287029 0 0.00343788 0.0109064 0.00821844 0.00712809 0.00702774 0.0177076
847 Sarc4_g16256T 0 0 0 0 0 0 0 0 0 0 0 0 0 0 0 0 0 0 0 0
848 Sarc4_g16259T 0 0.740425 0 0 0 0 0 0 0 0 0 0 0 0 0 0 0 0 0 0
849 Sarc4_g16261T 0 0 0 0 0 0 0 0 0 0 0 0 0 0 0 0 0 0 0 0
850 Sarc4_g16255T 0 0 0 0 0 0 0 0 0 0 0 0 0 0 0 0 0 0 0 0
851 Sarc4_g16253T 0 0 0 0 0 0 0 0 0 0 0 0 0 0 0 0 0 0 0 0
852 Sarc4_g16252T 0 0 0 0 0 0 0 0 0 0 0 0 0 0 0 0 0 0 0 0
853 Sarc4_g16249T 0 0 0 0 0 0 0 0 0 0 0 0 0 0 0 0 0 0 0 0
854 Sarc4_g16247T 0 0 0 0 0 0 0 0 0 0 0 0 0 0 0 0 0 0 0 0
855 Sarc4_g16254T 0 0 0 0 0 0 0 0 0 0 0 0 0 0 0 0 0 0 0 0
856 Sarc4_g16251T 0 0 0 0 0 0 0 0 0 0 0 0 0 0.0764627 0 0 0 0 0 0
857 Sarc4_g16262T 15.3985 14.3069 11.5801 11.2294 10.9757 10.021 8.83782 7.52919 6.68342 4.945 15.4106 14.4508 11.5638 9.66784 9.10248 8.39749 6.60434 7.2991 5.87915 6.06993
858 Sarc4_g16264T 15.9765 15.286 10.5463 11.0139 16.1192 9.61622 6.21163 4.05031 2.52397 4.45892 13.831 12.2682 10.8529 10.3147 9.31189 7.8233 4.82164 3.12385 2.51082 3.23072
859 Sarc4_g16263T 146.877 159.739 170.446 195.119 204.335 230.424 253.141 261.904 285.568 300.145 117.002 123.994 132.793 158.972 151.836 154.213 189.049 228.985 258.383 222.828
860 Sarc4_g16269T 0 0 0 0 0 0 0 0 0 0 0 0 0 0 0 0 0 0 0 0
861 Sarc4_g16272T 0.0375309 0.0012248 0.0366293 0.0448547 0.0646148 0.0237681 0.0291849 0 0.00369321 0.00868307 0.0386746 0.132033 0.0349237 0.034234 0.0939929 0.00842304 0.014211 0.0260947 0.0614448 0
862 Sarc4_g16268T 0 0 0 0 0.0116216 0 0 0 0 0 0 0 0 0 0 0 0 0 0 0
863 Sarc4_g16266T 0 0.0147237 0 0 0.00647061 0 0.0130651 0.00542944 0.0156969 0.00726354 0 0 0.00287029 0 0.00343788 0.0109064 0.00821844 0.00712809 0.00702774 0.0177076
864 Sarc4_g16271T 0 0 0 0 0 0 0 0 0 0 0 0 0 0 0 0 0 0 0 0
865 Sarc4_g16267T 0 0 0 0 0 0 0 0 0 0 0 0 0 0 0 0 0 0 0 0
866 Sarc4_g16265T 0 0 0 0 0 0 0 0 0 0 0 0 0 0 0 0 0 0 0 0
867 Sarc4_g16270T 0 0 0 0 0 0 0 0 0 0 0 0 0 0 0 0 0 0 0 0
868 Sarc4_g26517T 1.00338 1.08618 0.708486 0.408995 1.19438 1.62876 1.7916 1.49099 2.14061 1.52763 1.68815 1.28275 1.05495 2.04257 1.53138 1.12615 1.97579 2.13877 2.25507 2.22276
869 Sarc4_g26532T 0 0 0 0 0 0 0 0 0 0 0 0 0 0 0 0 0 0 0 0
870 Sarc4_g26481T 0 0 0 0 0 0 0 0 0 0 0 0 0 0 0.0724094 0 0 0 0.0628447 0
871 Sarc4_g26505T 0 0 0 0 0 0 0 0.575527 0.289623 0 0.847734 0 0 0 0.31858 0 0 0.54576 0.224927 0.543601
872 Sarc4_g26530T 0 0 0 0.392368 0.145343 0.162331 0.512755 0.331272 0.228301 0 0 0 0.22214 0 0 0.725122 0.862247 0.485669 0.312346 0.2296
873 Sarc4_g26526T 0 0 0 0 0 0 0 0 0 0 0 0 0 0 0 0 0 0 0 0
874 Sarc4_g26483T 0 0 0 0 0 0 0 0 0 0 0 0 0 0 0 0 0 0 0 0
875 Sarc4_g26519T 0.723534 0.502418 0.35688 0.475155 0.854556 0.559982 0.979864 1.01253 1.26995 0.78904 0.573179 0.742706 0.529485 0.663224 0.711782 0.531194 0.877837 0.923357 1.3314 1.00551
876 Sarc4_g26514T 0.407996 1.43587 0.679422 0.803323 0.729132 0.938581 0.292736 1.05929 0.815985 1.28456 0.465881 1.06442 0.572829 0.56048 0.454519 0.687013 1.04665 1.94605 1.79947 1.40788
877 Sarc4_g26520T 0.353267 0.974888 0.481149 0.828931 0.571975 0.748966 0.899387 1.34321 0.817354 0.709097 0.346838 0.205673 0.418583 0.876846 0.300476 0 1.36445 2.34671 1.43254 1.62765
878 Sarc4_g26539T 0 0 0 0 0 0 0 0 0 0 0 0 0.0857362 0.112344 0.102634 0 0 0.0961344 0 0.0757684
879 Sarc4_g26496T 0 0 0 0 0 0 0 0 0 0 0 0 0 0 0 0 0 0 0 0
880 Sarc4_g26553T 9.51388 12.3662 12.5005 17.6842 12.4549 15.2243 15.4538 11.6811 7.27336 4.90685 9.83677 13.276 12.9292 13.4653 14.8988 17.4061 12.8319 11.1984 8.47685 6.41426
881 Sarc4_g26498T 0.546925 1.47912 0.360205 1.22925 1.26895 1.02606 1.09902 1.18143 1.97272 4.62442 2.50469 1.20232 2.09289 0 1.15751 0.160877 0.521269 2.7366 3.11001 6.02259
882 Sarc4_g26504T 0.0996642 0.0513871 0 0.0528235 0.110658 0.0614411 0.106534 0.0549743 0 0 0.0747264 0 0 0.0918214 0 0.0638697 0.0965781 0.150619 0 0.128212
883 Sarc4_g26472T 0 0 0 0 0 0 0 0 0 0 0 0 0 0 0 0 0 0 0 0
884 Sarc4_g26487T 0 0 0 0 0 0 0 0 0 0 0 0 0 0 0 0 0 0 0 0
885 Sarc4_g26509T 0.287349 0 0 0 0 0.446075 0.397118 0 0.73439 0.347575 0 0 0.283542 1.35616 0.484571 0.380368 0.300695 0.428511 1.42358 0.584596
886 Sarc4_g26512T 0 0 0 0 0.182082 0 0 0 0.20175 0.198317 0 0 0 0 0 0 0 0.179865 0.325506 0
887 Sarc4_g26525T 0 0 0 1.86722e-05 0 0 0 0 0.131741 0 0 0 0.127033 0 0.216822 0 0 0 0 1.63726e-09
888 Sarc4_g26535T 0 0 0 0 0 0 0 0 0 0 0 0 0 0 0 0 0 0 0 0
889 Sarc4_g26503T 0 0 0 0 0 0 0 0 0 0 0 0 0 0 0.0208489 0 0 0 0 0
890 Sarc4_g26556T 17.755 21.0846 34.8617 38.6183 29.8553 33.9119 35.5784 39.534 41.6161 30.1861 18.3574 25.2694 31.7824 33.2278 35.6377 42.8111 40.4698 39.6418 37.6707 29.4164
891 Sarc4_g26510T 0.203655 0 0 0.213436 0.670397 0 0 0 0.25064 0.244032 0.810921 0.482615 0 0 0 0 0.214296 0.220721 0.200262 0.175245
892 Sarc4_g26482T 0 0 0 0 0 0 0 0 0 0 0.437505 0 0 0 0 0 0 0 0 0
893 Sarc4_g26531T 0 0 0 0 0 0 0 0 0 0 0 0 0 0 0 0 0 0 0 0
894 Sarc4_g26538T 0 0 0 0 0 0 0 0 0 0 0 0 0 0 0 0.0661938 0.0714732 0.147591 0 0
895 Sarc4_g26540T 0 0 0 0 0 0 0 0 0 0 0 0 0 0 0 0 0 0 0 0
896 Sarc4_g26523T 1.69085 3.00391 3.48651 4.52994 5.75963 5.33181 7.47712 8.16246 9.20653 15.0337 2.24508 1.71491 1.45187 2.96192 1.55155 2.03454 8.68424 9.56726 11.9837 14.1902
897 Sarc4_g26492T 0 0 0 0 0 0 0 0 0 0 0 0 0 0 0 0 0 0 0.108582 0
898 Sarc4_g26522T 1.58839 0.973382 2.86726 1.66639 2.90756 3.51295 3.76316 6.7755 7.96581 10.6974 1.57511 1.25013 2.13326 1.8693 2.67399 2.42909 6.32073 7.70597 9.61289 14.0392
899 Sarc4_g26533T 0.181929 0 0 0 0 0 0 0 0 0 0 0 0 0.245665 0 0.0869856 0.0955118 0 0 0
900 Sarc4_g26469T 0 0 0 0 0 0 0 0 0 0 0 0 0 0 0 0 0 0 0 0
901 Sarc4_g26495T 0 0 0 0 0 0 0 0 0 0 0 0 0 0 0 0 0 0 0 0
902 Sarc4_g26508T 0 0 0 0 0 0 0 0.752337 0 0.761685 0 0 0 0 0 0.615563 0 2.74237 1.257 0
903 Sarc4_g26513T 0 0.35266 0.0765108 0 0.0754994 0.338849 0 0.0814378 0.160565 0 0.274584 0.162822 0.264607 0.171974 0 0.199597 0.143674 0.296681 0.19934 0.23373
904 Sarc4_g26528T 0.370317 1.05531 0.643239 0.520273 0.870692 0.25309 0.0742265 0.0668856 0 0.392953 0.757028 1.42963 1.62647 1.30718 1.02939 1.1555 0.473376 0.133428 0 0.0479899
905 Sarc4_g26465T 0 0 0 0 0 0 0 0 0 0 0 0 0 0 0 0 0 0 0 0.187474
906 Sarc4_g26497T 0.780569 0.450589 0.391427 0.468343 0.526473 0.870738 0.304907 0.841182 1.74065 2.60205 0.705512 0.254232 0.255527 0.223168 0.203894 0.339201 0.277608 0.748008 2.4739 3.27726
907 Sarc4_g26468T 0 0 0 0 0 0 0 0.139869 0 0 0 0 0 0 0 0 0 0 0.123115 0
908 Sarc4_g26536T 0 0 0 0 0 0 0 0 0 0 0 0 0 0.679418 0 0 0 0 0 0
909 Sarc4_g26490T 0 0 0 0 0 0 0 0 0 0 0 0 0 0 0 0 0 0 0 0
910 Sarc4_g26551T 10.0842 9.04864 9.88484 2.56556 6.88543 23.8677 15.8697 22.4835 31.9309 35.4655 8.36047 7.06279 3.81592 5.66082 3.33652 7.28604 6.90215 19.1341 23.9754 31.5544
911 Sarc4_g26471T 0 0 0 0 0 0 0 0 0 0 0 0 0 0 0 0 0 0 0 0.187474
912 Sarc4_g26479T 0 0 0 0 0 0 0 0 0 0 0 0 0 0 0 0 0 0 0 0
913 Sarc4_g26500T 0.719329 0 0.286223 1.09833 0.918996 0.321474 0.447203 1.80938 0.781622 0.308128 0 0.463208 0.941549 0.342049 0.914896 0.12762 1.80172 0.424189 0.764628 0.334493
914 Sarc4_g26521T 3.60663 2.91982 2.19661 2.25389 2.59799 4.79496 5.65584 5.99117 5.56107 9.36099 3.20831 3.65406 2.2364 1.59581 1.7899 1.88865 4.64748 6.12622 5.53369 8.97814
915 Sarc4_g26476T 0 0.0570327 0 0 0 0 7.2116e-07 0 0 0 0 0 0 0 0 0 0 0 0 0
916 Sarc4_g26484T 0 0 0 0 0 0 0 0 0 0 0 0 0 0 0 0 0 0 0 0
917 Sarc4_g26502T 0.397968 0.973924 0.560824 0.504819 0.558639 1.67584 0.978237 2.24572 1.83668 2.64141 0.444527 0.81831 0.715108 0.321142 0.492876 0.301799 0.989793 1.73086 1.39739 1.70901
918 Sarc4_g26464T 0 0 0.29559 0 0 0 0 0 0 0.238971 1.51797 0 0 0 0 0.397547 0.482258 0 0 0
919 Sarc4_g26541T 0 0 0.257731 0 0 0 0 0 0 0 0 0 0 0.299864 0.136461 0 0 0.126854 0 0
920 Sarc4_g26470T 0 0.0570327 0 0 0 0 7.2116e-07 0 0 0 0 0 0 0 0 0 0 0 0 0
921 Sarc4_g26507T 0 0 0 0 0 0.251424 0.231123 0 0.501281 0.244032 0.270307 0 0 0 0 0 0 0.220721 0.600785 0.350489
922 Sarc4_g26561T 11.4813 13.143 14.9136 15.6507 18.0906 22.7424 24.7014 20.8838 15.3286 16.2855 9.84433 11.9403 13.3888 15.2978 14.4331 15.5855 21.367 20.0831 16.7516 17.4256
923 Sarc4_g26545T 0 0 0 0 0 0 0 0 0 0 0 0 0 0 0 0 0 0 0 0
924 Sarc4_g26534T 0 0.619027 0 1.92367e-05 0 0 0 13.1047 33.1102 29.5723 2.59603 0 0.392377 0 0 1.02709 0.664602 18.1047 21.7056 15.2565
925 Sarc4_g26527T 0 0 0 0 0 0 0 0 0 0 0 0 0 0 0 0 0 0 0 0
926 Sarc4_g26552T 5.13263 5.13397 4.57315 4.1618 4.57964 13.9376 10.2126 13.199 13.4958 18.2401 5.5889 6.63873 4.26388 2.80737 3.07873 4.21137 5.98966 12.4197 18.8259 16.4133
927 Sarc4_g26544T 0 0 0 0 0 0 0 0 0 0 0 0 0 0 0 0 0 0 0 0
928 Sarc4_g26466T 0 0 0 0 0 0 0 0 0 0 0 0 0 0 0 0 0 0 0 0
929 Sarc4_g26560T 42.9678 47.0906 50.5714 44.5358 59.0542 54.6197 48.2302 39.2911 35.2586 27.8034 32.6013 38.6138 40.0333 42.5738 40.1945 39.2731 32.1508 32.4779 28.2689 25.3481
930 Sarc4_g26557T 0.138383 0.208506 0.0753895 0.0720786 0 0 0 0 0 0 0 0.0801979 0 0 0 0 0 0 0 0.115106
931 Sarc4_g26537T 0 0 0 0 0 0 0.267203 0 0 0 0 0 0 0.312968 0 0 0 0 0 0
932 Sarc4_g26493T 0 0 0 0 0 0 0 0 0 0 0 0 0 0 0.15646 0 0 0 0 0
933 Sarc4_g26489T 0 0 0 0 0 0 0.121285 0 0 0.108957 0 0 0.189695 0 0 0 0 0 0.143507 0.0649897
934 Sarc4_g26554T 20.3015 29.4319 24.6812 28.3478 23.9757 21.8841 18.1675 18.1614 18.2866 12.7831 18.3228 25.2217 24.6569 28.0998 21.4715 23.8515 15.6054 16.4375 11.3162 11.9074
935 Sarc4_g26559T 49.4336 50.6982 52.4862 50.8093 70.6091 65.3767 55.9999 42.9638 41.0203 35.458 37.7536 44.4036 46.7156 53.1617 46.7124 44.1564 40.1266 37.7218 35.6767 30.8502
936 Sarc4_g26562T 3.18569 0.454755 0 0 0.999061 0 0 0.559223 2.42079 6.13804 25.1601 0 0.91594 18.5148 0.543664 0.910448 0.949588 1.01029 4.6013 7.77196
937 Sarc4_g26518T 1.72192 3.86618 1.16405 2.16293 1.27927 2.4423 4.28347 6.49024 3.42941 4.51881 5.62924 5.70278 2.69836 5.26523 5.72325 7.66922 6.54011 8.23078 9.05876 5.04229
938 Sarc4_g26516T 1.72192 3.86618 1.16405 2.16293 1.27927 2.4423 4.28347 6.49024 3.42941 4.51881 5.62924 5.70278 2.69836 5.26523 5.72325 7.66922 6.54011 8.23078 9.05876 5.04229
939 Sarc4_g26473T 0 0.0570327 0 0 0 0 7.2116e-07 0 0 0 0 0 0 0 0 0 0 0 0 0
940 Sarc4_g26474T 0 0 0 0 0 0 0 0 0 0 0 0 0 0 0 0 0 0 0 0.187474
941 Sarc4_g26542T 0.914259 2.13332 2.98786 2.39081 1.66382 1.30937 1.5572 3.64782 4.39847 2.52619 2.41813 1.97736 3.09335 2.3621 2.84898 3.27734 1.59516 2.79521 2.82364 4.02807
942 Sarc4_g26477T 0 0 0 0 0 0 0 0 0 0 0 0 0 0 0 0 0 0 0 0.187474
943 Sarc4_g26478T 0 0 0 0 0 0 0 0 0 0 0 0 0 0 0 0 0 0 0 0
944 Sarc4_g26524T 0 0 0 0 0 0 0 0 0 0 0 0 0 0 0 0 0 0 0 0
945 Sarc4_g26463T 0.147659 0.210975 0.146103 0 0.0771218 0 0 0.0788245 0.157166 0 0 0 0 0.168796 0 0.0647031 0 0 0.0660298 0.0580751
946 Sarc4_g26563T 0.493702 0.492281 0.820906 0.259066 0.541845 0.311683 0 1.51217 1.54226 2.15256 0.328358 1.75949 1.45157 1.97461 0.878799 1.22357 1.29651 0.536962 0.48756 1.51179
947 Sarc4_g26564T 11.7856 16.6849 17.3824 21.2679 21.5305 32.5332 42.8667 64.8724 86.3458 75.911 9.72532 17.6965 18.1536 18.8779 22.3904 23.1056 47.0103 63.2931 82.5347 71.0843
948 Sarc4_g26550T 51.9443 54.6149 52.7105 53.4081 59.3053 58.8851 51.304 49.7827 35.7824 24.8171 41.6164 44.4583 46.5169 47.6412 48.9887 48.161 44.5908 42.7549 34.5153 25.9599
949 Sarc4_g26485T 0 0 0 0 0 0 0 0 0 0 0 0 0 0 0 0 0 0 0 0
950 Sarc4_g26488T 0 0 0 0 0 0 0 0 0 0 0 0 0 0 0 0 0 0 0 0
951 Sarc4_g26547T 0 0 0 0 0 0 0 0 0 0 0 0 0 0 0 0 0 0 0 0
952 Sarc4_g26555T 0.858397 0.462492 0.130534 0.186681 0.0849555 0 0.0673502 0.22605 1.03762 4.37846 0.360078 0.434505 0.258911 0.023574 0.0217232 0.0925146 0.30055 0.704718 1.79119 3.24266
953 Sarc4_g26475T 0 0 0 0 0 0 0 0 0 0 0 0 0 0 0 0 0 0 0 0
954 Sarc4_g26511T 0 0 0 0 0 0 0 0.384033 0 0.382188 1.26036 0 0.312294 0.851877 0 0 0 0.345261 0.313789 0.552372
955 Sarc4_g26467T 0 0.0570327 0 0 0 0 7.2116e-07 0 0 0 0 0 0 0 0 0 0 0 0 0
956 Sarc4_g26480T 0 0 0 0 0 0 0 0 0 0 0 0 0 0 0 0 0 0 0 0
957 Sarc4_g26499T 0.425919 1.35338 0.683303 0.661494 0.984464 0.818756 1.64306 0.775188 3.23096 4.82475 1.93889 1.49425 1.04933 0 0.928038 0.388413 1.27768 2.06365 3.19074 5.14213
958 Sarc4_g26543T 0 0 0 0 0 0 0 0 0 0 0 0 0 0 0 0 0 0 0 0
959 Sarc4_g26558T 8.02755 12.7641 15.8063 19.3902 24.3898 33.4015 36.9835 29.7342 16.7927 17.2338 5.22296 9.54368 13.9656 18.9445 17.8394 19.4714 30.6428 23.6163 14.9556 16.18
960 Sarc4_g26529T 0.840428 1.67703 0.499056 1.9588 0.874781 1.45732 1.76356 2.23552 2.92146 3.2603 0 1.04117 0.754524 1.35645 0.935862 2.0105 0.748406 1.29258 1.88256 2.39943
961 Sarc4_g26546T 0 0 0 0 0 0 0 0 0 0 0 0 0 0 0 0 0 0 0 0.167984
962 Sarc4_g26491T 0 0 0 0 0 0 0 0 0 0 0 0 0 0 0 0 0 0 0 0
963 Sarc4_g26494T 0 0 0 0 0 0 0 0 0 0 0 0 0 0 0 0 0 0 0 0
964 Sarc4_g26548T 0 0 0 0 0 0 0 0 0 0 0 0 0 0 0 0 0 0 0 0
965 Sarc4_g26486T 0 0 0 0 0 0 0 0 0 0 0 0 0 0 0 0 0 0 0 0
966 Sarc4_g26515T 1.00338 1.08618 0.708486 0.408995 1.19438 1.62876 1.7916 1.49099 2.14061 1.52763 1.68815 1.28275 1.05495 2.04257 1.53138 1.12615 1.97579 2.13877 2.25507 2.22276
967 Sarc4_g26506T 4.77907 5.17718 4.67096 4.39402 5.12386 6.12838 7.8265 11.1831 10.8989 7.49952 3.39553 4.51778 3.82876 3.75974 3.81556 4.8845 7.72519 11.7119 10.5208 9.3928
968 Sarc4_g26501T 1.57889 0.395177 0.432137 2.86667 0.43247 0 0.956655 0 0.540881 0.556148 0 1.04879 0.395852 1.07809 0.473065 0.790225 0.824609 0.448751 0 0.361517
969 Sarc4_g26549T 33.0151 41.2272 35.8397 38.474 46.0705 47.4849 46.9907 49.456 48.1519 29.4454 22.8681 28.9852 34.0003 31.9373 33.7523 35.3724 38.7827 46.3546 41.2038 28.7909
970 Sarc4_g16275T 9.04183 9.41432 6.88032 7.504 9.48278 10.1625 10.3469 12.5888 10.7143 8.95209 7.80844 6.616 6.71954 7.54918 7.40394 7.38201 8.92489 11.0465 10.4655 8.26179
971 Sarc4_g16276T 5.46967 5.95901 5.56826 5.59483 8.68397 10.322 9.88419 13.237 11.9316 8.89632 3.58859 5.10959 5.1842 6.05266 5.70612 5.84712 9.8478 12.4509 13.8611 11.6864
972 Sarc4_g16273T 1.15677 5.18932 0 0 1.25913 0 0 0 2.35874 0.719089 0.789792 0 0 0.768832 0 0 0 0.645255 0 2.09654
973 Sarc4_g16274T 1.61776 1.20102 0.383187 0.659488 0.302505 0.509129 0.317862 0.0815772 0 0.47904 1.19187 0.652385 0.463847 0.689095 0.394528 0.133292 0.0719594 0.148592 0.332801 0.760916
974 Sarc4_g16278T 0 0 0 0 0 0 0 0 0 0 0 0 0 0 0 0 0 0 0 0
975 Sarc4_g16280T 0 0 0 0 0 0 0 0 0 0 0 0 0 0 0 0 0 0 0 0
976 Sarc4_g16281T 0 0 0 0 0 0 0 0 0 0 0 0 0 0 0 0 0 0 0 0
977 Sarc4_g16282T 18.5178 16.2117 13.813 11.4155 8.17648 6.86098 11.5915 4.4923 5.1452 6.78709 17.3512 11.7722 12.8498 11.4383 8.09019 14.7727 7.30215 12.3536 7.3982 11.3478
978 Sarc4_g16279T 0 0.0147237 0 0 0.00647061 0 0.0130651 0.00542944 0.0156969 0.00726354 0 0 0.00287029 0 0.00343788 0.0109064 0.00821844 0.00712809 0.00702774 0.0177076
979 Sarc4_g16277T 18.5178 16.2117 13.813 11.4155 8.17648 6.86098 11.5915 4.4923 5.1452 6.78709 17.3512 11.7722 12.8498 11.4383 8.09019 14.7727 7.30215 12.3536 7.3982 11.3478
980 Sarc4_g16286T 0.280553 0 0 0 0 0.105884 0.0940702 0.0287239 0 0 0 0.0659875 0.0850922 0 0 0 0.0847189 0 0.175237 0.161192
981 Sarc4_g16290T 0 0 0 0 0 0 0 0 0 0 0 0 0 0 0 0 0 0.627081 0 0.243504
982 Sarc4_g16289T 0.194436 0 0.17629 0.104922 0 0.0571137 0 0 0 0 0 0 0 0.065339 0.112553 0 0.0478505 0.0565006 0 0
983 Sarc4_g16285T 0 0 0 0 0 0 0 0 0 0 0 0 0 0 0 0 0 0 0 0
984 Sarc4_g16284T 0.114914 0.258479 0.138836 0 0 0 0 0 0.127001 0 0.30358 0.479868 0.0941945 0.12591 0.118372 0 0.128339 0.121244 0.0995389 0.218711
985 Sarc4_g16287T 0 0 0 1.26512 0 0 0 0 0 0 0 0 1.0675 0 0.80619 0 0 0 0 0
986 Sarc4_g16288T 0 0 0 0 0 0 0 0.0724458 0 0 0.170917 0 0 0.074089 0.0761045 0 0 0 0.054459 0
987 Sarc4_g16283T 30.3093 30.3309 27.1858 27.7824 32.0589 42.3199 43.6133 48.0264 41.6592 29.9634 36.6127 35.1165 27.9774 29.7096 32.7548 31.4994 39.0092 44.4492 37.2634 30.6624
988 Sarc4_g16291T 9.96007e-07 0 0 0.837171 0 1.59165 0 0 1.13787 1.65312e-06 0 0 0 0 1.07311 0 0.0235819 0 0 0
989 Sarc4_g16292T 8.02511 8.06076 7.17571 6.08166 8.30579 10.1546 8.58958 8.12219 7.77561 5.64257 7.81958 6.64623 6.29494 6.1039 5.88216 5.70829 6.19203 7.35247 7.45839 5.95018
990 Sarc4_g16293T 0 0 0 0 0 0 0 0 0 0 0 0 0 0 0 0 0 0 0 0
991 Sarc4_g16296T 20.3631 10.9141 4.90571 8.84182 14.5642 13.6056 10.2556 7.33767 6.5614 9.18369 11.0329 5.16715 3.90826 3.94856 4.04131 5.43425 4.39552 3.23678 3.62581 3.7419
992 Sarc4_g16294T 2.48367 0.866019 0.562101 1.09406 1.74072 1.24713 1.23279 0.686534 0.987219 1.75469 1.21419 0.469754 0.649813 0.490415 0.416764 0.48649 0.513311 0.518912 0.575159 0.683882
993 Sarc4_g16297T 41.7949 26.5503 16.7946 19.5142 33.2581 30.2574 22.0991 21.796 16.0654 20.6234 25.4246 12.4293 10.5582 9.54912 11.4188 8.29555 11.6153 9.39421 5.29664 13.083
994 Sarc4_g16295T 0 0 0 0 0 0 0 0 0 0 0 0 0 0 0 0.51111 0 0.638956 0 0.0944908
995 Sarc4_g16303T 0 0.0147237 0 0 0.00647061 0 0.0130651 0.00542944 0.0156969 0.00726354 0 0 0.00287029 0 0.00343788 0.0109064 0.00821844 0.00712809 0.00702774 0.0177076
996 Sarc4_g16308T 0 0 0 0 0 0 0 0 0 0 0 0 0 0 0 0 0 0 0 0
997 Sarc4_g16300T 0 0 0 0 0 0 0 0 0 0 0 0 0 0 0 0 0 0 0 0
998 Sarc4_g16302T 0 0 0 0 0 0 0 0 0 0 0 0 0 0 0 0 0 0 0 0
999 Sarc4_g16305T 18.5178 16.2117 13.813 11.4155 8.17648 6.86098 11.5915 4.4923 5.1452 6.78709 17.3512 11.7722 12.8498 11.4383 8.09019 14.7727 7.30215 12.3536 7.3982 11.3478
1000 Sarc4_g16306T 7.15405 5.51423 2.56943 1.51767 3.716 4.1123 0.870517 1.74802 0.109077 0 3.2034 3.7413 4.44391 4.99025 3.77378 1.34969 2.91319 3.68939 1.74484 1.90071
1001 Sarc4_g16299T 0.638875 0 0 0 0 0 0 0 0 0 0 0 0 0 0 0 0 0 0 0
1002 Sarc4_g16304T 0 0 0 0 0 0 0 0 0 0 0 0 0 0 0 0 0 0 0 0
1003 Sarc4_g16298T 0.0375309 0.0012248 0.0366293 0.0448547 0.0646148 0.0237681 0.0291849 0 0.00369321 0.00868307 0.0386746 0.132033 0.0349237 0.034234 0.0939929 0.00842304 0.014211 0.0260947 0.0614448 0
1004 Sarc4_g16301T 0 0 0 0 0 0 0 0 0 0 0 0 0 0 0 0 0 0 0 0
1005 Sarc4_g16307T 0 0 0 0 0 0 0 0 0 0 0 0 0 0 0 0 0 0 0 0
1006 Sarc4_g16313T 6.76424 5.231 6.0611 4.49918 2.9972 2.12823 3.44894 0.691033 0.866841 0 2.86507 0 2.08327 0.924256 1.50364 1.21413 0.702746 1.19252 0.522859 2.52262
1007 Sarc4_g16309T 0 0 0 0 0 0 0 0 0 0 0 0 0 0 0 0 0 0 0 0
1008 Sarc4_g16315T 0 0 0 0.472092 0 0 0 0 0 0 0.597922 0 0 0 0 0 0 0 0 0
1009 Sarc4_g16312T 25.9259 12.358 9.22336 4.89791 3.88223 2.70379 2.684 1.48203 3.36113 0.711038 8.46703 2.88343 7.97164 0.746729 4.57801 2.2926 0.656086 1.61361 1.13892 2.56589
1010 Sarc4_g16310T 0 0 0 0 0 0 0 0 0 0 0 0 0 0 0 0 0 0 0 0
1011 Sarc4_g16314T 0.960418 4.64946 3.29757 1.15312 0 0 0 0 0 0.46101 4.15872 1.1269 4.23463 3.66813 1.1132 3.21071 0 0 0 0.721595
1012 Sarc4_g16311T 0 6.04892 1.33503 0.634941 0 0 0 0 0 0 3.5123 0 0.823904 0 0 0 0 0.849698 0.559654 0.647424
1013 Sarc4_g16316T 0 0 0.171231 0 0 0 0 0 0 0 0 0 0 0 0 0 0 0 0 0
1014 Sarc4_g16324T 0 0 0.134181 0 0 0 0 0 0 0 0.431896 0.329646 0 0 0 0 0 0 0 0
1015 Sarc4_g16322T 0 0 0 0 0 0 0 0 0 0 0 0 0 0 0 0 0 0 0 0
1016 Sarc4_g16317T 0 0 0 0 0 0 0 0 0.756232 0 0 0 0.178982 0 0 0 0 0 0 0
1017 Sarc4_g16320T 0 0 0 0 0 0 0 0 0 0 0 0 0 0 0 0 0 0 0 0
1018 Sarc4_g16323T 0 0 0 0 0 0 0 0 0 0 0 0 0 0 0 0 0 0 0 0
1019 Sarc4_g16321T 0 0 0 0 0 0 0 0 0 0 0 0 0 0 0 0 0 0 0 0
1020 Sarc4_g16319T 0 0 0 0 0.0133644 0 0 0 0 0 0 0.0343178 0 0 0 0 0 0 0 0
1021 Sarc4_g16325T 2.09182e-09 0 0 0 0 0 0 0 0 0 0 0.0646711 0 0 0 0 0 0 0 0
1022 Sarc4_g16318T 0.426115 0 0.186987 0.20095 0 0 0 0 0 0.112071 0.179566 0 0.113936 0 0 0 0 0 0 0
1023 Sarc4_g16334T 0 0 0 0 0 0 0 0 0 0 0 0.126415 0 0 0 0 0 0 0 0
1024 Sarc4_g16327T 0 0 0 0 0 0 0 0 0 0 0 0 0 0 0 0 0 0 0 0
1025 Sarc4_g16326T 0 0 0 0 0 0 0 0 0 0 0 0 0 0 0 0 0 0 0 0
1026 Sarc4_g16330T 0 0 0 0 0.0116216 0 0 0 0 0 0 0 0 0 0 0 0 0 0 0
1027 Sarc4_g16333T 0 0 0 0 0 0 0 0 0 0 0 0 0 0 0 0 0 0 0 0
1028 Sarc4_g16331T 0 0 0 0 0 0 0 0 0 0 0 0 0 0 0 0 0 0 0 0
1029 Sarc4_g16328T 0 0.0147237 0 0 0.00647061 0 0.0130651 0.00542944 0.0156969 0.00726354 0 0 0.00287029 0 0.00343788 0.0109064 0.00821844 0.00712809 0.00702774 0.0177076
1030 Sarc4_g16332T 0 0 0 0 0 0 0 0 0 0 0 0 0 0 0 0 0 0 0 0
1031 Sarc4_g16329T 0 0 0 0 0 0 0 0 0 0 0 0 0 0 0 0 0 0 0 0
1032 Sarc4_g16335T 0 0 0 0 0 0 0 0 0 0 0 0 0 0 0 0 0 0 0 0
1033 Sarc4_g16345T 0 0 0 0 0 0.0718166 0 0 0 0 0 0 0.0559622 0 0 0.0782623 0 0.0625384 0 0
1034 Sarc4_g16353T 0 0 0 0 0.367659 0 0 0 0 0 0 0 0 0 0 0 0 0 0 0
1035 Sarc4_g16349T 0 0 0 0 0 0 0 0 0 0 0 0.904515 0 0 0 0 0 0.559354 0.72035 0
1036 Sarc4_g16348T 0 0.237879 0 0 0 0.103164 0 0 0 0 0 0 0 0.156595 0.140919 0 0 0.0854465 0 0.0673388
1037 Sarc4_g16339T 0 0 0 0 0 0 0 0 0 0 0 0 0 0 0 0 0 0 0 0
1038 Sarc4_g16343T 0 0.0963055 0 0 0 0 0 0 0 0.416224 0 0 0.0847465 0.227877 0 0 0 0.113052 0 0.0747699
1039 Sarc4_g16350T 0 0 0 0 0 0 0 0 0 0 0 0 0 0 0 0 0 0 0 0
1040 Sarc4_g16336T 0.0375309 0.0012248 0.0366293 0.0448547 0.0646148 0.0237681 0.0291849 0 0.00369321 0.00868307 0.0386746 0.132033 0.0349237 0.034234 0.0939929 0.00842304 0.014211 0.0260947 0.0614448 0
1041 Sarc4_g16352T 0 0 0 0.734791 0 0 0 0 0 0 0 0 0 0.631759 0 0 0 0 0.503847 0.468067
1042 Sarc4_g16346T 0 0 0 0 0 0 0 0 0 0 0 0 0 0 0.227336 0.0628883 0 0 0 0
1043 Sarc4_g16337T 0 0 0 0 0 0 0 0 0 0 0 0 0 0 0 0 0 0 0 0
1044 Sarc4_g16341T 0 0 0 0 0 0 0 0 0 0 0 0 0 0 0 0 0 0 0 0
1045 Sarc4_g16338T 0 0 0 0 0 0 0 0.108533 0 0 0 0 0 0 0 0 0 0 0.097918 0
1046 Sarc4_g16342T 0 0 0 0 0 0 0 0 0 0 0 0 0 0 0 0 0 0 0 0
1047 Sarc4_g16347T 0.016856 0 0 0 0 0 0 0 0 0 0 0 0 0 0 0 0 0 0 0
1048 Sarc4_g16351T 6.19814 6.05331 8.23024 3.8719 7.14162 9.04695 5.6527 0.000347181 3.40292 4.19001 1.94093 2.60693 3.96453 8.2407 3.00886 6.05208 11.1482 8.97355 10.8926 2.39106
1049 Sarc4_g16340T 0 0 0 0 0 0 0 0 0 0 0 0 0 0 0 0 0 0 0 0
1050 Sarc4_g16344T 0.555155 0.654433 0.215053 0.141922 0.0830158 0.218817 0.0996713 0.0537718 0.109408 0 0.214171 0.311552 0.183924 0.267427 0.37421 0.11263 0.194744 0.0967099 0.200977 0.130981
1051 Sarc4_g26620T 7.77325 6.78684 2.42879 2.99463 2.17204 3.31189 11.8061 81.0017 198.202 175.83 1.82393 2.12085 1.76675 2.06473 3.29715 3.08306 26.9445 83.3684 160.44 142.42
1052 Sarc4_g26582T 0 0 0 0 0 0 0 0 0 0 0 0 0 0 0 0 0 0 0 0
1053 Sarc4_g26567T_Sarc4_g26568T 4.82661 3.36724 1.42109 1.51028 1.00341 2.58129 8.95566 68.1724 154.953 110.658 1.00083 0.766797 0.988031 1.51637 1.89412 2.15818 23.8311 72.5392 126.369 105.507
1054 Sarc4_g26612T 0 0 0 0 0 0 0 0 0 0 0 0 0 0 0 0 0 0 0 0
1055 Sarc4_g26593T 0 0 0 0 0 0 0 0 0 0 0 0 0 0 0 0 0 0 0 0
1056 Sarc4_g26583T 0 0 0 0 0 0 0 0 0 0 0 0 0 0 0 0 0 0 0 0
1057 Sarc4_g26592T 0 0 0 0 0 0 0 0 0 0 0 0 0 0 0 0 0 0 0.623297 0
1058 Sarc4_g26602T 4.33531 2.39322 1.13832 0.995777 0.836251 1.89182 2.13897 1.03417 3.31068 11.9458 9.16839 3.7321 2.36822 1.17801 0.931039 1.17739 1.1894 2.47614 5.24111 9.78936
1059 Sarc4_g26616T 0 0 0 0 0 0 0 0 0 0 0 0 0 0 0 0 0 0 0 0
1060 Sarc4_g26624T 0.045729 0.15927 0.198718 0 0.048917 0.0548596 0 0.0912906 0.168033 0.0572118 0.23707 0 0 0.0623939 0 0.0857303 0 0 0.235412 0.0945904
1061 Sarc4_g26584T 0 0 0 0 0 0 0 0 0 0 0 0 0 0 0 0 0 0 0 0
1062 Sarc4_g26573T 15.222 13.0504 16.08 17.3668 14.476 23.7213 30.2716 34.2051 26.4357 35.2678 16.3306 16.5777 15.9278 15.7102 19.1465 24.2415 31.2484 36.9674 32.6388 36.7778
1063 Sarc4_g26590T 0 0 0 0 0 0 0 0 0 0 0 0 0 0 0 0 0 0 0 0
1064 Sarc4_g26614T 0 0 0 0 0 0 0 0.168224 0 0 0 0 0.211489 0 0 0 0.236062 0.488242 0 0.148552
1065 Sarc4_g26595T 0 0 0 0 0 0 0 0 0 0 0 0 0 0 0 0 0 0 0 0
1066 Sarc4_g26599T 5.94936 3.34799 5.45803 7.29679 5.65065 4.56906 5.55769 3.68768 2.68468 3.86598 9.45903 6.09896 6.96071 4.84779 3.34548 3.11071 2.48497 2.11844 2.0046 2.19716
1067 Sarc4_g26585T 0 0 0 0 0 0 0 0 0 0 0 0 0 0 0 0 0 0 0 0
1068 Sarc4_g26598T 25.9278 25.142 19.0156 18.8562 24.1606 23.5758 22.2792 23.8952 20.2168 16.2989 24.1401 20.9664 16.2428 17.4648 17.2083 15.5128 16.7773 19.1871 16.8071 15.1688
1069 Sarc4_g26644T 7.62912 3.5374 3.27989 3.7191 4.7857 3.38104 3.72146 4.64367 0.687324 2.63162 6.89287 1.29855 3.21625 6.231 5.17334 6.75224 2.28327 1.48502 1.34951 2.13221
1070 Sarc4_g26586T 0 0 0 0 0 0 0 0 0 0 0 0 0 0 0 0 0 0 0 0
1071 Sarc4_g26617T 0 0 0 0 0 0 0 0.521877 0 1.03363 0 0 0 0 0 0.212635 0 0.467365 0.211776 0.185708
1072 Sarc4_g26606T 14.0872 12.611 10.0506 9.03885 13.0206 14.6227 13.6282 11.7587 11.3262 7.13058 12.3994 11.8641 10.516 9.34131 8.07799 7.80295 8.79441 9.30225 9.13972 7.07983
1073 Sarc4_g26587T 0 0 0 0 0 0 0 0 0 0 0 0 0 0 0 0 0 0 0 0
1074 Sarc4_g26591T 0 0 0 0 0 0 0 0.0849207 0.0947059 0 0 0 0 0 0 0 0 0.0773116 0 0
1075 Sarc4_g26635T 0 0 0.293146 0 0 0.332368 0.304657 1.45652 0.78799 0.762973 0.356604 0 0 0 0 0 2.56782 2.92401 3.43451 3.11115
1076 Sarc4_g26645T 218.623 255.166 360.62 360.53 318.496 345.985 333.427 353.13 401.786 364.187 183.635 269.981 345.993 378.407 395.515 379.961 431.557 379.311 378.906 343.574
1077 Sarc4_g26626T 4.47588 5.81073 5.60044 6.04339 8.13381 10.4778 11.7096 12.4478 12.2427 10.2121 3.74544 4.26361 4.42496 5.58545 5.49679 5.98837 8.14025 9.94578 11.3829 9.46146
1078 Sarc4_g26597T 0.267788 0.220643 0.106121 0.177106 0.259245 0.639414 0.38344 2.09938 2.42999 0.995303 0.345364 0.307088 0.20327 0.374896 0.318729 0.519966 0.807683 1.82262 2.68501 1.57245
1079 Sarc4_g26611T 0 0 0 0 0 0 0 0 0 0 0 0 0 0 0 0 0 0 0 0
1080 Sarc4_g26628T 1.0499 0.0990395 0 0.907457 0.321846 0.594529 0 0 0.518242 0.154964 1.2921 1.12832 1.09491 0.278789 0.149954 0.0942415 0.495657 0.330726 0.465329 0.209334
1081 Sarc4_g26636T 30.5013 32.8549 25.8325 26.9107 36.8323 36.3284 40.4494 39.4585 39.4269 28.2593 26.5105 31.4158 28.1623 26.2067 25.1854 26.2317 30.1206 40.1595 41.182 31.2042
1082 Sarc4_g26647T 0 0 0 0 0.0133644 0 0 0 0 0 0 0.0343178 0 0 0 0 0 0 0 0
1083 Sarc4_g26630T 0.914439 0.679823 0.796291 0.194956 0.330747 0 0.0753904 0 0 0.271323 1.23777 0.413983 0.718521 0.12344 0 0 0 0 0 0.146098
1084 Sarc4_g26575T 8.35988 4.7257 4.18934 2.85351 3.79343 4.70365 2.9889 3.3843 2.70474 1.89142 6.16896 4.54039 4.48765 2.73298 3.30045 2.2204 2.37697 2.80331 2.81629 2.78654
1085 Sarc4_g26574T 16.9921 13.6243 10.5934 10.1388 9.16925 11.4583 8.4236 9.83382 9.31746 5.52312 17.9984 11.9318 13.1979 14.8855 11.2195 9.11578 7.66671 10.6101 8.43876 9.16916
1086 Sarc4_g26613T 0 0 0 0 0 0 0 0 0 0 0 0 0.471683 0 0 0 0 0 0.520716 0
1087 align_id:156121|asmbl_1140 1.71537 2.9341 1.97892 1.36847 2.1835 0.735597 0.228562 0.593367 1.41234 1.51533 1.45665 2.59215 1.53661 2.02178 0.922267 0.678082 0.939096 0.538356 1.64498 2.20681
1088 align_id:156111|asmbl_1130 1.64844 4.46172 6.43392 2.96327 3.35814 2.91423 2.67203 2.28515 2.63798 2.26616 3.44234 3.91448 2.99688 3.75562 5.03091 6.52368 6.92919 3.07259 5.567 3.46009
1089 Sarc4_g26629T 0 0.150884 0 0 0 0 0 0 0 0 0 0 0 0 0 0 0 0 0 0
1090 Sarc4_g26603T 27.8895 30.1837 31.3403 30.4654 38.3957 25.0143 21.8411 14.5619 6.64844 7.58209 21.3432 25.3633 25.6867 24.7816 25.9207 25.2344 15.041 12.6028 6.95443 8.82384
1091 Sarc4_g26596T 0.180859 0 0.197362 0.189584 0 0 0 0.218121 0.441955 1.51302 0 0 0.527817 0 0 0 0 0.195817 0.886661 1.2409
1092 Sarc4_g26579T 0 0 0 0 0 0 0 0 0 0 0 0 0.259752 0 0 0 0 0 0 0
1093 Sarc4_g26578T 0.476238 0.286604 0.415117 0.49674 0.617774 1.61807 0.64705 1.00576 0.885467 1.31617 1.74806 1.7773 1.53849 0.950474 1.3018 1.27719 1.67182 1.01458 2.55118 1.9193
1094 Sarc4_g26621T 6.6104 5.81181 6.44769 6.78177 6.28073 5.49082 5.15898 10.1228 7.8021 6.15692 8.14902 5.59512 6.13434 6.84219 6.08146 5.67769 5.29577 6.24738 8.30741 4.8403
1095 Sarc4_g26604T 67.8843 56.2109 18.6851 16.5631 11.2891 5.32677 5.86053 5.19651 6.65776 3.96635 22.4782 16.7259 25.8408 9.3165 7.22279 7.67406 4.18702 5.03623 4.88259 7.55065
1096 Sarc4_g26605T 4.10469 1.51187 0.819939 2.35168 0.955932 1.48492 0.309105 1.3476 3.74969 11.4021 2.40657 3.0126 2.25428 2.0915 1.37978 1.61915 2.30817 2.96077 5.95065 10.069
1097 Sarc4_g26570T 1.50079 1.59565 1.65829 1.71109 1.81884 3.55584 4.92311 6.18662 5.8355 9.69998 1.98773 1.6002 1.3328 1.28079 1.36167 1.56552 3.87177 4.91429 6.09531 8.30579
1098 Sarc4_g26608T 2.14234 2.52709 1.53656 2.09264 1.48005 5.34858 16.3065 52.7898 33.5786 13.7707 3.13645 2.36937 2.11923 1.74941 2.54793 2.64567 22.279 38.5719 27.5033 19.4179
1099 Sarc4_g26609T 40.6763 40.3734 38.0303 39.7148 48.6925 104.609 118.029 108.141 123.984 116.842 40.2574 49.2192 47.4214 43.1597 41.5071 51.0907 89.1221 109.395 105.666 106.753
1100 Sarc4_g26641T 3.58481 4.78753 4.25601 5.45776 4.93029 5.2727 7.48408 6.46341 4.1137 4.51027 3.12614 4.75734 3.1076 3.04217 4.93129 4.2777 4.07968 3.98982 3.91912 3.45045
1101 Sarc4_g26610T 0 0 0 0 0 0 0 0 0 0 0 0 0 0 0 0 0 0 0 0
1102 Sarc4_g26623T 0 0.270233 0.0363615 0 0.170992 0 0.134172 0.692572 0.461838 0.911319 0 0 0 0.739204 0.994774 0 0.679334 0.233683 0.558942 0.0911174
1103 Sarc4_g26600T 15.7013 14.0543 13.5826 13.1571 8.59976 12.383 13.6936 7.08667 4.89235 10.0978 18.8754 17.7952 17.0184 8.45829 10.4005 7.8745 5.1758 4.58474 5.4293 4.80349
1104 Sarc4_g26607T 9.60276 13.6205 13.2197 15.0487 20.2518 40.4938 56.0301 74.7115 48.7058 27.4123 13.7859 17.9039 15.3795 15.5171 15.2651 17.8429 53.2399 62.2441 45.8645 37.4315
1105 Sarc4_g26625T 0.191578 0.0616014 0.149129 0 0.0654446 0.114971 0.110044 0.0881576 0.0539504 0.501984 0 0 0.0594829 0.304403 0.0530021 0 0 0.0502053 0.212459 0.0790259
1106 Sarc4_g26601T 10.2263 10.4186 9.94611 8.20633 9.14985 7.90423 8.41577 9.00015 8.6679 6.18742 9.11702 8.59198 7.9485 7.57757 6.3926 6.58343 6.24367 7.52237 8.1487 6.31911
1107 Sarc4_g26571T 12.572 8.7647 6.26446 5.82743 7.48185 3.79056 3.36901 1.5803 0.898144 1.92596 12.5212 7.66808 7.32153 5.82512 5.47064 4.56362 1.84791 1.25868 1.19176 1.89103
1108 Sarc4_g26619T 71.3078 63.2526 58.3222 53.0386 65.4929 33.7819 19.3545 6.97143 7.5824 15.9272 83.4362 62.8514 51.0399 55.8241 53.7607 41.4537 13.3068 7.03494 7.02028 13.7952
1109 Sarc4_g26589T 0 0 0 0 0 0 0 0 0 0 0 0 0 0 0 0 0 0 0 0
1110 Sarc4_g26643T 8.45296 7.5138 6.23931 8.14904 9.77548 11.0124 13.2094 8.58793 7.65058 9.88836 5.464 5.69469 9.16394 7.27784 7.85575 6.55042 6.47976 7.4462 7.20337 6.11384
1111 Sarc4_g26638T 19.1102 20.5334 17.7097 17.3921 22.5985 23.738 21.1989 24.0249 24.3055 16.2365 19.3752 16.2408 17.4021 17.4199 17.7274 15.7249 20.5855 22.3979 22.5271 17.8644
1112 Sarc4_g26637T 28.3888 31.812 29.1671 25.6721 35.2565 32.4508 37.4897 43.7236 37.3753 26.0637 24.2003 20.8293 24.4965 23.9841 19.5261 22.0175 21.9366 28.1909 23.0988 29.5571
1113 Sarc4_g26634T 0 0 0.238472 0 0 0.810498 0.247798 1.51951 1.54356 1.35485 0 0 0 0.579293 0 0 0.425559 2.82709 2.65222 0.364267
1114 Sarc4_g26594T 0 0 0 0 0 0 0 0 0 0 0 0 0 0 0 0 0 0 0 0
1115 Sarc4_g26565T 75.508 209.551 151.908 146.34 97.9867 202.554 248.954 156.135 187.47 98.4562 63.5202 135.853 115.516 49.4623 93.7078 149.407 198.099 137.398 186.906 134.377
1116 Sarc4_g26631T 0 0 0 0 0 0 0 0 0 0 0.54309 0 0 0 0 0 0 0 0 0
1117 Sarc4_g26580T 0 0 0 0 0 0 0 0 0 0 0 0 0 0 0 0 0 0 0 0
1118 Sarc4_g26640T 4.2385 3.9195 3.45067 4.71481 4.17182 4.15247 4.94391 4.52968 3.56906 3.87717 3.41201 2.75344 2.55169 3.23026 3.23645 3.74965 3.36183 3.67801 3.2869 2.85458
1119 Sarc4_g26576T 0.0992535 0 0 0 0 0 0 0 0 0 0 0 0 0 0 0 0 0 0.0951095 0
1120 Sarc4_g26642T 6.788 6.96164 7.40727 6.92943 5.67374 8.81575 8.93679 5.81244 5.45096 6.40124 4.97985 7.18729 4.68989 6.08258 4.84092 5.26729 6.00302 8.69955 5.77836 5.20872
1121 Sarc4_g26618T 0 0 0 0 0 0 0 0 0 0 0 0 0 0 0 0 0 0 0.205795 0
1122 Sarc4_g26632T 1.60696 0 0.684994 1.139 0.0216613 0 0.0936972 0 0.420043 0.335543 1.2725 0 1.76926 0.519711 0 0.0257942 0 0 0 0.324375
1123 Sarc4_g26572T 1.0538 0.762385 0.107661 0.205443 0.175661 0.354532 0.370783 0.375187 0.954979 2.63314 1.2341 0.454095 0.459587 0.117752 0.180576 0.153481 0.43182 0.927281 1.1643 3.29564
1124 Sarc4_g26577T 0.282301 0 0 0 0 0 0.321381 0 0 0 0 0 0 0 0 0.559467 0 0.308095 0.279827 0
1125 Sarc4_g26633T 0.478507 0.238534 0 0 0 0 0.271463 2.26038 1.47715 0.424849 0 1.1366 0.468725 0.955239 0 0.236862 1.00448 3.91878 2.9977 3.24619
1126 Sarc4_g26581T 0 0 0 0 0 0 0 0 0 0 0 0 0 0 0 0 0 0 0 0
1127 Sarc4_g26646T 0 0 0 0 0 0 0 0 0 0 0 0 0 0 0 0 0 0 0 0
1128 Sarc4_g26569T 4.51124 4.85086 4.78831 5.56733 4.82821 6.31038 7.53317 11.7261 14.6631 12.2224 3.7871 4.3641 5.03404 4.50626 5.6625 4.90756 8.52492 12.2125 15.4775 12.1757
1129 Sarc4_g26566T 94.7106 110.969 142.117 150.957 146.881 157.226 169.349 163.66 157.007 157.867 77.0584 106.039 127.448 139.908 139.763 154.642 161.53 150.468 141.014 130.606
1130 Sarc4_g26627T 88.9977 85.7146 89.865 97.0673 99.5029 92.0049 92.4862 96.4736 93.2643 91.4816 68.4894 76.6799 81.7885 73.1019 82.0367 81.5103 85.3564 85.2921 80.1112 92.1691
1131 Sarc4_g26588T 0 0 0 0 0 0 0 0 0 0 0 0 0 0 0 0 0 0 0 0
1132 Sarc4_g26622T 0 0.146479 0 0.0505226 0.103934 0 0.0773371 0.0557258 0.164143 0.217662 0.0629664 0 0.302946 0.117047 0.112983 0 0 0.0509054 0.142101 0.0801299
1133 Sarc4_g26615T 0 0 0 0 0 0 0 0 0 0 0 0 0 0 0 0 0 0 0 0
1134 Sarc4_g26639T 52.4776 67.5282 88.2642 99.9657 99.119 114.999 139.337 153.324 154.644 120.334 40.2996 71.9483 83.2214 101.474 96.6582 102.979 143.082 154.157 145.181 119.263
1135 Sarc4_g16354T 0 0 0 0 0 0 0 0 0 0 0 0 0 0 0 0 0 0 0 0
1136 Sarc4_g16360T 0 0 0 0 0 0 0 0 0 0 0 0 0 0 0 0 0 0 0 0
1137 Sarc4_g16366T 0 0 0 0 0 0 0 0 0 0 0 0 0 0 0 0 0 0 0 0
1138 Sarc4_g16365T 0 0 0 0 0 0 0 0 0 0 0 0 0 0 0 0 0 0 0 0
1139 Sarc4_g16371T 0.0539369 0 0 0 0 0 0 0 0 0 0 0 0 0 0 0 0.0561488 0 0 0
1140 Sarc4_g16361T 0 0 0 0 0 0 0 0 0 0 0 0 0 0 0 0 0 0 0 0
1141 Sarc4_g16355T 0 0 0 0 0 0 0 0 0 0.0215335 0 0 0 0 0 0 0 0 0 0
1142 Sarc4_g16368T 0.0999339 0 0 0 0 0 0 0 0 0.0364183 0 0 0 0 0 0.0569732 0 0 0 0.0582048
1143 Sarc4_g16358T 0 0 0 0.136461 0 0 0 0 0 0 0 0 0 0 0 0 0 0 0 0
1144 Sarc4_g16370T 0 0 0 0 0 0 0 0 0 0 0 0 0 0 0 0 0 0 0 0
1145 Sarc4_g16359T 0.0820162 0.0823244 0 0 0 0 0 0 0 0 0 0 0 0 0 0 0 0 0.133268 0
1146 Sarc4_g16363T 0 0 0 0 0 0 0 0 0 0 0 0 0 0 0 0 0 0 0 0
1147 Sarc4_g16367T 0 0 0 0 0 0 0 0 0 0 0 0 0 0 0 0 0 0 0 0
1148 Sarc4_g16357T 0 0 0 0 0 0 0 0 0 0 0 0 0 0 0 0 0 0 0 0
1149 Sarc4_g16362T 0 0 0 0 0 0 0 0 0 0 0 0.13747 0 0 0 0 0 0 0 0
1150 Sarc4_g16369T 0 0 0 0 0 0 0 0 0 0 0 0 0 0 0 0 0 0 0 0
1151 Sarc4_g16356T 0 0 0 0 0 0 0 0 0 0 0 0 0 0 0 0 0 0 0 0
1152 Sarc4_g16364T 0 0 0 0 0 0 0 0 0 0 1.28981 0.289719 0.265914 0 0 0 0 0 0 0
1153 align_id:156188|asmbl_1207 1.43191 0.711727 2.37297 0 0.777255 0.891724 3.34199 5.29205 1.99466 1.80186 0 3.42808 0.724068 0.930717 4.14404 2.87093 4.49418 0 2.2167 3.89345
1154 Sarc4_g16374T 0 0 0 0 0 0 0 0 0 0 0 0 0 0 0 0 0 0 0 0
1155 align_id:156196|asmbl_1215 3.95897 10.2183 3.50772 4.20672 3.43231 0.988704 0 0.96877 2.22529 0.996629 1.10149 8.55988 5.54222 2.02913 0 1.58012 0 0 2.43804 1.44104
1156 Sarc4_g16373T 0 0.0147237 0 0 0.00647061 0 0.0130651 0.00542944 0.0156969 0.00726354 0 0 0.00287029 0 0.00343788 0.0109064 0.00821844 0.00712809 0.00702774 0.0177076
1157 Sarc4_g16376T 0 0 0 0 0 0 0 0 0 0 0 0 0 0 0 0 0 0 0 0
1158 Sarc4_g16372T 0 0 0 0 0 0 0 0 0 0 0 0 0 0 0 0 0 0 0 0
1159 Sarc4_g16377T 0 0 0 0 0 0 0 0 0 0 0 0 0 0 0 0 0 0 0 0
1160 Sarc4_g16375T 0 0 0 0 0.0116216 0 0 0 0 0 0 0 0 0 0 0 0 0 0 0
1161 Sarc4_g16378T 0 0 0 0 0 0 0 0 0 0 0 0 0 0 0 0 0 0 0 0
1162 Sarc4_g16379T 0.0375309 0.0012248 0.0366293 0.0448547 0.0646148 0.0237681 0.0291849 0 0.00369321 0.00868307 0.0386746 0.132033 0.0349237 0.034234 0.0939929 0.00842304 0.014211 0.0260947 0.0614448 0
1163 Sarc4_g16380T 0 0 0 0 0 0 0 0 0 0 0 0 0 0 0 0 0 0 0 0
1164 Sarc4_g16386T 0 0 0 0 0 0 0 0 0 0 0 0 0 0 0 0 0 0 0 0
1165 Sarc4_g16383T 0 0 0 0 0 0 0 0 0 0 0 0 0 0 0 0 0 0 0 0
1166 Sarc4_g16385T 0 0 0 0 0 0 0 0 0 0 0 0 0 0 0 0 0 0 0 0
1167 Sarc4_g16396T 0 0 0 0 0 0 0 0 0 0 0 0 0 0 0 0 0 0 0 0
1168 Sarc4_g16393T 0.122126 0 0 0 0 0 0 0 0 0 0.203636 0.102694 0 0 0 0 0 0 0 0
1169 Sarc4_g16395T 0 0 0 0 0 0 0 0 0 0 0 0 0 0 0 0 0 0 0 0
1170 Sarc4_g16388T 0 0 0 0 0 0 0 0 0 0 0 0 0 0 0 0 0 0 0 0
1171 Sarc4_g16390T 0 0 0 0 0 0 0 0 0 0 0 0 0 0 0 0 0 0 0 0
1172 Sarc4_g16384T 0 0 0 0 0 0 0 0 0 0 0 0 0 0 0 0 0 0 0 0
1173 Sarc4_g16389T 0 0 0 0 0 0 0 0 0 0 0 0 0 0 0 0 0 0 0 0
1174 Sarc4_g16394T 0 0 0 0 0 0 0 0 0 0 0.162797 0 0 0 0 0 0 0 0 0
1175 Sarc4_g16387T 0 0 0 0 0 0 0 0 0 0 0 0 0 0 0 0 0 0 0 0
1176 Sarc4_g16391T 0 0 0 0.0517757 0 0 0 0 0 0 0.104317 0 0 0 0 0 0 0 0 0
1177 Sarc4_g16381T 0 0.432876 0 0 0 0.541656 0.248237 0.399064 0 0 0 0 0 0 0 0 0 0 0 0.258531
1178 Sarc4_g16392T 0 0 0 0.0375443 0 0 0 0 0 0 0 0 0 0 0 0 0 0 0 0
1179 Sarc4_g16382T 0 0 0 0 0 0 0 0 0 0 0 0 0 0 0 0 0 0 0 0
1180 Sarc4_g16402T 0 0 0 0 0 0 0 0 0 0 0 0 0 0 0 0 0 0 0 0
1181 Sarc4_g16398T 0 0 0 0 0 0 0 0 0 0 0 0 0 0 0 0 0 0 0 0
1182 Sarc4_g16400T 0 0 0 0 0 0 0 0 0 0 0 0 0 0 0 0 0 0 0 0
1183 Sarc4_g16397T 18.5178 16.2117 13.813 11.4155 8.17648 6.86098 11.5915 4.4923 5.1452 6.78709 17.3512 11.7722 12.8498 11.4383 8.09019 14.7727 7.30215 12.3536 7.3982 11.3478
1184 Sarc4_g16399T 0 0 0 0 0 0 0 0 0 0 0.00714939 0 0 0 0 0 0 0 0 0
1185 Sarc4_g16401T 18.5178 16.2117 13.813 11.4155 8.17648 6.86098 11.5915 4.4923 5.1452 6.78709 17.3512 11.7722 12.8498 11.4383 8.09019 14.7727 7.30215 12.3536 7.3982 11.3478
1186 Sarc4_g16407T 0.569924 0.250873 0.176978 0.380004 0.338114 0.220156 0.4506 0.181308 0.461105 0.177518 0.330049 0.23777 0.468614 0.44098 0.278756 0.215845 0.225948 0.141657 0.255798 0.339495
1187 Sarc4_g16408T 0 0 0 0 0 0 0 0 0 0 0 0 0 0 0 0 0 0 0 0
1188 Sarc4_g16404T 0 0 0 0 0 0 0 0 0 0 0 0 0 0.0152193 0 0 0 0 0 0
1189 Sarc4_g16409T 11.9879 14.3201 15.8897 18.937 17.6718 10.612 12.2356 9.10699 3.51173 6.50957 13.382 20.2928 14.0498 16.3614 17.897 14.0334 9.75212 9.05424 7.00426 8.42264
1190 Sarc4_g16403T 0.0911512 0 0 0 0 0 0.113065 0.112204 0 0 0 0 0 0 0 0 0 0 0 0
1191 Sarc4_g16405T 0 0 0 0 0 0 0 0 0 0 0 0.0333141 0 0 0 0 0 0 0 0
1192 Sarc4_g16406T 0 0 0 0.0394187 0 0.0459115 0.0439102 0 0 0.0433041 0 0 0 0.0465004 0 0 0 0.0402123 0.0360757 0
1193 Sarc4_g16414T 9.58751 10.4133 9.79196 9.55514 7.4578 6.58472 7.90935 14.7665 29.7152 26.7976 9.45021 7.84971 7.29535 6.63234 6.49511 6.26422 8.60172 15.5592 23.4025 23.8895
1194 Sarc4_g16411T 13.9149 13.1176 9.40336 8.71571 10.1034 10.3618 11.209 18.139 22.2548 16.1391 13.1962 10.4133 8.82076 7.65382 6.37292 7.08625 10.3874 17.0974 18.2689 17.1872
1195 Sarc4_g16413T 11.9831 10.0728 6.86582 7.43014 8.738 7.6775 6.94419 8.90521 12.0177 12.2564 12.3078 8.70201 7.85252 6.4337 5.33502 5.92577 5.45786 8.58732 10.5408 10.7914
1196 Sarc4_g16410T 13.1396 9.33584 7.16806 5.42468 8.07927 8.59962 7.91136 10.8229 14.435 12.1593 7.65996 8.72884 9.50224 7.08588 6.82579 6.08054 7.53862 9.70696 10.5666 10.097
1197 Sarc4_g16412T 23.4026 9.80707 7.94444 7.04331 11.9115 9.40019 10.2817 4.79819 10.9629 9.6577 7.4776 10.2052 9.04865 1.39352 2.18782 6.82372 0 0.000291549 18.0784 8.65824
1198 Sarc4_g16415T 3.6801 5.14221 4.79882 4.73037 6.67832 6.47164 5.5986 4.50721 3.90853 3.84801 3.7559 4.68027 5.14571 6.76371 5.60625 4.24151 5.1268 4.79495 4.48903 4.63841
1199 Sarc4_g16420T 0 0 0 0 0 0 0 0 0 0 0 0 0 0 0 0 0 0 0 0
1200 Sarc4_g16416T 0 0 0 0 0 0 0 0 0 0 0 0 0 0 0 0 0 0 0 0
1201 Sarc4_g16417T 0 0.0147237 0 0 0.00647061 0 0.0130651 0.00542944 0.0156969 0.00726354 0 0 0.00287029 0 0.00343788 0.0109064 0.00821844 0.00712809 0.00702774 0.0177076
1202 Sarc4_g16424T 18.5178 16.2117 13.813 11.4155 8.17648 6.86098 11.5915 4.4923 5.1452 6.78709 17.3512 11.7722 12.8498 11.4383 8.09019 14.7727 7.30215 12.3536 7.3982 11.3478
1203 Sarc4_g16423T 0.0375309 0.0012248 0.0366293 0.0448547 0.0646148 0.0237681 0.0291849 0 0.00369321 0.00868307 0.0386746 0.132033 0.0349237 0.034234 0.0939929 0.00842304 0.014211 0.0260947 0.0614448 0
1204 Sarc4_g16418T 0 0 0 0 0 0 0 0 0 0 0 0 0 0 0 0 0 0 0 0
1205 Sarc4_g16421T 0 0 0 0 0 0 0 0 0 0 0 0 0 0 0 0 0 0 0 0
1206 Sarc4_g16419T 0 0 0 0 0.0116216 0 0 0 0 0 0 0 0 0 0 0 0 0 0 0
1207 Sarc4_g16422T 0 0 0 0 0 0 0 0 0 0 0 0 0 0 0 0 0 0 0 0
1208 Sarc4_g16430T 8.44297e-05 1.42728e-05 0.000106485 0.000449718 3.9322e-06 7.47739e-05 0.000171273 0.000313904 1.47816e-05 1.66108e-05 7.40887e-06 4.86209e-07 1.92619e-06 5.7269e-07 1.10538e-06 5.62525e-07 0.000190568 3.806e-05 3.62187e-05 6.1453e-06
1209 Sarc4_g16431T 0.190495 0 0 0 0 0 0 0.111751 0 0 0.124862 0 0 0.118809 0 0 0 0 0 0
1210 Sarc4_g16425T 0 0 0 0 0 0 0 0 0 0 0 0 0 0 0 0 0 0 0 0
1211 Sarc4_g16429T 0 0 0 0 0.290327 0 0.354194 0 0 0 0 0 0 0 0 0 0 0 0 0
1212 Sarc4_g16426T 0 0 0 0 0 0 0 0 0 0 0 0 0 0 0 0 0 0 0 0
1213 Sarc4_g16427T 0.0655928 0 0.0676098 0.12424 0 0 0 0 0 0 0 0 0 0 0 0 0 0 0.0507778 0
1214 Sarc4_g16428T 0 0 0 0.0563011 0 0 0 0.13527 0 0 0 0 0 0 0 0 0.239334 0.128686 0.108271 0
1215 Sarc4_g16434T 5.69323 6.26188 7.62628 10.3275 9.49369 15.6062 20.3896 22.2039 26.6036 21.9081 3.96407 6.5932 7.42076 8.82311 9.32035 10.9015 19.4008 21.1616 26.6845 22.3218
1216 align_id:156221|asmbl_1240 0 1.66502 0 0 1.52462 0 0 0 0.722435 3.40771 0 0 1.90376 2.59283e-07 0 0.515988 2.87318 0 3.23671 1.73318
1217 Sarc4_g16432T 4.6951 6.0875 1.21839 4.98942 4.73826 6.23843 4.14114 4.26389 3.66334 4.14328 2.72404 3.56885 3.80667 3.77536 2.28474 3.28769 4.0102 2.99791 2.45982 2.89841
1218 Sarc4_g16433T 26.3362 26.2143 19.5734 24.6533 26.8143 27.7459 29.4151 34.9262 32.1527 22.5202 19.2028 20.2412 23.2059 22.9423 20.664 21.1081 26.9637 29.5743 31.0772 26.5906
1219 Sarc4_g16437T 0.453517 0.534908 0.361956 0.156913 0 0.794675 1.1879 9.32754 24.5883 22.3566 0.729709 0.861822 0.9737 0.554346 0.983663 0.990852 2.71063 12.7484 21.9366 15.431
1220 Sarc4_g16435T 0.471879 0.385211 0 0.700742 0 0.529568 0.18986 0.286742 1.05783 0 0.296779 0.593117 0 0.182197 0.173811 0.352593 0 0 0.138488 0.310357
1221 Sarc4_g16436T 0 0 0 0 0 0 0 0 0.247166 0 0 0 0 0 0 0 0 0 0 0
1222 Sarc4_g16438T 831.461 985.509 1026.91 924.833 1044 1164.78 1115.07 1138.34 756.336 629.561 671.35 909.918 1046.87 1046.78 986.922 1012.89 1168.74 1013.59 644.14 656.543
1223 Sarc4_g16439T 0 0 0 0 0 0 0 0 0 0 0 0 0 0 0 0 0 0 0 0
1224 Sarc4_g26673T 0 0 0 0 0 0 0 0 0 0 0 0 0.0541316 0 0 0 0 0 0 0.0803306
1225 Sarc4_g26656T 10.5678 14.9004 13.872 14.6067 18.2771 24.9427 31.9013 44.2678 32.0175 12.7477 7.3275 11.3076 12.0552 13.105 13.7384 15.2601 26.256 37.159 26.2504 18.8188
1226 Sarc4_g26670T 0 0 0 0 0 0 0 0 0 0 0 0 0 0 0 0 0 0 0 0
1227 Sarc4_g26687T 7.0856 11.12 9.82746 11.5528 13.1578 21.9564 44.782 117.6 88.7937 38.0045 4.20288 8.73268 8.59803 11.2801 11.0507 14.3457 67.8132 99.6663 75.1298 47.0137
1228 Sarc4_g26652T 1.56068 1.87133 0.558696 0.733549 0.350851 3.78348 10.8555 49.3361 37.6975 14.3176 0.395506 0.533973 0.715611 0.869127 1.20866 2.15652 21.4604 42.5866 37.0771 22.847
1229 Sarc4_g26681T 0 0 0 0 0 0 0 0 0 0 0 0 0 0 0 0 0 0 0 0
1230 Sarc4_g26658T 2.97428 2.44054 0.421545 1.14174 0.989844 2.56087 2.416 2.17186 0.535335 1.99971 0.47289 0.422908 1.07829 1.42917 1.35773 0.776973 0.793664 0.942707 0.874768 2.24979
1231 Sarc4_g26676T 0 0 0 0 0 0 0 0 0 0 0 0.379611 0 0 0 0 0 0 0 0
1232 Sarc4_g26648T 29.231 30.4029 27.4465 33.193 34.8512 39.6162 40.8553 44.4927 46.4424 54.1792 30.531 27.3505 28.3713 31.4428 33.2076 32.9587 44.1997 47.6593 51.1592 49.4092
1233 Sarc4_g26649T 27.1915 24.1864 19.8666 22.0496 20.1358 22.518 24.424 30.5487 38.6936 77.1317 43.9793 34.3853 24.2165 21.3871 20.2386 18.2111 24.8468 33.5485 43.2808 64.4651
1234 align_id:156259|asmbl_1278 0.711636 1.4237 0.465148 1.33855 1.08564 1.04573 1.2919 3.22525 1.87411 0.503191 0.563988 0.502746 1.0969 1.09789 0.3313 0.831974 0.891803 1.99386 2.3516 0.726508
1235 Sarc4_g26674T 0 0 0.109718 0 0.252548 0.525981 0.277544 0.185758 0.26961 0.223965 0 0.119579 0.0872139 0 0.427943 0 0 0 0.288449 0
1236 Sarc4_g26661T 0.0388698 0 0.007275 0 0 0 0 0 0.000812162 0.000155474 0.00109786 0 0 0.0169138 0 0 0 0.00455783 0 0
1237 align_id:156286|asmbl_1305 2.10817 3.9703 2.30411 4.17671 2.05665 3.18887 1.86057 3.97849 2.03994 1.12737 3.42514 1.9472 3.43944 1.86659 1.66747 3.24485 2.70748 2.80191 1.61595 2.83478
1238 Sarc4_g26650T 333.055 259.099 188.818 170.698 176.552 71.871 31.8323 15.586 27.2643 86.321 362.859 256.35 218.142 153.408 153.417 110.621 39.452 23.9215 40.3187 78.1531
1239 Sarc4_g26665T 2.25569 2.52313 3.70687 4.68557 6.22151 9.18107 11.2941 11.4836 7.52211 3.87359 2.03511 2.48455 2.92425 3.84087 4.2204 4.62483 8.0474 9.68466 6.03014 5.1799
1240 Sarc4_g26660T 0.233527 9.32637e-06 1.80746e-06 0.18765 5.08677e-07 0.063791 1.09881e-09 0.00389885 0.126914 0.155386 1.99123 0.860976 0.231528 0.0412648 0.428195 2.00328e-07 0.000813113 0.0158733 0.00112858 0.128294
1241 Sarc4_g26653T 2.45764 2.69295 2.4868 2.28286 2.11175 4.15755 5.44086 13.922 29.5333 32.8648 1.25082 1.8202 2.86865 1.52894 2.32554 2.6307 5.82332 13.6444 28.0262 26.7516
1242 Sarc4_g26663T_Sarc4_g26664T 5.16956 5.07455 4.87592 5.19354 6.93955 7.0929 8.25874 8.73746 8.27908 5.98942 4.39092 4.97614 4.55702 4.54175 4.53711 5.13547 6.97287 8.58149 8.06844 6.04125
1243 Sarc4_g26684T 0 0 0.219227 0 0 0 0 0 0.533669 0.252417 0.533009 0 0 0 0 0 0 0 0.207614 0.182901
1244 Sarc4_g26677T 0.567265 0.486981 0.239337 0.439444 0.272887 0.201377 0.128376 0.125531 0.49206 0.28629 0.367446 0.257847 0.183407 0.382504 0.352859 0.101172 0.154331 0.0790807 0.51787 0.158217
1245 Sarc4_g26669T 0 0 0 0 0 0 0 0 0 0 0 0 0 0 0 0 0 0 0 0
1246 Sarc4_g26685T 1.3933 0.687712 1.57212 1.5069 1.18633 0.520678 0.735792 0 0 0.520049 4.05799 0.551473 1.56659 0.828394 1.00914 0.207568 0 0 0.458568 0.187842
1247 Sarc4_g26659T 0.854002 1.82505 0 0 0 0.352412 0 0.775284 0 0 0 0 0 0 0 0 0 0 0 0.327565
1248 Sarc4_g26682T 0.0596705 0 0 0 0 0 0 0 0 0 0 0 0 0 0 0 0 0 0 0
1249 Sarc4_g26668T 0 0 0 0 0 0 0 0 0 0 0 0 0 0 0 0 0 0 0 0
1250 Sarc4_g26675T 0.163185 0 0 0 0 0.318899 0.144205 0 0 0 0 0 0 0 0 0 0 0 0 0
1251 Sarc4_g26688T 9.98537 9.29647 9.6339 10.1638 15.4187 19.0914 23.2853 29.2491 32.7249 22.907 10.0225 9.17688 9.30846 9.2941 10.6857 10.4831 21.7945 26.4655 28.1834 22.5182
1252 align_id:156256|asmbl_1275 1.56642 1.17635 3.43001 2.90628 5.1537 3.91616 1.79258 4.79958 4.11515 3.34788 0.525881 1.87512 1.9659 3.74175 1.87806 1.96057 6.54929 4.77386 4.74249 3.48497
1253 Sarc4_g26666T 0 0 0 0 0 0 0 0 0 0 0 0 0.100193 0 0.120426 0 0 0 0 0
1254 Sarc4_g26651T 17.7446 28.5738 35.649 40.1562 45.9044 55.4675 63.9065 48.7704 15.7384 4.4933 12.3114 23.9155 29.0518 37.039 38.972 44.292 51.222 41.3665 13.4172 8.56774
1255 Sarc4_g26657T 1.5387 1.4814 1.85906 1.53035 1.6774 1.24054 0.527297 0.495546 0.559818 1.04044 1.72922 1.57612 1.961 1.83464 1.21095 0.997977 0.776174 0.697816 0.591456 0.76844
1256 Sarc4_g26686T 8.14969 8.78952 14.1414 11.2447 5.60432 2.36968 3.24113 2.45658 3.02958 4.03808 6.00707 10.9494 11.1091 9.55427 8.74584 15.694 4.7185 4.95058 5.43972 6.48007
1257 Sarc4_g26680T 0 0 0 0 0 0 0 0 0 0 0 0 0 0 0 0 0 0 0 0
1258 Sarc4_g26679T 7.79843 9.19155 9.358 8.41524 10.4489 13.0923 13.1796 18.6019 19.4524 18.3947 8.16164 8.75412 8.78447 10.1763 9.81791 9.5621 13.9208 17.5679 18.7444 16.3937
1259 Sarc4_g26678T 0 0 0 0 0 0 0 0 0 0 0 0 0 0 0 0 0 0 0 0
1260 Sarc4_g26662T 8.32913 8.36571 7.29893 7.50558 11.7584 16.2761 18.2725 19.2794 17.3473 13.8126 7.81651 7.76554 7.64015 7.57501 7.35824 8.92587 13.2438 16.9996 17.4938 14.221
1261 Sarc4_g26655T 12.6292 16.5024 16.6439 19.9684 22.0784 27.0077 39.9776 54.4534 43.7674 17.2607 9.82463 15.797 16.5864 16.3382 19.1656 23.75 40.5308 48.2725 33.5953 20.9558
1262 Sarc4_g26683T 0 0 0 0 0 0 0 0 0 0 0 0 0.073365 0 0 0 0 0 0 0
1263 Sarc4_g26672T 0.212937 0 0.224372 0 0.518957 0.325275 0 0 0 0 0 0 0 0.239485 0 3.58286e-05 0 0 0 0.152515
1264 Sarc4_g26671T 0 0 0 0 0 0 0 0 0 0 0 0 0 0 0 0 0 0 0 0
1265 Sarc4_g26667T 0 0 0 0 0 0 0 0.282474 0.243765 0 0 0 0 0 0.231042 0 0 0 0 0
1266 Sarc4_g26654T 8.53685 11.2317 13.2351 13.494 14.9655 14.2904 18.9247 25.0077 19.6261 11.9391 8.84941 9.29673 11.0118 12.1384 11.9274 12.4872 17.9391 23.6804 17.1984 12.8432
1267 Sarc4_g16447T 0 0 0 0 0 0 0 0 0 0 0 0 0 0 0 0 0 0 0 0
1268 Sarc4_g16449T 0 0 0 0 0 0 0 0 0 0 0 0 0 0 0 0 0 0 0 0
1269 Sarc4_g16440T 0.00485238 0 0 0 0 0 0 0 0 0 0.160803 0.0995944 0 0 0 0 0 0 0 0
1270 Sarc4_g16451T 0 0 0 0 0 0 0 0 0 0 0 0 0 0 0 0 0 0 0 0
1271 Sarc4_g16446T 0 0 0 0 0.0116216 0 0 0 0 0 0 0 0 0 0 0 0 0 0 0
1272 Sarc4_g16453T 0.0181662 0 0.0208785 0.0411082 0.0178359 0.041825 0.0492341 0.0191019 0.0376005 0.0413608 0.0279863 0 0.0162151 0.0415783 0.0189263 0.138161 0.0989751 0.0947344 0.0881426 0.107133
1273 Sarc4_g16448T 0 0 0 0 0 0 0.0130651 0 0 0 0 0 0.00287029 0 0.00343788 0 0 0.00712809 0.256513 0
1274 Sarc4_g16452T 0 0 0 0 0 0 0 0 0 0 0 0 0 0 0 0 0 0 0 0
1275 Sarc4_g16445T 0 0 0 0 0 0 0 0 0 0 0 0 0 0 0 0 0 0 0 0
1276 Sarc4_g16444T 0 0 0 0 0 0 0 0 0 0 0 0 0 0 0 0 0 0 0 0
1277 Sarc4_g16442T 0 0 0 0 0 0 0 0 0 0 0 0 0 0 0 0 0 0 0 0
1278 Sarc4_g16441T 0 0 0 0 0 0 0 0 0 0 0 0 0 0 0 0 0 0 0 0
1279 Sarc4_g16450T 0 0 0 0 0 0 0 0 0 0 0 0 0 0 0 0 0 0 0 0
1280 Sarc4_g16443T 0 0 0 0 0 0 0 0 0 0 0 0 0 0 0 0 0 0 0 0
1281 Sarc4_g16457T 4.95808 6.38777 7.94072 8.75031 10.0678 15.2924 15.4005 16.5545 20.0865 13.2171 5.10194 6.95663 7.38511 9.65737 8.79854 8.98123 13.3218 14.7521 16.6695 13.4883
1282 Sarc4_g16455T 2.7329 2.6824 2.85497 2.61814 4.30343 19.9533 31.0522 24.7857 9.29803 7.97941 3.04267 3.01304 2.76261 3.54709 3.39359 5.52466 20.8323 18.3709 9.38031 9.84912
1283 Sarc4_g16454T 71.7569 80.9244 71.975 82.8904 74.8791 54.735 55.8834 58.4434 49.2006 41.1062 66.0614 69.6856 67.2624 77.6577 67.435 68.2017 44.0037 44.0916 39.7762 30.816
1284 Sarc4_g16456T 2.74555 3.04765 2.36167 3.0864 2.09833 5.40653 7.02123 8.80682 6.78277 6.7327 0.565314 1.34089 1.29411 1.41769 4.21971 4.11105 5.5479 9.08782 9.10137 8.54405
1285 Sarc4_g16460T 1.32701 1.65916 0.575005 0.647753 0.458892 0.514403 0.305554 0.524047 0.564341 1.59987 0.78205 0.53065 0.399387 0.320063 0.381851 0.295868 0.480694 0.414445 1.04818 1.42036
1286 Sarc4_g16459T 0.117919 0 0 0 0 0 0 0 0 0.0809835 0 0 0 0 0 0 0 0 0.0136029 0.0360233
1287 Sarc4_g16458T 2.90133 3.08474 0 1.47477 0.0129855 0 2.68593e-07 0 0.0405475 0.251531 2.45602 1.11349 1.025 0 0 0 0.778351 0.687179 0.974451 0.0890557
1288 align_id:156309|asmbl_1328 0.000697936 6.35798e-05 9.34098e-05 0.000496103 4.92786 0.00012049 0 0.000519147 3.1687 0.000349724 0 1.47093e-05 3.04767 0.00016804 5.21884 1.80736e-05 0.00068534 0 0.782127 2.06468
1289 Sarc4_g16464T 0.0370327 0 0 0 0 0 0 0 0 0 0 0.0569233 0 0 0 0 0 0 0.0405558 0
1290 Sarc4_g16462T 0 0 0 0 0 0 0 0 0 0 0.305775 0 0 0.575125 0 0 0 0.613118 0 0
1291 Sarc4_g16465T 0.223154 0.0766281 0.0776457 0.0561003 0.107388 0.0290263 0.0438195 0.0964336 0 0 0.0457968 0 0.0243721 0 0.0604712 0.0218383 0.0582491 0.0590553 0.054517 0
1292 Sarc4_g16466T 0.431472 0 0 0 0 0 0.751735 0 0 0.739276 0 0 0 0 0 0.496111 0.531441 0 0.995416 0
1293 Sarc4_g16461T 0 0 0 0 0.106505 0 0 0 0 0 0.628006 0 0 0 0 0 0 1.22982 0 0
1294 Sarc4_g16463T 0.0905759 0 0 0 0 0 0 0 0 0 0 0 0 0 0 0 0 0 0 0
1295 Sarc4_g16467T 0 0 0 0 0 0 0 0 0 0 0 0 0 0 0 0 0 0 0 0
1296 Sarc4_g16472T 1.07586 0.710811 0.773194 0.623587 0.770507 0.577105 1.20737 5.6779 5.16286 4.43982 0 0.838778 0.226365 1.0645 0.955224 0.700693 4.31192 6.50031 8.92536 6.6518
1297 Sarc4_g16469T 0 0 0 0 0 0 0.497339 6.87537 11.5536 4.14662 0 0 0 1.07567 0 0 2.0944 7.97903 8.42733 7.65838
1298 Sarc4_g16470T 0 0 0.301127 0 0 0 0.35538 0.486328 0.333351 0 0 0 0 0.0777934 0 0 0.285764 0 0 0.319849
1299 Sarc4_g16468T 0 0 0 0 0 0 0 0.162034 0 0 0 0.410408 0 0 0 0 0 0.22218 0 0
1300 Sarc4_g16471T 3.83231 0 4.88893 0.231186 1.15457 6.80101 4.08939 6.61699 0 4.96263 1.4565 0 1.27538 3.25857 5.30193 3.63057 1.03299 7.2193 3.74064 3.80583
1301 Sarc4_g16474T 18.5178 16.2117 13.813 11.4155 8.17648 6.86098 11.5915 4.4923 5.1452 6.78709 17.3512 11.7722 12.8498 11.4383 8.09019 14.7727 7.30215 12.3536 7.3982 11.3478
1302 Sarc4_g16475T 0.0375309 0.0012248 0.0366293 0.0448547 0.0646148 0.0237681 0.0291849 0 0.00369321 0.00868307 0.0386746 0.132033 0.0349237 0.034234 0.0939929 0.00842304 0.014211 0.0260947 0.0614448 0
1303 Sarc4_g16478T 0 0 0 0 0 0 0 0 0 0 0 0 0 0 0 0 0 0 0 0
1304 Sarc4_g16473T 1.17737 0 1.31506 0.324528 0.843806 0 0 1.27558 0 0 1.08713 0 0.127851 0 0.895031 0.60562 0 0 0.263723 0
1305 Sarc4_g16479T 0 0 0 0 0.0116216 0 0 0 0 0 0 0 0 0 0 0 0 0 0 0
1306 Sarc4_g16480T 0 0 0 0 0 0 0 0 0 0 0 0 0 0 0 0 0 0 0 0
1307 Sarc4_g16476T 0 0 0 0 0 0 0 0 0 0 0 0 0 0 0 0 0 0 0 0
1308 Sarc4_g16477T 0 0 0 0 0 0 0 0 0 0 0 0 0 0 0 0 0 0 0 0
1309 Sarc4_g16482T 15.1299 16.1211 21.2574 19.2487 18.9628 41.5005 43.7498 47.9531 64.7935 86.9235 11.0529 20.9728 21.8023 17.9843 19.7083 24.6068 41.4049 58.843 78.7042 94.2695
1310 align_id:156321|asmbl_1340 0.949049 4.26655 1.04137 1.51346 1.55984 1.18878 1.09267 0.582945 1.26495 0.581881 2.56342 0.568369 0.479158 1.92433 5.66408 2.84942 1.48438 0 0.480469 1.28128
1311 Sarc4_g16484T 0.0988444 0 0 0.0449042 0.063482 0 0 0.0567952 0.0717029 0 0.107364 0 0.305005 0.0577682 0.00101415 0 0 0.129713 0.107119 0.0945941
1312 Sarc4_g16481T 65.0417 70.4582 73.4876 77.8356 86.7867 76.1028 71.9353 50.2837 57.2309 60.3685 66.4194 72.7063 69.0505 77.904 75.6606 73.3942 54.9442 50.2063 49.0861 50.8593
1313 Sarc4_g16483T 0 0 0 0 0 0 0 0.546355 0 0 0 0 0 0 0 0 0 0.49243 0 0
1314 Sarc4_g16486T 4.11839 5.61439 4.09148 4.49265 4.94135 7.71209 18.0702 42.104 19.8649 6.78212 3.9308 4.87751 4.70497 3.6077 4.24104 7.34812 19.9128 31.3797 21.6005 11.1555
1315 Sarc4_g16487T 0.47684 0.0872148 0.330663 0 0.185392 0.467788 0.34198 0.545951 0.730248 0.290616 0.393065 0.0499356 0.161886 0.104113 0.14352 0.365326 0.438995 0.272219 0.364696 0.321307
1316 Sarc4_g16485T 8.56678 9.68262 10.0174 10.7818 12.7449 15.2289 14.807 15.063 7.00933 5.75512 12.6048 13.1897 10.248 11.0991 10.5497 10.7126 12.8538 10.9972 8.46723 6.11114
1317 Sarc4_g16488T 36.7185 44.6493 50.0265 53.7919 62.1489 52.2343 44.7165 33.4292 39.3745 50.9074 30.8951 40.4901 43.4157 50.2407 50.3084 45.891 36.4721 35.7518 41.7003 45.1394
1318 align_id:156339|asmbl_1358 1.582 0.282684 0.71399 0.478356 0.837413 0 0.175516 0 0.196993 0.184591 0.742679 0 0.715115 0 0.461499 0.397704 0.598895 0.141129 0 0.112404
1319 align_id:156342|asmbl_1361 2.66479 1.2955 0 0 0 0 0 0 0 0 0 0 0 0 0 0 0 0 0 0
1320 align_id:156343|asmbl_1362 0.303304 1.34064 0 0 1.75212 0.480209 0.346669 0.336368 0.481507 0 0.461602 0 0 1.74213 1.78302 0.412257 0.0890032 1.5484 0 0.239498
1321 Sarc4_g16489T 0 0 0 0 0.0362293 0 0 0 0.25064 0 2.70307 0.945646 0.113532 0 0 0.934794 0 0.608975 0.104846 0.576643
1322 align_id:156341|asmbl_1360 4.58672 1.52709 0.239396 1.62603 0.479421 0.272995 0.250187 0 0 0.267351 0.882648 1.83087 0.660241 3.56763 1.04539 0.65624 0.455344 0.725738 0.220999 0.195665
1323 Sarc4_g16495T 0 0 0 0.161306 0 0 0 0 0 0 0.22673 0 0 0 0 0 0 0 0 0
1324 Sarc4_g16497T 0 0 0.275993 0 0 0 0 0 0 0.704344 0 0 0 0 0 0 0 0 0 0
1325 Sarc4_g16498T 0 0 0 0 0 0 0 0 0 0 0 0 0 0 0 0 0 0 0 0
1326 Sarc4_g16492T 0 0 0 0 0 0 0 0 0 0 0 0 0 0 0 0 0 0 0 0
1327 Sarc4_g16496T 0 0 0 0 0 0 0 0 0 0 0 0 0 0 0 0 0 0 0 0
1328 Sarc4_g16493T 0 0 0 0 0 0 0 0 0 0 0 0 0 0 0 0 0 0 0 0
1329 Sarc4_g16491T 0 0 0 0 0 0 0 0 0 0 0 0 0 0 0 0 0 0 0 0
1330 Sarc4_g16494T 0 0 0 0 0.155916 0.143603 0 0 0 0 0.575352 0 0 0 0 0 0 0 0 0
1331 Sarc4_g16490T 0 0 0 0 0 0 0 0 0 0 0 0 0 0 0 0 0 0 0 0
1332 align_id:156394|asmbl_1413 0.0625646 0.346393 0 0.0975694 0 0.299247 0.598963 2.46044 4.14922 3.19613 0.0404449 0 0.174604 0.0372591 0 0 0.883474 2.38295 3.63957 2.79817
1333 Sarc4_g26705T 0 0 0 0 0 0 0 0 0 0 0 0 0 0 0 0 0 0 0 0
1334 Sarc4_g26714T 3.09432 2.74333 3.06013 3.23325 4.46103 9.60264 11.9105 15.6047 14.8232 11.5091 2.16046 1.86625 1.55183 2.03753 2.23093 2.74938 8.78414 11.956 13.7353 11.3368
1335 Sarc4_g26689T 0.741312 1.60494 0.186406 0.771753 0.122291 4.38948 6.43461 5.06011 4.84699 12.5883 2.00069 1.64757 0.748753 0.41497 0.507658 0.913234 14.1648 10.7335 17.4316 16.5236
1336 Sarc4_g26699T 0 0 0 0 0 0 0 0 0 0 0 0 0 0 0 0 0 0 0 0
1337 Sarc4_g26691T 11.2581 11.5337 15.7046 16.913 15.0854 12.204 13.6033 19.0264 17.8511 13.0578 8.26373 6.65964 8.54656 9.88653 10.7203 7.55774 10.6171 14.2346 15.3237 13.7133
1338 Sarc4_g26700T 0 0 0 0 0 0 0 0 0 0 0 0 0 0 0 0 0 0 0 0
1339 Sarc4_g26690T 8.95072 8.2773 6.32689 7.05955 9.24577 9.46592 10.0658 11.5117 10.4198 6.99063 6.8976 6.93817 5.61197 6.13075 5.37445 5.85002 7.39262 9.27726 8.73235 6.70748
1340 Sarc4_g26694T 15.8097 20.5139 27.0384 24.5662 31.8564 26.2791 26.5647 24.5459 18.5152 12.5072 19.0547 16.3454 18.9586 21.6587 24.2133 21.0174 17.1379 17.6774 16.4369 13.7539
1341 Sarc4_g26695T 165.524 190.898 256.807 320.379 160.274 104.54 87.876 50.016 17.7611 19.6188 245.012 456.534 357.753 207.074 319.778 448.113 75.4243 47.5661 23.2271 19.002
1342 Sarc4_g26707T 10.5711 9.8207 8.84225 10.1994 13.7084 16.3234 17.7199 26.8923 41.4652 36.7373 9.13085 9.41104 8.63878 10.1574 10.17 10.5226 17.7534 28.6945 38.3245 38.6075
1343 Sarc4_g26703T 0 0 0 0 0 0 0 0 0 0 0 0 0.134349 0 0 0 0 0 0 0.0593394
1344 Sarc4_g26692T 0.0765099 0 0 0 0.0734226 3.35961e-05 0.0718793 0 0.0753201 0 0 0.0747218 0 0.244285 0.216971 0 0.138642 0.134622 0.185597 0.0558913
1345 Sarc4_g26696T 24.1391 18.1341 20.8004 14.3898 23.1759 19.1218 11.2631 9.74189 5.48955 3.60315 12.5773 21.1044 16.1421 13.6977 15.5189 10.6813 7.29311 6.2358 4.29725 4.30269
1346 align_id:156365|asmbl_1384 0.78321 1.17635 1.715 2.07591 2.57685 0.979041 0.448144 0.959917 1.02879 0.478268 0.525881 1.40634 1.17954 2.13814 0.939029 3.52902 0 0.433987 1.18562 0
1347 Sarc4_g26702T 0.221715 0 0.241969 0.232455 0 0 0 0 0 0 0 0 0 0 0 0 0 0 0.218228 0
1348 Sarc4_g26693T 0 0 0.15303 0 0 0 0 0 0.167989 0 0 0 0 0 0 0 0.146619 0 0 0
1349 Sarc4_g26709T 8.93158 9.8177 7.21234 12.9225 8.60843 13.0032 14.8269 21.9581 38.8109 74.041 11.1454 8.45564 7.99019 8.65598 7.78756 6.6719 16.3207 22.0389 33.0942 59.2875
1350 Sarc4_g26710T 3.40677 3.81111 4.01594 3.59647 4.96449 7.61857 10.2371 15.8737 26.116 29.7195 2.61201 4.05617 4.08825 4.47997 4.01045 4.98754 11.1536 18.298 27.8236 27.4725
1351 Sarc4_g26706T 0 0 0 0 0 0 0 0 0 0 0 0 0.135243 0 0 0 0 0 0 0
1352 Sarc4_g26712T 1.09961 1.51233 0.718971 0.724248 0.469609 0.789877 0.825669 3.72315 21.6386 52.7468 0.521467 0.674494 0.88776 0.788475 0.68489 0.821321 3.25812 7.96109 28.8651 37.6069
1353 Sarc4_g26701T 0 0 0 0 0 0 0 0 0 0.0907251 0 0 0 0 0 0 0 0 0 0
1354 Sarc4_g26711T 16.3347 16.0403 18.0363 19.8927 22.1147 36.9012 42.83 48.3237 26.3229 12.4988 11.8963 17.1661 16.0938 16.7949 18.5567 20.3237 32.3895 38.3495 23.1861 17.5163
1355 Sarc4_g26698T 0 0 0 0 0 0 0 0 0 0 0 0 0 0 0 0 0 0 0 0
1356 Sarc4_g26713T 2.37806 1.80727 2.35602 2.47114 2.48494 2.37307 2.69908 4.48336 7.22813 9.06316 1.00311 1.83338 1.96379 1.8403 1.71904 2.42632 2.95289 3.45869 6.74421 5.59745
1357 align_id:156388|asmbl_1407 1016.02 1485.8 1925.1 1984.22 1512.77 690.356 384.073 297.782 83.6835 73.1568 886.166 1675.87 1908.11 1900.46 2128.74 1622.13 741.353 343.115 101.519 159.927
1358 Sarc4_g26708T 59.3647 57.7643 44.1749 45.0872 62.765 53.3228 46.1977 42.1169 34.2885 22.2125 56.3925 52.3903 46.5919 46.7479 43.5901 40.69 36.2469 36.1553 30.0018 22.733
1359 align_id:156393|asmbl_1412 10.9546 19.1419 21.3796 17.8236 24.6051 29.254 28.4447 54.3371 92.3173 78.1321 9.3616 10.0676 15.9364 21.2771 12.3932 32.7644 44.7368 80.7935 125.953 118.308
1360 Sarc4_g26704T 0 0 0 0 0 0 0 0 0 0 0 0 0 0 0 0 0 0 0 0
1361 Sarc4_g26697T 1.25818 2.21176 1.89471 2.30598 1.92391 2.02037 1.62119 1.68606 1.11527 1.08601 1.56314 1.33743 1.78189 1.24524 1.79545 1.3375 1.72396 1.4503 1.31368 1.30854
1362 Sarc4_g16499T 0.0375309 0.0012248 0.0366293 0.0448547 0.0646148 0.0237681 0.0291849 0 0.00369321 0.00868307 0.0386746 0.132033 0.0349237 0.034234 0.0939929 0.00842304 0.014211 0.0260947 0.0614448 0
1363 Sarc4_g16507T 18.5178 16.2117 13.813 11.4155 8.17648 6.86098 11.5915 4.4923 5.1452 6.78709 17.3512 11.7722 12.8498 11.4383 8.09019 14.7727 7.30215 12.3536 7.3982 11.3478
1364 Sarc4_g16506T 0.0775261 0 0.0841762 0 0.170953 0 0 0 0 0 0 0 0.601856 0 0 0.0922765 0 0 0 0
1365 Sarc4_g16501T 0 0 0 0 0 0 0 0 0 0 0 0 0 0 0 0 0 0 0 0
1366 Sarc4_g16505T 0 0.0147237 0 0 0.00647061 0 0.0130651 0.00542944 0.0156969 0.00726354 0 0 0.00287029 0 0.00343788 0.0109064 0.00821844 0.00712809 0.00702774 0.0177076
1367 Sarc4_g16503T 0 0 0 0 0.0116216 0 0 0 0 0 0 0 0 0 0 0 0 0 0 0
1368 Sarc4_g16502T 0 0 0 0 0 0 0 0 0 0 0 0 0 0 0 0 0 0 0 0
1369 Sarc4_g16500T 0 0 0 0 0 0 0 0 0 0 0.00714939 0 0 0 0 0 0 0 0 0
1370 Sarc4_g16504T 0 0 0 0 0 0 0 0 0 0 0 0 0 0 0 0 0 0 0 0
1371 Sarc4_g16517T 0 0 0 0 0 0 0 0 0 0 0 0 0 0 0 0 0 0 0 0
1372 Sarc4_g16510T 0 0 0 0 0 0 0 0 0 0 0 0 0 0 0 0 0 0 0 0
1373 Sarc4_g16514T 0 0 0 0 0 0 0 0 0 0 0 0 0 0 0 0 0 0 0 0
1374 Sarc4_g16519T 0 0 0 0 0 0 0 0 0 0 0 0 0 0 0 0 0 0 0 0
1375 Sarc4_g16522T 0 0 0 0 0 0 0 0 0 0 0 0 0 0 0 0 0 0 0 0
1376 Sarc4_g16524T 0 0 0 0 0 0 0 0 0 0 0 0 0 0 0 0 0 0 0 0
1377 Sarc4_g16525T 0 0 0 0 0 0 0 0 0 0 0 0 0 0 0 0 0 0 0 0
1378 Sarc4_g16516T 0 0 0 0 0 0 0 0 0 0 0 0 0 0 0 0 0 0 0 0
1379 Sarc4_g16515T 0 0 0 0 0 0 0 0 0 0 0 0 0 0 0 0 0 0 0 0
1380 Sarc4_g16518T 0 0 0 0 0 0 0 0 0 0 0 0 0 0 0 0 0 0 0 0
1381 Sarc4_g16513T 0 0 0 0 0 0 0 0 0 0 0 0 0 0 0 0 0 0 0 0
1382 Sarc4_g16526T 0 0 0 0 0 0 0 0 0 0 0 0 0 0 0 0 0 0 0 0
1383 Sarc4_g16509T 0 0 0 0 0 0 0 0 0 0 0 0 0 0 0 0 0 0 0 0
1384 Sarc4_g16520T 0 0 0 0 0 0 0 0 0 0 0 0 0 0 0 0 0 0 0 0
1385 Sarc4_g16511T 0 0 0 0 0 0 0 0 0 0 0 0 0 0 0 0 0 0 0 0
1386 Sarc4_g16523T 0 0 0 0 0 0 0 0 0 0 0 0 0 0 0 0 0 0 0 0
1387 Sarc4_g16508T 1.7605 2.20517 2.51774 1.60746 1.31194 0.803829 0.873029 0.389487 0.129089 0.255426 2.17081 1.93147 3.0455 2.2189 2.40085 1.6968 0.798899 0.235513 0.317836 0.278456
1388 Sarc4_g16512T 0 0 0 0 0 0 0 0 0 0 0 0 0 0 0 0 0 0 0 0
1389 Sarc4_g16521T 0 0 0 0 0 0 0 0 0 0 0.090515 0 0 0 0 0 0 0 0 0.0450834
1390 Sarc4_g16530T 0 0 0 0 0.0116216 0 0 0 0 0 0 0 0 0 0 0 0 0 0 0
1391 Sarc4_g16535T 18.5178 16.2117 13.813 11.4155 8.17648 6.86098 11.5915 4.4923 5.1452 6.78709 17.3512 11.7722 12.8498 11.4383 8.09019 14.7727 7.30215 12.3536 7.3982 11.3478
1392 align_id:156399|asmbl_1418 577.513 485.582 217.921 323.158 101.755 73.6427 53.8048 35.2551 46.9216 56.5232 264.467 565.826 332.694 219.198 87.0244 76.3354 19.948 55.5153 63.7694 71.999
1393 Sarc4_g16529T 0 0 0 0 0 0 0 0 0 0 0 0 0 0 0 0 0 0 0 0
1394 Sarc4_g16532T 0 0 0 0 0 0 0 0 0 0 0 0 0 0 0 0 0 0 0 0
1395 Sarc4_g16527T 0 0 0 0 0 0 0 0 0 0 0 0 0 0 0 0 0 0 0 0
1396 Sarc4_g16531T 0 0 0 0 0 0 0 0 0 0 0 0 0 0 0 0 0 0 0 0
1397 Sarc4_g16528T 0 0.0147237 0 0 0.00647061 0 0.0130651 0.00542944 0.0156969 0.00726354 0 0 0.00287029 0 0.00343788 0.0109064 0.00821844 0.00712809 0.00702774 0.0177076
1398 Sarc4_g16533T 0 0 0 0 0 0 0 0 0 0 0 0 0 0 0 0 0 0 0 0
1399 Sarc4_g16534T 0 0 0 0 0 0 0 0 0 0 0 0 0 0 0 0 0 0 0 0
1400 Sarc4_g16537T 0 0 0 0 0 0 0 0 0 0 0 0 0 0 0 0 0 0 0 0
1401 Sarc4_g16538T 0 0 0 0 0 0.0169665 0 0 0.302671 0.333255 0.105583 0.109717 0 0 0 0 0.0410038 0.12735 0.0377395 0.500197
1402 Sarc4_g16543T 0 0 0 0 0 0 0 0 0 0 0 0 0 0 0 0 0 0 0 0
1403 Sarc4_g16539T 0 0 0 0 0 0 0 0 0 0 0 0 0 0 0 0 0 0 0 0
1404 Sarc4_g16536T 11.2559 13.9231 6.45695 8.02747 8.30771 7.87678 7.371 9.0478 7.60089 9.14918 12.1811 11.8353 10.4599 8.20373 8.90704 9.00956 8.87975 7.20224 7.27077 9.4529
1405 Sarc4_g16544T 0 0 0 0 0 0 0 0 0 0 0 0 0 0 0 0 0 0 0 0
1406 Sarc4_g16540T 0 0 0 0 0 0 0.06725 0 0 0 0.0412949 0 0 0.0362007 0 0 0 0.0319819 0 0
1407 Sarc4_g16541T 0 0.0622323 0 0 0 0.0752147 0.0404544 0.126163 0.0975974 0 0 0 0 0 0 0 0.0534796 0.0362854 0.21317 0.0920649
1408 Sarc4_g16542T 0 0 0 0 0 0 0 0 0 0 0 0 0 0 0 0 0 0 0 0
1409 Sarc4_g16545T 0 0 0 0 0 0 0 0 0 0 0 0 0 0 0 0 0 0 0 0
1410 Sarc4_g16546T 0 0 0.572769 0 0 0 0 0 0 0 0 0 0 0 0 0 0 0 0 0
1411 Sarc4_g16547T 2.73338e-10 0.00579637 0.000160984 2.29348e-05 1.235e-06 5.96309e-09 0.292012 4.09308 0.0268498 0.0156952 5.21238e-10 1.4999e-07 0.000705027 4.51129e-07 7.183e-06 0 4.26408 0.871976 2.69757 3.69644
1412 Sarc4_g16549T 1.42938 2.10352e-07 0.782318 0.624047 5.24207e-10 0.542288 0.016504 7.5849e-05 4.98806e-05 0 1.12651e-05 0 0.011955 0 2.51201e-06 3.88937 5.14081 0.540655 1.1803 0.000393577
1413 Sarc4_g16548T 70.8775 85.1168 75.4546 71.8027 77.9012 68.6462 77.7846 84.333 73.9982 43.6261 55.9383 62.9908 69.721 69.4538 56.894 56.256 62.4008 64.913 63.0311 41.657
1414 Sarc4_g16554T 0 0 0 0 0 0 0.0167465 0 0 0 0 0 0 0 0 0 0 0 0 0
1415 Sarc4_g16557T 0.418036 0.824164 0.347096 0.829532 0 0.883542 0 0 0 0 3.16409 4.29783 0 0 1.39333 0 0.826165 0.949377 0.544194 0.300106
1416 Sarc4_g16562T 0 0 0 0 0 0 0 0 0 0 0 0 0 0 0 0 0 0 0 0
1417 Sarc4_g16552T 0 0 0 0 0 0 0 0 0 0 0.649106 0 0 0 0 0 0 0 0 0
1418 Sarc4_g16553T 17.4144 17.2508 7.81604 9.42059 2.82746 3.16921 1.44613 4.27539 3.27095 4.11826 52.4026 29.285 19.9374 6.73359 5.9553 1.46716 5.47922 7.77396 9.78384 6.06348
1419 Sarc4_g16558T 0 0 0 0 0 0 0 0 0 0 0 0 0 0 0 0 0 0 0 0
1420 Sarc4_g16550T 0 0 0 0 0 0 0 0 0 0 0 0 0 0 0 0 0.293781 0 0 0
1421 Sarc4_g16551T 0 0 0 0 0 0 0.0167465 0 0 0 0 0 0 0 0 0 0 0 0 0
1422 Sarc4_g16560T 0 6.9794 0 0 0 0 0.391092 0 0 0 0 0 0 0 0 0 0 0 0 0.642931
1423 Sarc4_g16555T 0 0 0 0 0 0 0.0167465 0 0 0 0 0 0 0 0 0 0 0 0 0
1424 Sarc4_g16559T 0 0 0 0 0 0 0 0 0 0 0 0 0 0 0 0 0 0 0 0
1425 Sarc4_g16556T 0 0 0 0.269812 0 0 0 0 0 0 0.346831 0.395981 0.279439 0 0 0 0.394268 0.371591 0.264661 0
1426 Sarc4_g16561T 0 0 0 0 0 0 0 0 0 0 0 0 0 0 0 0 0 0 0 0
1427 Sarc4_g16564T 61.0001 58.1537 49.2001 50.9473 62.6368 53.0504 46.202 41.2443 26.4397 24.2545 55.9314 54.47 53.5052 51.3933 49.3036 47.7332 43.3103 37.3724 27.2109 25.8643
1428 Sarc4_g16563T 26.5798 27.9747 21.7408 21.9465 27.2619 33.2027 34.7152 51.1009 59.5349 53.9029 21.9046 23.7995 19.8854 19.5553 19.336 20.5994 31.6926 46.5989 57.4471 46.6821
1429 Sarc4_g16567T 0 0.00569506 0 0.0984334 0 0 0 0 0 0 0 0 0 0 0 0 0 0 0 0
1430 Sarc4_g16569T 0.395491 0.732293 0.271134 0.617279 0.489216 0.434873 0.415089 0.279315 0.240519 0 0.164524 0 0 0.263042 0 0 0.238806 0 0.211511 0
1431 Sarc4_g16565T 0 0 0 0.367694 0 0 0 0 0 0 0 0 0 0 0 0 0 0 0 4.14648e-06
1432 Sarc4_g16568T 0.318555 0 0.398486 0 0 0 0.296729 0 7.22044e-10 0 0 0 0.24462 0 0 0 0 4.57223e-09 6.3171e-06 0
1433 Sarc4_g16566T 0 0 0 0.932895 0.348629 0 0 0 0 0 0 0 0 0 0 0 0 0 0 0
1434 Sarc4_g16581T 0 0 0 0 0 0 0 0 0 0 0 0 0 0 0 0 0 0 0 0
1435 Sarc4_g16575T 0 0 0 0 0 0 0 0 0 0 0 0 0 0 0 0 0 0 0 0
1436 Sarc4_g16580T 0 0 0 0 0 0 0 0 0 0 0 0 0 0 0 0 0 0 0 0
1437 Sarc4_g16584T 0 0 0 0 0 0 0 0 0 0 0 0 0 0 0 0 0 0 0 0
1438 Sarc4_g16579T 0 0 0 0 0 0 0 0 0 0 0 0 0 0 0 0 0 0 0 0
1439 Sarc4_g16576T 0 0 0 0 0 0 0 0 0 0 0 0 0 0 0 0 0 0 0 0
1440 Sarc4_g16570T 0 0 0 0 0 0 0 0 0 0 0 0 0 0 0 0 0 0 0 0
1441 Sarc4_g16578T 0 0 0 0 0 0 0 0 0 0 0.0940719 0 0 0 0 0 0 0 0 0
1442 Sarc4_g16572T 0 0 0 0 0 0 0 0 0 0 0 0 0 0 0 0 0 0 0 0
1443 Sarc4_g16585T 0 0 0 0 0 0 0 0 0 0 0 0 0 0 0 0 0 0 0 0
1444 Sarc4_g16583T 0 0 0 0 0 0 0 0 0 0 0 0 0 0 0 0 0 0 0 0
1445 Sarc4_g16573T 0 0 0 0 0.0116216 0 0 0 0 0 0 0 0 0 0 0 0 0 0 0
1446 Sarc4_g16571T 0 0.0147237 0 0 0.00647061 0 0.0130651 0.00542944 0.0156969 0.00726354 0 0 0.00287029 0 0.00343788 0.0109064 0.00821844 0.00712809 0.00702774 0.0177076
1447 Sarc4_g16577T 0 0 0 0 0 0 0 0 0 0 0 0 0 0 0 0 0 0 0 0
1448 Sarc4_g16574T 0 0 0 0 0 0 0 0 0 0 0 0 0 0 0 0 0 0 0 0
1449 Sarc4_g16582T 0 0 0 0 0 0 0 0 0 0 0 0 0 0 0 0 0 0 0 0
1450 Sarc4_g16588T 0 0 0 0.135485 0 0 0 0 0 0 0 0 0 0 0 0 0 0 0 0
1451 align_id:156462|asmbl_1481 0.42133 0.832258 1.39432 0 0.45565 0 0.490426 0 0.591778 1.05584 0 0 0.41938 0 0.476662 0.840113 0.877192 0.475256 0 0.384117
1452 Sarc4_g16594T 4.81139 1.27057 4.03089 2.76776 2.63333 1.36259 1.88135 0 0.436346 0.21719 0.74148 2.22177 2.83125 2.14105 1.48931 4.19328 0.192227 0.39891 0.179244 0.157254
1453 Sarc4_g16587T 0 0 0 0 0 0 0.0316305 0 0 0 0 0 0 0 0 0 0 0 0 0
1454 Sarc4_g16593T 1.72716 1.47378 0.267854 2.27043 2.44487 0.295436 0.835637 0 0 0 1.32155 1.73904 0.694164 1.27875 1.09333 0.677647 0.242924 0.528648 0.248588 0.215372
1455 Sarc4_g16592T 0 0 0 0 0 0 0 0 0 0 0 0 0 0 0 0.567899 0 0 0 0
1456 Sarc4_g16590T 1.59717 1.57432 3.23166 0.939565 3.08979 2.10987 0 3.94564 3.91665 1.64367 2.6101 2.04824 1.22603 2.36056 2.3914 1.7856 2.25084 1.46124 2.23559 1.77002
1457 Sarc4_g16586T 0 0 0 0 0 0 0 0.282023 0 0 0 0 0 0 0 0 0.348737 0 0 0
1458 Sarc4_g16589T 0 0.0649929 0 0 0 0 0 0 0 0 0 0 0 0 0 0 0 0 0 0
1459 Sarc4_g16591T 0 0 0 0 0 0 0 0 0 0.221441 0 0 0 0 0.203576 0 0 0 0 0
1460 Sarc4_g26730T 0 0 0 0 0 0 0 0 0.0424931 0 0 0 0 0 0 0 0 0 0 0
1461 Sarc4_g26758T 12.9322 9.74136 10.1417 10.3467 10.838 8.83194 8.32852 7.71025 7.50786 6.80647 12.0122 9.38388 9.04528 8.8998 7.74264 6.54238 5.33298 6.43307 6.05016 5.29213
1462 Sarc4_g26751T 225.758 204.679 188.675 172.814 213.839 102.01 63.9033 30.6802 22.323 39.5876 254.388 207.104 177.992 168.025 156.737 129.204 54.8731 30.9542 22.6959 35.1709
1463 Sarc4_g26726T 0 1.47957 0.404457 0 0.40638 0 0.422742 2.26013 2.89388 0.450716 0 0 0.370693 0.503862 0 1.84768 1.93223 2.03941 1.48635 1.6377
1464 Sarc4_g26732T 0 0 0 0 0 0 0 0 0 0 0 0 0 0 0 0 0 0 0 0
1465 Sarc4_g26725T 0.968924 1.24976 0.395963 0.755479 0.225991 0.253385 0.238585 2.27394 14.3953 49.219 0.899387 0.278171 0.619224 0.324185 0.132613 0.394676 2.28829 3.65967 15.9824 33.7699
1466 Sarc4_g26718T 0.783262 1.01697 0.702824 0.528654 0.348412 3.18447 10.326 26.7264 13.9477 4.55482 0.362135 0.214795 0.830893 0.516099 0.680889 1.49864 14.0169 22.0148 14.8791 7.38141
1467 Sarc4_g26768T 0 0 0 0 0 0 0 0 0 0 0 0 0 0 0 0 0 0 0 0
1468 Sarc4_g26754T 7.79278 8.13141 10.017 10.111 9.48148 10.6768 10.4941 11.3811 9.54634 10.3069 7.25986 8.40074 9.47771 7.92843 7.08849 9.90846 8.16264 10.6223 9.92558 9.03585
1469 Sarc4_g26756T 4.79261 5.02412 2.84232 3.52543 4.10396 5.21343 6.48567 4.56805 9.43859 38.7557 3.04244 2.84702 3.8216 3.65188 3.64627 2.70432 4.4061 5.80804 14.4298 32.167
1470 Sarc4_g26723T 0 0.206228 0 0 0 0 0 0 0 0 0 0 0 0 0 0 0 0 0 0
1471 Sarc4_g26767T 0 0 0 0 0 0 0 0 0 0 0 0 0 0 0 0 0 0 0 0
1472 Sarc4_g26727T 2.6036 2.38845 2.44221 2.67284 2.77762 4.10001 6.12269 9.57481 13.1965 7.64947 2.51272 2.15864 2.42239 2.789 2.09634 2.7034 4.68726 7.18347 9.19908 7.43453
1473 Sarc4_g26771T 0.174463 0.270228 0 0 0 0.0852271 0.0879687 0 0.0590849 0 0.743622 0 0.358176 0 0 0.000997788 0 0 0.290666 0.0667884
1474 Sarc4_g26715T 146.77 153.021 114.693 141.624 160.115 119.491 79.3721 73.2067 77.7917 73.8765 156.215 138.837 113.679 110.755 127.637 113.402 80.1463 84.643 53.9396 61.6462
1475 Sarc4_g26765T 0 0 0 0 0 0 0 0 0 0 0 0 0 0 0 0 0 0 0 0
1476 Sarc4_g26742T 40.2409 36.5405 32.0128 29.9534 37.8421 31.7873 26.158 23.6816 16.5937 13.272 50.9661 35.6122 32.8007 36.7183 30.2525 28.469 22.188 18.1929 13.4924 14.1236
1477 Sarc4_g26759T 17.3893 18.1354 22.2284 26.7774 25.747 29.3438 33.2774 30.0959 23.1213 22.4338 17.9433 16.4875 16.0873 20.3339 21.5738 19.5691 25.2109 23.687 18.7331 20.0145
1478 Sarc4_g26740T 12.7349 13.3883 10.9538 11.0196 14.3521 13.926 12.1344 14.1803 15.4201 12.1896 11.8486 11.9553 10.2838 11.9225 11.5718 9.94449 11.3638 13.8883 12.9702 11.5671
1479 Sarc4_g26722T 31.9091 37.5699 34.2495 33.376 38.1359 47.051 48.5485 49.2907 48.3537 54.7266 33.32 31.7268 33.1955 38.5801 34.589 34.7766 46.2593 48.7322 46.6898 54.1972
1480 Sarc4_g26760T 0 0 0 0 0 0 0 0 0 0 0 0 0 0 0 0 0 0 0 0
1481 align_id:156511|asmbl_1530 0.745236 0 0.814709 0.393822 2.04719 1.86013 1.27717 3.64532 2.4318 4.5418 1.99459 0.891537 1.11994 1.52311 2.23117 0 2.72562 2.87743 3.37067 2.30905
1482 Sarc4_g26763T 0 0 0 0 0 0 0 0 0 0 0 0 0 0 0 0 0 0 0 0
1483 Sarc4_g26720T 68.2828 70.9128 55.5481 64.3888 86.7777 95.6815 103.964 109.751 92.6573 59.3689 72.0432 67.272 61.7701 69.8559 67.4553 66.5708 99.3917 104.493 92.479 73.9001
1484 Sarc4_g26734T 0 0 0 0 0 0 0 0 0 0 0 0 0 0 0 0 0 0 0 0
1485 Sarc4_g26753T 2.28913 1.89382 1.32046 1.26233 1.51937 1.62336 1.74901 3.35285 8.06656 6.40809 1.05237 2.10606 1.77419 1.3163 0.829286 1.4016 3.37155 5.9676 9.54365 8.45027
1486 Sarc4_g26737T 0 0 0 0 0.0850229 0 0 0 0 0 0 0 0 0 0 0 0 0 0 0.066639
1487 Sarc4_g26747T 9.90247 9.61676 8.82881 7.80416 9.62404 8.63417 7.05324 8.58721 10.8768 7.61367 11.9929 9.57888 8.40335 7.97639 6.99968 6.6219 7.37871 8.02972 8.9341 7.80086
1488 Sarc4_g26746T 200.551 211.079 220.744 229.247 256.208 286.43 311.963 356.288 406.606 411.163 225.708 253.356 266.571 270.952 297.199 285.509 383.871 401.625 444.963 403.876
1489 Sarc4_g26745T 22.0997 25.0952 24.8272 25.0945 20.1404 19.2018 14.7302 20.8382 16.8523 13.3861 19.1369 36.0313 33.7321 30.8075 29.6114 31.1912 25.9653 22.7502 20.702 15.9242
1490 Sarc4_g26721T 5.90822 8.85619 8.53804 8.74687 7.74049 9.06303 9.10999 8.63019 12.1343 29.2977 4.72939 7.19358 7.40695 9.48573 6.61701 9.81371 6.96131 8.33593 12.0651 24.3038
1491 Sarc4_g26738T 0 0 0 0 0 0 0.119454 0 0 0 0 0 0 0 0 0 0 0 0.112455 0
1492 Sarc4_g26731T 0 0 0 0 0 0 0 0 0 0 0.141863 0 0 0 0 0 0.13464 0 0.155857 0
1493 Sarc4_g26750T 40.2241 43.9226 42.5622 45.9033 43.6781 40.6424 43.8253 45.8433 45.3398 31.9294 41.4726 37.8753 42.111 46.4847 45.8932 41.8942 39.9613 41.3092 35.2584 27.5817
1494 Sarc4_g26766T 0 0 0 0 0 0 0 0 0 0 0 0 0 0 0 0 0 0 0 0
1495 Sarc4_g26769T 0 4.7699e-06 0 0 0.0920118 0 0 0.247489 0 0 0 0.0565779 0.0919322 0 0 0 0 0 0.0741537 0
1496 Sarc4_g26741T 8.01628 7.61102 5.54575 5.32816 8.36141 4.34291 5.55139 5.42776 5.75634 6.31756 5.97036 6.02201 4.95189 5.92031 5.31396 3.27342 4.11183 6.35276 3.64908 2.51977
1497 Sarc4_g26717T 0.614205 0.205864 0.111546 0.319616 0.137038 1.81365 5.68594 18.6463 9.50514 2.41312 0.0996313 0.32489 0.335379 0.339982 0.851335 0.793546 8.05841 13.8851 8.81079 4.3337
1498 Sarc4_g26755T 2.6927 2.17105 0.733898 1.05844 0.736827 2.34531 1.20752 0.606619 4.98156 22.3484 2.62685 0.995616 1.14414 1.75531 1.18575 1.48772 1.23588 3.66934 4.32019 20.0457
1499 Sarc4_g26733T 0 0 0 0 0 0 0 0 0 0 0 0 0 0 0 0 0 0 0 0
1500 Sarc4_g26773T 3.47492 2.5322 1.44717 0.60183 1.62871 0.722211 0.876052 1.50055 2.65438 3.19097 1.902 4.04968 1.84257 1.19867 1.01911 1.02713 0.760261 1.43168 1.98189 2.49999
1501 Sarc4_g26743T 20.7136 20.3132 22.5722 18.8398 17.1329 13.304 9.41768 8.47167 9.90207 9.64622 18.6599 20.536 27.3739 19.0973 19.6331 17.413 10.8461 8.30073 10.2535 9.37756
1502 Sarc4_g26762T 0.155665 0 0 0 0 0 0 0 0 0 0 0 0 0 0 0 0 0 0 0
1503 Sarc4_g26774T 0 0.203505 0 0 0.0386516 0.0554521 0.0690329 0.118603 0.0790224 0.191414 0.113924 0.105737 0.0675606 0 0 0.0529779 0.0685843 0.0960081 0.117227 0.0786568
1504 Sarc4_g26748T 13.4585 13.409 12.9695 12.7935 13.6743 20.662 26.7397 39.8381 41.6634 35.0237 11.1171 11.6299 10.1995 11.5984 9.91785 11.0294 22.3797 33.6222 35.1178 31.712
1505 Sarc4_g26757T 11.0153 10.0007 4.88404 5.46644 1.93381 1.40779 3.26382 25.2567 160.859 629.68 7.45172 3.43461 2.20965 2.70886 1.80062 3.63491 20.2698 61.4243 219.896 443.554
1506 Sarc4_g26719T 17.5663 11.615 2.07236 2.84851 2.06285 3.0454 2.50389 8.55331 27.2732 79.1807 30.2339 4.70296 5.39663 4.79967 2.15531 0.360419 9.45823 17.7776 23.6235 59.0501
1507 Sarc4_g26761T 0 0 0 0 0 0 0 0 0 0 0 0 0 0 0 0 0 0 0 0
1508 Sarc4_g26752T 9.53975 10.1999 10.5988 10.8901 10.4254 14.6799 16.5797 20.5056 23.0085 16.9275 8.09811 7.37273 9.09684 10.0246 8.56362 8.80476 14.4576 17.5142 16.9873 15.7686
1509 Sarc4_g26728T 27.4132 31.8154 28.4435 31.1201 32.5459 30.7007 32.2637 48.3278 53.5605 38.7241 23.0643 24.4782 25.6945 30.2853 26.9574 24.8755 29.716 43.5952 44.8298 31.877
1510 Sarc4_g26736T 0 0 0 0 0 0 0 0 0 0 0 0 0 0 0 0 0 0 0 0
1511 Sarc4_g26716T 5.01648 4.8899 6.26255 6.10687 7.14518 10.4035 14.6194 16.3048 19.4262 20.1192 4.42988 6.82053 5.13794 4.46161 4.52332 5.67068 10.4035 15.3907 19.4862 20.7464
1512 align_id:156574|asmbl_1593 6.55549 8.93561 8.82348 5.95632 10.5589 10.5365 12.6377 19.5972 23.5349 20.2087 6.09278 6.22081 5.98004 5.79293 6.99168 5.39349 10.3347 20.8768 22.7896 23.5735
1513 Sarc4_g26729T 170.738 180.263 213.671 222.989 244.538 247.458 253.687 211.672 183.045 165.635 122.546 141.72 165.883 179.504 203.663 206.724 187.295 189.193 163.419 154.769
1514 Sarc4_g26770T 0 0.0475904 0 0 0 0 0 0 0 0.104382 0.0930826 0 0 0 0.0580692 0 0 0 0.0549296 0
1515 Sarc4_g26749T 106.562 103.655 92.4821 86.8485 90.4606 113.314 105.452 87.653 67.8228 58.5975 134.62 120.83 106.952 105.239 93.7287 87.6551 90.2549 80.2392 69.5819 65.2764
1516 Sarc4_g26735T 0 0 0 0 0 0 0 0 0 0 0 0 0 0.131108 0 0 0 0 0 0
1517 Sarc4_g26724T 1.35886 2.13509 2.55636 2.5376 3.8178 3.81699 3.50994 2.99883 2.56983 3.48694 0.791316 1.49973 2.11044 2.57202 2.96827 2.78429 3.2589 2.70071 3.16699 3.09861
1518 Sarc4_g26739T 0 0 0 0 0 0 0 0 0 0 0 0 0 0 0 0 0 0 0 0
1519 Sarc4_g26764T 5.98304 4.95369 3.02134 1.64131 6.15118 1.69383 4.49663 0.762581 4.22398 7.19707 0 1.57304 2.39692 3.47273 2.78844 0 1.83763 2.18738 4.38894 6.55858
1520 Sarc4_g26772T 0 0 0.200865 0.0947488 0.0688751 0 0 0 0 0 1.86866 3.82563e-08 0.353573 0 0 0.157367 0 0 0 0
1521 Sarc4_g26744T 3.62259 3.8184 2.39505 1.93264 1.92878 5.39152 6.46649 9.9466 19.0953 30.3118 4.95213 3.76633 3.15901 2.14535 1.87058 2.26497 7.06509 12.43 23.1873 29.6168
1522 Sarc4_g16595T 66.2446 69.7826 79.314 89.0999 96.0328 128.041 117.796 115.899 138.173 190.532 62.589 66.7031 74.2224 82.1565 87.7571 95.472 118.122 119.844 131.944 153.226
1523 align_id:156585|asmbl_1604 46.1837 39.5952 25.7256 34.7494 48.9741 48.8403 57.3993 49.2931 41.2914 27.5094 40.621 29.3201 30.1732 31.8155 42.7174 38.0441 52.8804 42.3445 35.8447 30.673
1524 Sarc4_g16598T 0 0 0 0 0 0 0 0 0 0 0 0 0 0 0 0 0 0 0 0
1525 Sarc4_g16597T 0 0.0277269 0.173507 0.0459197 0.0969136 0.0713437 0.0944106 0.0676003 0 0 0.0707018 0.217928 0.0541432 0.0336123 0 0 0.0316001 0 0 0.0478397
1526 Sarc4_g16599T 0 0 0 0.26001 0.150946 0.304122 0.146035 0.295559 0.456281 0 0.164159 0 0 0 0 0.120669 0.842135 0.556309 0.722803 0.112659
1527 Sarc4_g16600T 0 0 0 0 0 0 0 0 0 0 0 0 0 0 0 0 0 0 0 0
1528 Sarc4_g16601T 47.2172 53.3432 49.9316 51.0352 67.8338 69.1187 71.9972 78.6772 76.025 41.9714 35.8989 44.5685 43.385 48.865 48.4389 46.3193 60.1325 66.995 58.8854 43.2838
1529 Sarc4_g16602T 0.54936 0.420201 0.567119 0.686527 0.27667 0.605172 0.405595 0.475162 0.373925 0 0.784305 0.748755 0.847362 0.807523 1.18239 1.48835 0.391422 1.10938 0.606346 0.867703
1530 Sarc4_g16596T 0 0 0 0 0 0 0 0 0 0 0 0.305943 0 0 0 0 0 0 0 0
1531 Sarc4_g16603T 1.54154 0.663351 0.432716 0 0.461635 0 0.94476 1.07986 2.49458 0.950727 1.65933 0 0 2.99023 3.11352 1.97252 0 0.451992 1.16594 0.696598
1532 Sarc4_g16609T 0 0 0 0 0 0 0 0 0 0 0 0 0 0 0 0 0 0 0 0
1533 Sarc4_g16607T 0 0 0 0 0.0116216 0 0 0 0 0 0 0 0 0 0 0 0 0 0 0
1534 Sarc4_g16604T 0 0 0 0 0 0 0 0 0 0 0 0 0 0 0 0 0 0 0 0
1535 Sarc4_g16606T 0 0 0 0 0 0 0 0 0 0 0 0 0 0 0 0 0 0 0 0
1536 Sarc4_g16605T 0 0.0147237 0 0 0.00647061 0 0.0130651 0.00542944 0.0156969 0.00726354 0 0 0.00287029 0 0.00343788 0.0109064 0.00821844 0.00712809 0.00702774 0.0177076
1537 Sarc4_g16611T 0.0375309 0.0012248 0.0366293 0.0448547 0.0646148 0.0237681 0.0291849 0 0.00369321 0.00868307 0.0386746 0.132033 0.0349237 0.034234 0.0939929 0.00842304 0.014211 0.0260947 0.0614448 0
1538 Sarc4_g16608T 0 0 0 0 0 0 0 0 0 0 0 0 0 0 0 0 0 0 0 0
1539 Sarc4_g16612T 18.5178 16.2117 13.813 11.4155 8.17648 6.86098 11.5915 4.4923 5.1452 6.78709 17.3512 11.7722 12.8498 11.4383 8.09019 14.7727 7.30215 12.3536 7.3982 11.3478
1540 Sarc4_g16610T 0 0 0 0 0 0 0 0 0 0 0 0 0 0 0 0 0 0 0 0
1541 Sarc4_g16620T 0.0375309 0.0012248 0.0366293 0.0448547 0.0646148 0.0237681 0.0291849 0 0.00369321 0.00868307 0.0386746 0.132033 0.0349237 0.034234 0.0939929 0.00842304 0.014211 0.0260947 0.0614448 0
1542 Sarc4_g16614T 0 0 0 0 0 0 0 0 0 0 0 0 0 0 0 0 0 0 0 0
1543 Sarc4_g16621T 18.5178 16.2117 13.813 11.4155 8.17648 6.86098 11.5915 4.4923 5.1452 6.78709 17.3512 11.7722 12.8498 11.4383 8.09019 14.7727 7.30215 12.3536 7.3982 11.3478
1544 Sarc4_g16615T 0 0 0 0 0 0 0 0 0 0 0 0 0 0 0 0 0 0 0 0
1545 Sarc4_g16616T 0 0 0 0 0.0116216 0 0 0 0 0 0 0 0 0 0 0 0 0 0 0
1546 Sarc4_g16618T 0 0 0 0 0 0 0 0 0 0 0 0 0 0 0 0 0 0 0 0
1547 Sarc4_g16619T 0 0 0 0 0 0 0 0 0 0 0 0 0 0 0 0 0 0 0 0
1548 Sarc4_g16613T 0 0 0 0 0 0 0 0 0 0 0 0 0 0 0 0 0 0 0 0
1549 Sarc4_g16617T 0 0 0 0 0 0 0 0 0 0 0 0 0 0 0 0 0 0 0 0
1550 Sarc4_g16629T 0.0866981 0 0 0 0 0 0 0 0 0 0.371645 0 0.0486662 0.117769 0 0.0412186 0.00665934 0.0651098 0.372365 0.030936
1551 Sarc4_g16628T 15.6463 21.7637 23.9507 22.6576 24.887 36.6982 38.7144 39.2183 29.7217 23.158 11.8585 22.3866 22.2628 28.0738 24.3604 27.7253 37.6865 38.3876 25.8647 24.257
1552 Sarc4_g16622T 0 0.30799 0 0.159834 0 0 0 0 0 0.102251 0.26236 0.380032 0.203209 0.0709362 0.0863557 0 0 0.00492112 0 0
1553 Sarc4_g16627T 0.877134 0 0.319418 0 0 1.09065 0.364834 1.14923 2.4835 4.56502 0.401619 2.50248 0 0 0 1.62664 0 1.23367 0.901273 2.28944
1554 Sarc4_g16624T 0.133186 0.410397 0.053921 0.0551168 0.0345586 0.0276809 0.146049 0 0 0 0 0.181413 0.211439 0 0.0359672 0.111797 0.0337836 0.0301151 0 0
1555 Sarc4_g16625T 20.1441 9.20177 7.0659 6.2014 5.5391 3.89144 4.91775 5.61039 8.66021 8.54437 24.3588 16.4543 17.4745 8.62453 9.67954 7.23649 12.3977 13.9882 12.6055 17.8199
1556 Sarc4_g16630T 0 0 0 0 0 0 0 0 0 0 0 0 0.0708255 0 0 0 0 0 0 0
1557 Sarc4_g16626T 14.0514 10.0813 9.32748 7.30849 6.01703 8.02224 6.57428 7.19871 6.01716 8.708 32.5575 20.8254 24.5297 14.3661 15.0971 14.0977 13.8513 15.5239 14.7097 20.1427
1558 Sarc4_g16623T 0 0 0 0.0666868 0 0 0 0 0 0 0.0812832 0 0 0 0 0 0 0 0 0
1559 Sarc4_g16631T 0 0 0 0 0 0 0 0 0 0 0 0 0 0 0 0 0 0 0 0
1560 Sarc4_g16643T 0 0 0 0 0 0 0 0 0 0 0 0 0 0 0 0 0 0 0 0
1561 Sarc4_g16654T 0 0 0 0 0 0 0 0 0 0 0 0 0 0 0 0 0 0 0 0
1562 Sarc4_g16648T 0.0993364 0 0 0 0 0 0 0 0 0 0 0 0 0 0 0 0 0 0 0
1563 Sarc4_g16639T 0 0 0 0 0 0 0 0 0 0 0 0 0 0 0 0 0 0 0 0
1564 Sarc4_g16652T 0 0 0 0 0 0 0 0 0 0 0 0 0 0 0 0 0 0 0 0
1565 Sarc4_g16649T 0 0 0 0 0 0 0 0 0 0 0 0 0 0 0 0 0 0 0 0
1566 Sarc4_g16651T 0 0 0.755265 0 0 0 0.588151 0 0 0 0.421784 0 0 0 0 0 0 0 0 0
1567 Sarc4_g16646T 0.744901 0 0 0 0 0 0 0.145124 0 0 0 0 0 0 0 0 0 0 0 0
1568 Sarc4_g16636T 0 0 0 0 0 0 0 0 0 0 0 0 0 0 0 0 0 0 0 0
1569 Sarc4_g16635T 0 0 0 0 0 0 0 0 0 0 0 0 0 0 0 0 0 0 0 0
1570 Sarc4_g16637T 0 0 0 0 0 0 0 0 0 0 0 0 0 0 0 0 0 0 0 0
1571 Sarc4_g16645T 0.312708 0 0 0 0 0 0 0 0 0 0 0 0 0 0 0 0 0 0 0
1572 Sarc4_g16644T 0 0 0 0 0 0 0 0 0 0 0.723554 0.337388 0 0 0 0 0 0 0 0
1573 Sarc4_g16633T 0.333435 1.64144 1.45905 0.727781 0 0 0.841608 0.0587251 0 0 1.07504 2.35044 2.02199 0.264568 0.32185 0.615084 0.506757 0.866696 0.170664 0.403275
1574 Sarc4_g16647T 0 0 0 0 0 0 0 0 0 0 0 0 0 0 0 0 0 0 0 0
1575 Sarc4_g16634T 0 0 0 0 0 0 0 0 0 0 0 0 0 0 0 0 0 0 0 0
1576 Sarc4_g16638T 0 0 0 0 0 0 0 0 0 0 0 0 0 0 0 0 0 0 0 0
1577 Sarc4_g16650T 0 0 0 0 0 0 0 0 0 0 0 0 0 0 0 0 0 0 0 0
1578 Sarc4_g16642T 0 0 0 0 0 0 0 0 0 0 0.704552 0.187352 0 0 0 0 0 0 0.245765 0
1579 Sarc4_g16632T 0 0 0 0 0 0 0 0.300613 0.654116 0 0.55778 0 0.1737 0 0 0 0 0.193323 0 0
1580 Sarc4_g16653T 0 0 0 0 0 0 0 0 0 0 0 0 0 0 0 0 0 0 0 0
1581 Sarc4_g16641T 0 0 0 0 0 0 0 0 0 0 0 0 0 0 0 0 0 0 0 0
1582 Sarc4_g16640T 0 0 0 0.94352 0 0.468601 0 0 0 0 0 0 0 0 0 0.848393 0 0 0.160358 0
1583 Sarc4_g16660T 0 0 0 0 0 0 0 0 0 0 0 0 0 0 0 0 0 0 0 0
1584 Sarc4_g16656T 0.937108 0.000102781 0.254467 0 0 0 0 0 0 0.163645 0.889136 0 0 0 0 0 0 0 3.83239e-05 0
1585 Sarc4_g16657T 8.07264 5.3707 1.94492 1.71454 1.10414 1.15439 1.13158 1.38599 1.13624 0.574595 3.84136 1.62881 1.68985 0.608227 0.618449 0.377887 1.14441 0.885192 1.39006 1.5558
1586 Sarc4_g16661T 0 0 0 0.0583247 0.188671 0 0 0 0 0 0.17382 0.111874 0.296658 0 0 0 0 0 0 0
1587 Sarc4_g16659T 0 0 0 0 0 0 0 0 0 0 0 0 0 0 0 0 0 0 0 0
1588 Sarc4_g16655T 0 0 0 0 0 0 0 0 0 0 0 0 0 0 0 0 0 0 0 0
1589 Sarc4_g16658T 0 0 0 0 0 0 0 0 0 0 0 0 0 0 0 0 0 0 0 0
1590 Sarc4_g16662T 0 0 0 0 0 0 0 0 0 0 0 0 0 0 0 0 0 0 0 0
1591 Sarc4_g16665T 512.005 449.856 368.267 366.696 295.309 404.742 352.507 275.134 301.651 433.927 450.174 441.785 442.533 374.057 352.539 335.363 345.393 316.094 331.063 439.901
1592 Sarc4_g16664T 41.5457 55.8974 50.1175 50.9509 59.9153 75.5986 78.824 99.0137 112.232 91.9694 30.8393 43.3164 44.1478 46.5239 50.6045 52.5195 76.3174 94.3201 96.4504 83.3328
1593 align_id:156617|asmbl_1636 5.1801 3.41375 0 2.74445 0 4.2834 0 1.0489 3.6535 2.16705 2.40173 4.12413 1.71714 3.25344 0 1.71923 0 0 0.88531 0
1594 Sarc4_g16663T 14.0522 22.1403 16.2227 19.2092 17.6538 23.8853 21.0322 30.2761 26.3172 23.9151 13.5154 17.1328 26.9859 28.7531 23.3835 18.8717 33.2159 34.4324 28.2369 22.9571
1595 Sarc4_g16667T 0 0 0 0 0 0 0 0 0 0 0 0 0 0 0 0 0 0 0 0
1596 Sarc4_g16670T 53.7466 52.924 47.7201 47.4661 40.8489 20.4705 10.7272 6.04957 5.83619 7.17263 66.2319 69.1606 58.4599 49.0339 56.7717 52.543 15.3445 9.23163 7.95971 8.19933
1597 Sarc4_g16669T 111.669 99.8689 99.33 102.429 101.049 73.6994 53.7978 45.4149 40.3664 38.0486 118.36 107.106 106.185 109.286 104.349 99.1222 50.8515 44.6122 40.7345 35.9949
1598 Sarc4_g16666T 0 0 0 0 0 0 0 0 0 0 0 0 0 0 0 0 0 0 0 0
1599 Sarc4_g16668T 0 0 0 0 0 0 0 0 0 0 0 0 0 0 0 0 0 0 0 0
1600 Sarc4_g16671T 18.1669 17.9884 16.314 16.5948 21.2925 24.9059 25.0275 22.7778 19.0183 20.5077 19.4083 18.7207 15.567 15.2133 14.1799 14.3357 17.0742 19.0655 18.3808 18.4249
1601 Sarc4_g16672T 0 0 0 0 0 0 0 0 0 0 0 0 0 0 0 0 0 0 0 0
1602 Sarc4_g16673T 1.6097 1.45217 0.903499 1.01963 1.19583 2.06793 2.06147 3.07238 3.86852 5.50614 2.20271 1.39752 0.995212 0.697426 0.860942 0.83863 1.75314 2.43861 3.73983 4.39495
1603 Sarc4_g16674T 3.19238 2.221 0.267574 0.639274 0.197669 0.295649 0.27721 0.496281 7.95418 31.678 1.83669 0.852298 0.576632 0.448185 0.205501 0 0.876458 2.06892 9.19954 29.3761
1604 Sarc4_g26784T 179.717 199.756 232.421 250.457 276.467 290.613 312.302 297.048 239.789 173.302 143.844 206.514 216.232 229.302 238.336 240.716 246.988 266.066 219.812 170.664
1605 Sarc4_g26788T 0 0 0 0 0.0716315 0.0728319 0.0791631 0.0699132 0 0 0 0 0.0996864 0 0 0 0.0905123 0.0562273 0 0
1606 Sarc4_g26776T 0.675185 1.06892 0.668855 0.928894 1.52336 2.5361 1.60207 3.54562 3.25709 3.91625 0 0.226919 1.24642 1.43775 2.37034 2.07154 5.12756 4.08018 6.79782 7.08725
1607 Sarc4_g26786T 0 0 0 0 0 0 0 0 0 0 0 0 0 0 0 0 0 0 0 0
1608 Sarc4_g26794T 0 0 0 0 0 0 0 0 0 0 0 0 0 0 0 0 0 0 0 0
1609 Sarc4_g26801T 19.7592 24.2607 24.5606 31.1898 24.9581 21.2711 19.2757 18.5089 12.2886 10.3138 21.7956 22.0321 24.5029 32.2705 31.4318 33.5054 23.5611 20.908 15.0505 12.2049
1610 Sarc4_g26797T 0 0 0 0 0 0 0 0 0 0 0 0 0 0 0 0 0 0 0 0
1611 Sarc4_g26791T 0 0 0 0 0 0 0 0 0 0 0.268103 0.238551 0 0 0 0 0 0 0 0
1612 Sarc4_g26811T 11.227 9.83728 13.2242 11.185 10.3968 12.2898 15.0068 20.2228 30.7965 29.7988 6.50451 10.7482 10.5902 12.4139 13.06 10.8763 16.2133 24.8254 36.0857 30.7164
1613 Sarc4_g26790T 0 0 0.00613488 0 0.205198 0 0.242961 0 0.602148 0.590592 0 0.417174 0.993761 0.631821 0.300649 0 0 0.286842 0.335648 0.149114
1614 Sarc4_g26778T 9.12684 8.07552 9.3376 10.3622 12.9553 12.8442 12.5311 13.7165 19.4235 23.5366 8.76571 8.43472 8.90806 8.77213 9.42043 10.2145 11.31 14.3641 18.8954 21.5782
1615 Sarc4_g26777T 0 0 0 0 0 0 0 0 0 0 0 0 0 0 0.890078 0 0 0 0 0
1616 Sarc4_g26795T 0 0 0 0 0 0 0 0 0 0 0 0 0 0 0 0 0 0 0 0
1617 Sarc4_g26775T 6.87084 5.77321 4.45806 5.26293 6.39293 7.05172 6.9668 7.94614 6.2114 4.32143 5.74178 5.71202 4.22879 4.03478 3.77298 3.99789 5.25948 6.26825 5.46957 4.64799
1618 Sarc4_g26803T 16.9738 17.9699 14.43 15.1132 18.405 13.0897 11.6005 9.4471 6.5826 5.62956 13.3819 13.8568 12.7878 12.8202 11.7558 10.8673 7.45256 7.19456 5.86466 6.01578
1619 Sarc4_g26800T 30.9158 26.6397 23.2137 22.5958 26.0164 23.837 21.2778 21.2455 24.1384 22.426 36.0265 26.8273 26.8946 25.8616 22.2567 20.8847 20.3482 20.97 22.3647 19.9721
1620 Sarc4_g26779T 8.484 11.3317 10.5425 10.5318 16.9618 14.825 15.1806 19.1874 20.3671 25.3584 13.6466 11.3988 12.2637 12.238 12.5502 11.6037 14.3544 18.2387 27.7327 27.0055
1621 Sarc4_g26796T 0 0 0 0 0 0 0 0 0 0 0 0 0 0 0 0 0 0 0 0
1622 Sarc4_g26804T 126.537 316.747 618.795 769.063 710.199 686.577 453.099 193.016 56.5105 93.674 57.721 218.044 347.453 573.734 697.972 862.937 357.98 147.073 63.1077 104.673
1623 Sarc4_g26808T 57.2668 64.6179 81.4293 84.8113 99.3622 102.356 102.271 107.424 115.282 103.292 46.6249 72.9341 69.3767 94.077 90.4451 88.3181 91.1937 104.063 106.429 90.1636
1624 Sarc4_g26787T 0 0 0 0 0 0 0 0 0 0 0 0 0 0 0 0 0 0 0 0
1625 Sarc4_g26792T 0 0 0 0 0 0 0 0 0 0 0 0 0 0 0 0 0 0 0 0
1626 Sarc4_g26809T 17.2534 23.1097 21.2248 21.8922 22.8911 25.5772 26.8645 29.6922 26.2648 29.0029 14.6342 18.2191 20.2983 23.9015 22.6112 23.5002 24.1046 28.6425 27.4275 24.7715
1627 Sarc4_g26789T 0 0 0 0 0 0 0 0 0.0889985 0 0.118772 0 0 0 0.102605 0.207841 0.0553258 0 0 0
1628 Sarc4_g26802T 133.286 124.765 117.156 154.164 126.818 288.942 449.451 485.53 435.646 336.527 194.221 153.794 144.23 110.568 129.143 210.152 265.264 452.139 495.322 361.616
1629 Sarc4_g26793T 0 0 0 0 0 0 0 0 0 0 0 0 0 0 0 0 0 0 0 0
1630 Sarc4_g26781T 4.20748 5.43959 4.05116 4.24341 6.0405 7.6646 8.38262 8.58127 7.00731 4.17207 4.46456 5.29845 4.46487 4.35808 5.01044 4.53143 6.57973 7.42066 6.71982 5.05731
1631 Sarc4_g26799T 7.20335 8.38992 9.16997 11.1209 11.2714 12.1981 14.8771 16.977 20.792 15.2024 8.17986 9.85133 9.28098 9.92303 12.3084 10.5405 13.9067 17.8103 17.5695 14.3606
1632 Sarc4_g26806T 4.56517 6.95137 6.66532 6.91512 8.44892 16.533 22.9801 52.5983 78.2981 55.0934 3.05135 4.78771 5.98368 6.71637 7.74328 9.72781 31.6767 58.421 71.7074 55.7707
1633 Sarc4_g26780T 10.0623 10.9184 10.0757 10.4345 12.4437 13.9736 13.3999 13.3117 11.2819 10.3214 7.67575 8.35416 8.08491 9.15284 9.45331 8.8646 10.5593 10.6542 8.99428 9.72584
1634 Sarc4_g26810T 201.748 214.204 258.061 277.315 260.145 287.497 325.34 334.24 348.298 372.185 193.834 250.827 250.949 273.576 279.458 307.684 371.203 337.346 351.114 366.789
1635 Sarc4_g26798T 0 0.0538105 0 0 0 0 0 0.0759977 0 0.0600966 0 0 0 0 0 0 0 0 0.0507746 0
1636 Sarc4_g26807T 5.01913 4.88835 7.74471 9.02124 9.6529 18.5703 23.1624 35.1617 52.3333 43.885 2.33882 4.02104 4.08182 6.54258 7.03213 9.87469 28.7135 39.544 47.5247 45.9093
1637 Sarc4_g26805T 1.4115 0.28194 2.46854 3.26059 1.5478 1.05183 1.60691 0.343946 0 0 0.375806 1.00972 1.94843 1.90072 2.3485 1.95813 0.591046 0.616189 0.279827 0.491195
1638 Sarc4_g26785T 7.12614 13.3624 7.89236 5.04807 10.2969 1.97741 2.78319 0.96877 1.11265 1.99326 8.8119 5.70658 8.7092 12.1748 9.93756 1.58012 3.30119 4.48253 1.62536 2.16156
1639 Sarc4_g26782T 0 1.21468 0 0 0 0.662722 0 2.80257 0 5.33413e-06 0 0 0 0 0 0 0 0 0 0
1640 Sarc4_g26783T 36.5471 36.6085 30.4491 33.25 36.7755 104.343 100.082 72.8111 77.5774 88.0575 43.4896 42.3474 40.1174 35.5818 36.2618 53.5846 99.6542 98.919 111.205 120.119
1641 Sarc4_g16680T 0 0 0 0 0 0 0 0 0 0 0 0 0 0 0 0 0 0 0 0
1642 Sarc4_g16683T 18.5178 16.2117 13.813 11.4155 8.17648 6.86098 11.5915 4.4923 5.1452 6.78709 17.3512 11.7722 12.8498 11.4383 8.09019 14.7727 7.30215 12.3536 7.3982 11.3478
1643 Sarc4_g16679T 0 0 0 0 0 0 0 0 0 0 0 0 0 0 0 0 0 0 0 0
1644 Sarc4_g16681T 0 0 0 0 0 0 0 0 0 0 0 0 0 0 0 0 0 0 0 0
1645 Sarc4_g16675T 0 0 0 0 0 0 0 0 0 0 0 0 0 0 0 0 0 0 0 0
1646 Sarc4_g16676T 0 0.0147237 0 0 0.00647061 0 0.0130651 0.00542944 0.0156969 0.00726354 0 0 0.00287029 0 0.00343788 0.0109064 0.00821844 0.00712809 0.00702774 0.0177076
1647 Sarc4_g16678T 0.0403766 0 0.085588 0 0.0116216 0.0485306 0 0.0676714 0.0272828 0 0 0 0 0 0 0 0.0404364 0 0 0
1648 Sarc4_g16682T 0 0 0.116523 0 0 0 0 0 0 0 0 0 0 0 0 0 0 0 0 0
1649 Sarc4_g16677T 0 0 0 0 0 0 0 0 0 0 0 0 0 0 0 0 0 0 0 0
1650 Sarc4_g16687T 1.06096 0.663608 0.361127 0.207879 1.08258 0.811198 0.300958 0.0788896 0.394724 1.1669 4.37711 2.26023 1.40169 0.678613 0.76997 0.386574 0.276452 0.856501 0.643442 1.40726
1651 Sarc4_g16689T 0.719195 0.288535 0.104482 0.300072 0.570206 0.232752 0.162868 0.112532 0.278704 0.662795 4.14812 1.34207 1.32142 0.777866 0.928634 0.275616 0.544681 0.45971 0.596425 0.96629
1652 Sarc4_g16690T 0.367571 0.475114 0.357485 0.272865 0.332459 0.394427 0.258543 0.261601 0.292681 0.384039 0.885187 0.546563 0.218871 0.418488 0.2545 0.293097 0.380501 0.239467 0.152931 0.296816
1653 Sarc4_g16686T 0.225332 0.978696 0.700329 0 0.303052 0.343533 0 0 0.516022 0 1.89728 0.90283 0.890803 0 0.560242 0 0 0 0.559765 0
1654 Sarc4_g16691T 1.41158e-08 0.00480252 0.837863 0.000175503 1.48619 0.00826839 1.87208 1.90222e-05 4.53168e-10 0.726307 1.03904e-09 0 3.80866e-09 3.65476e-09 0 0.228523 0 0 2.92849e-07 2.41605e-08
1655 Sarc4_g16684T 3.8366 2.26596 0 0.731234 3.62747 1.50483 0.990928 0 0 1.87301 14.1097 7.21924 3.22037 2.73453 2.66847 0 1.6479 0.921759 1.36593 1.44445
1656 Sarc4_g16685T 0.766529 2.0455 0.472698 0 0 0 0 0.235483 0.213694 0 4.11277 2.81736 1.7463 0.729943 1.71604 0 0 0 0 0.837913
1657 Sarc4_g16692T 0.0826008 0.262221 0.0906202 0.12243 0.0894959 0.0999036 0 0.0465924 0 0 0.100964 0 0.0344767 0 0 0 0.0419153 0.115501 0 0.0327612
1658 Sarc4_g16688T 0.663798 0.636788 0.361644 0.188502 0.518018 0.326858 0.204344 0.104481 0.205629 0.476655 3.17827 1.32614 0.708254 0.696995 0.538317 0.398524 0.246049 0.412937 0.511608 0.500238
1659 Sarc4_g16695T 8.36936 10.3722 8.8243 8.04122 10.5344 9.10226 8.74075 9.24795 6.49239 4.6231 10.5353 10.9295 8.9594 10.7826 11.2807 7.96085 8.46362 9.12946 5.9243 4.77848
1660 Sarc4_g16694T 0.115 0.0231637 0 0 0 0 0 0 0 0.0507892 0.0593073 0.105468 0.0213287 0.0272194 0.0250737 0 0 0 0.0426084 0.131569
1661 Sarc4_g16693T 17.1922 19.1442 16.1266 15.0194 17.3453 17.4913 20.448 18.7854 12.5146 7.51701 15.592 19.5127 17.2229 15.768 15.6389 16.4099 15.2493 17.0966 11.6528 10.1048
1662 Sarc4_g16699T 0 0 0 0 0 0 0 0 0 0 0 0 0 0 0 0 0 0 0 0
1663 Sarc4_g16702T 0 0 0 0 0 0 0 0 0 0 0 0 0 0 0 0 0 0 0 0
1664 Sarc4_g16703T 0 0.0147237 0 0 0.00647061 0 0.0130651 0.00542944 0.0156969 0.00726354 0 0 0.00287029 0 0.00343788 0.0109064 0.00821844 0.00712809 0.00702774 0.0177076
1665 Sarc4_g16697T 0 0 0 0 0 0 0 0 0 0 0 0 0 0 0 0 0 0 0 0
1666 Sarc4_g16704T 0 0 0 0 0 0 0 0 0 0 0 0 0 0 0 0 0 0 0 0
1667 Sarc4_g16696T 18.5178 16.2117 13.813 11.4155 8.17648 6.86098 11.5915 4.4923 5.1452 6.78709 17.3512 11.7722 12.8498 11.4383 8.09019 14.7727 7.30215 12.3536 7.3982 11.3478
1668 align_id:156709|asmbl_1728 4.87112 6.07689 1.21479 1.53659 0.372377 0.447123 0.396087 0.915619 0 0.405877 0 3.08926 0.728385 0.458984 0.475964 0.368038 0 0.394441 0.352585 0.33737
1669 Sarc4_g16700T 0 0 0 0 0 0 0 0 0 0 0 0 0 0 0 0 0 0 0 0
1670 Sarc4_g16698T 0 0 0 0 0 0 0 0 0 0 0 0 0 0 0 0 0 0 0 0
1671 Sarc4_g16701T 0 0 0 0 0.0116216 0 0 0 0 0 0 0 0 0 0 0 0 0 0 0
1672 Sarc4_g16705T 0 0 0 0 0 0 0 0 0.468903 0 0 0 0 0 0.522266 0 0 0 0 0
1673 Sarc4_g16708T 0 0 0 0 0 0 0 0 0 0 0 0 0 0 0 0 0 0 0 0
1674 Sarc4_g16706T 9.81249 0.087353 4.31351 13.7898 5.7835 3.49354 4.19057 1.45919 6.72784 7.15341 11.8294 0 1.14847 6.13741 8.8549e-08 0 4.50802 8.08295 5.35964 0
1675 Sarc4_g16709T 0.453807 0.108071 0.00522298 0.03079 0.00435798 0.0174696 0.0622362 0.182256 0.252855 0.0337317 2.67183 1.0812 0.732073 0.296475 0.127451 0.0993504 0.0289711 0.0999756 0.111274 0.324221
1676 Sarc4_g16711T 0 0 0 0 0 0 0 0 0 0 0 0 0 0 0 0 0 0 0 0
1677 Sarc4_g16707T 0 0 0 0 0 0 0 0 0 0 0 0 0 0 0 0 0 0 0 0
1678 Sarc4_g16710T 0.00273785 1.30128e-09 0 0 0 0 0 0 0 0 5.25276e-08 3.47021e-07 2.4675e-08 2.8208e-10 2.9211e-07 0 0 0 0 0
1679 Sarc4_g16713T 0 0 0 0 0 0 0 0 0 0 0 0 0 0 0 0 0 0 0 0
1680 Sarc4_g16718T 0 0 0 0 0 0 0 0 0 0 0 0 0 0 0 0 0 0 0 0
1681 Sarc4_g16717T 0 0 0 0 0 0 0 0 0 0 0 0 0 0 0 0 0 0 0 0
1682 Sarc4_g16714T 0 0.0147237 0 0 0.00647061 0 0.0130651 0.00542944 0.0156969 0.00726354 0 0 0.00287029 0 0.00343788 0.0109064 0.00821844 0.00712809 0.00702774 0.0177076
1683 Sarc4_g16712T 18.5178 16.2117 13.813 11.4155 8.17648 6.86098 11.5915 4.4923 5.1452 6.78709 17.3512 11.7722 12.8498 11.4383 8.09019 14.7727 7.30215 12.3536 7.3982 11.3478
1684 Sarc4_g16719T 0 0 0 0 0 0 0 0 0 0 0 0 0 0 0 0 0 0 0 0
1685 Sarc4_g16715T 0 0 0 0 0 0 0 0 0 0 0 0 0 0 0 0 0 0 0 0
1686 Sarc4_g16716T 0 0 0 0 0.0116216 0 0 0 0 0 0 0 0 0 0 0 0 0 0 0
1687 Sarc4_g16722T 0 0 0 0 0 0 0 0 0 0 2.32035 0 0 0 0 0 0 0.373612 0.381991 0.718905
1688 Sarc4_g16720T 0 0 0 0 0 9.65351e-09 0 0 4.78277e-06 6.0314e-10 4.86276e-10 0 0 1.42111e-05 0 0 3.28668e-09 0 0 0
1689 Sarc4_g16724T 0.453807 0.108071 0.00522298 0.03079 0.00435798 0.0174696 0.0622362 0.182256 0.252855 0.0337317 2.67183 1.0812 0.732073 0.296475 0.127451 0.0993504 0.0289711 0.0999756 0.111274 0.324221
1690 Sarc4_g16721T 0 0 0 0 0 0 0 0 0 0 0 0 0 0 0 0 0 0 0 0
1691 Sarc4_g16725T 1.96038e-07 0 3.94673e-08 0 0 0 7.93939e-10 0 0 0 0 0 0 0 0 0 0 0 0 0
1692 Sarc4_g16723T 7.21556e-09 0 0 0 0 0 0 0 0 0 1.27691e-09 1.53995e-07 3.00395 0 0 0 0 0 0 0
1693 Sarc4_g16729T 0 0 0 0 0 0 0 0 0 0 0 0 0 0 0 0 0 0 0 0
1694 Sarc4_g16732T 0 0 0 0 0 0 0 0 0 0 0.0714939 0 0 0 0 0 0 0 0 0
1695 Sarc4_g16730T 0 0 0 0 0 0 0 0 0 0 0 0 0 0 0 0 0 0 0 0
1696 Sarc4_g16736T 0 0 0 0 0 0 0 0 0 0 0 0 0 0 0 0 0 0 0 0
1697 Sarc4_g16737T 0 0.0147237 0 0 0.00647061 0 0.0130651 0.00542944 0.0156969 0.00726354 0 0 0.00287029 0 0.00343788 0.0109064 0.00821844 0.00712809 0.00702774 0.0177076
1698 Sarc4_g16728T 0 0 0 0.0774985 0 0 0 0 0 0 0 0.334496 0 0 0 0 0 0 0 0
1699 Sarc4_g16733T 0 0 0 0 0 0 0 0 0 0 0 0 0 0 0 0 0 0 0 0
1700 Sarc4_g16738T 0 0 0 0 0 0 0 0 0 0 0 0 0 0 0 0 0 0 0 0
1701 Sarc4_g16735T 0 0 0 0 0.0116216 0 0 0 0 0 0 0 0 0 0 0 0 0 0 0
1702 Sarc4_g16734T 0 0 0 0 0 0 0 0 0 0 0 0 0 0 0 0 0 0 0 0
1703 Sarc4_g16726T 0 0 0 0 0 0 0 0 0 0.418606 0.841467 0 0 0 0 0 0 0 0 0
1704 Sarc4_g16727T 0 0 0 0 0 0 0 0 0 0 0 0 0.170411 0 0 0 0 0 0 0
1705 Sarc4_g16731T 0 0 0 0 0 0 0 0 0 0 0 0 0 0 0 0 0 0 0 0
1706 Sarc4_g16739T 16.192 16.3297 13.9792 14.0435 18.9538 19.6768 23.5934 24.6574 22.7551 19.9845 13.215 13.105 14.7618 14.7803 13.3079 12.5224 18.9113 21.9253 21.9455 20.6037
1707 Sarc4_g16741T 15.6846 16.9707 13.4648 12.1916 18.1813 18.2529 20.3232 17.1254 17.3468 15.431 15.1433 16.2678 14.3821 14.8991 11.6774 14.9286 13.9514 15.036 15.1399 15.3572
1708 Sarc4_g16740T 0.69167 0.269651 0.170667 0 0 0 0 0 0 0 0.713224 0.405521 0.255527 0.508701 0.284532 0.0365959 0.0261579 0 0 0.032194
1709 Sarc4_g16744T 0 0 0 0 0 0 0 0 0 0 0 0 0 0 0 0 0 0 0 0
1710 Sarc4_g16743T 0 0.0147237 0 0 0.00647061 0 0.0130651 0.00542944 0.0156969 0.00726354 0 0 0.00287029 0 0.00343788 0.0109064 0.00821844 0.00712809 0.00702774 0.0177076
1711 Sarc4_g16750T 18.5178 16.2117 13.813 11.4155 8.17648 6.86098 11.5915 4.4923 5.1452 6.78709 17.3512 11.7722 12.8498 11.4383 8.09019 14.7727 7.30215 12.3536 7.3982 11.3478
1712 Sarc4_g16747T 0 0 0 0 0 0 0 0 0 0 0 0 0 0 0 0 0 0 0 0
1713 Sarc4_g16742T 0 0 0 0 0 0 0 0 0 0 0 0 0 0 0 0 0 0 0 0
1714 Sarc4_g16748T 0 0 0 0 0 0 0 0 0 0 0 0 0 0 0 0 0 0 0 0
1715 Sarc4_g16746T 0 0 0 0 0 0 0 0 0 0 0 0 0 0 0 0 0 0 0 0
1716 Sarc4_g16749T 0.0375309 0.0012248 0.0366293 0.0448547 0.0646148 0.0237681 0.0291849 0 0.00369321 0.00868307 0.0386746 0.132033 0.0349237 0.034234 0.0939929 0.00842304 0.014211 0.0260947 0.0614448 0
1717 Sarc4_g16745T 0 0 0 0 0.0116216 0 0 0 0 0 0 0 0 0 0 0 0 0 0 0
1718 Sarc4_g1218T 1.78789 0.845869 0.517724 0.520526 0 0 0.248237 0 0.643013 3.26786 0 0.344683 0 0.283211 0.117143 0 0.0857754 0.422554 1.8567 0.672737
1719 Sarc4_g1189T 4.30045 5.66111 6.18335 6.64562 6.32226 11.1802 12.5966 12.9402 22.2334 36.942 3.25781 5.71049 6.45737 6.30753 6.226 6.45934 12.8492 14.3054 24.9333 29.8897
1720 Sarc4_g1277T 63.0588 68.3102 61.981 64.5132 94.4125 286.276 394.221 391.583 172.774 68.945 42.6662 51.9318 54.7975 50.6638 48.7891 83.176 214.573 242.981 159.991 99.5099
1721 Sarc4_g1262T 0 0.0957804 0.0935744 0 0.0978594 0.334043 0.220711 0 0 0 0 0 0 0 0 0 0 0 0 0
1722 Sarc4_g1229T 13.5217 8.60538 2.86102 3.64364 0.852702 0.271729 0 2.61762 7.84315 37.7386 7.20054 2.64706 1.22297 0.903067 0.596899 0 1.05831 1.7793 8.2109 11.8696
1723 Sarc4_g1241T 0 0 0 0 0 0 0 0 0 0 0 0 0 0 0 0.080628 0 0 0 0
1724 Sarc4_g1198T 4.28 4.69778 5.07962 4.36332 4.84488 5.46614 5.46233 8.43584 8.24664 4.18952 3.52058 4.77478 4.72099 4.36921 4.13784 4.36287 6.42698 7.39413 7.18917 4.78238
1725 Sarc4_g1274T 9.6788 10.8788 9.14422 8.46791 10.2868 9.58138 9.48819 11.2846 11.378 10.6806 9.44541 10.7652 9.05224 7.97594 8.11233 7.79525 8.00326 9.99933 11.2456 9.63493
1726 align_id:156791|asmbl_1810 0 0.298524 0 0.569628 0.444483 0.339245 0.10833 0 1.08522 2.1552 0.93912 0.488211 0 2.16648 0.929613 0.344457 0.0979863 0 0.380099 0.67942
1727 Sarc4_g1228T 20.6604 7.45127 3.297 1.15677 2.88351 0 0 0 2.64939 23.7245 15.2308 4.93372 2.32965 1.25243 0 2.40233 0.577645 2.2221 5.62247 13.1189
1728 Sarc4_g1212T 18.9229 13.7895 2.38343 1.68071 0.00310015 0.698172 1.90656 2.96202 22.1389 27.9033 13.9305 4.04192 5.84949 3.06648 1.62094 0.791845 1.72847 7.23888 17.1617 27.4803
1729 Sarc4_g1276T 0.618507 0 0 0 0 0 0 0 0 0.372664 0 0 0 0 0 0 0 0 0 0
1730 Sarc4_g1188T 12.1707 12.484 12.3234 15.0684 12.8786 14.123 11.6126 12.4317 13.5027 15.8752 14.4427 16.1583 14.3176 13.4807 13.131 13.3553 11.5079 13.005 13.6084 14.3918
1731 Sarc4_g1266T 79.0114 111.577 134.841 151.976 147.022 157.941 156.173 139.169 148.359 124.687 54.3947 129.768 167.187 169.056 192.464 185.88 194.639 165.186 150.168 136.91
1732 Sarc4_g1252T 0 0 0 0 0 0 0.299326 0 0 0 0 0 0 0 0 0 0 0 0 0
1733 Sarc4_g1232T 57.7274 63.3011 51.2245 45.1355 49.3034 23.6601 9.27408 3.75244 3.61378 9.51157 58.8325 52.6189 52.4733 46.6346 42.3947 33.7813 7.87192 3.48932 3.7186 8.62853
1734 Sarc4_g1214T 1.08567 0.404971 0 0.112726 0.0747786 0 0 0.309226 0.0229253 0.497203 0.828831 0.124954 0.248948 0 0 0 0.33123 0.114189 0.609944 1.57589
1735 Sarc4_g1217T 0 0 0 0.26129 0.0281281 0 1.41458e-07 0 2.27459e-08 0 0 0 0 0 0 0 0 0 0 0
1736 Sarc4_g1257T 104.22 114.507 89.7897 91.6667 95.7668 60.255 36.9656 23.4472 9.75616 10.9425 124.52 103.605 88.3062 87.7395 92.2678 76.6869 38.7972 21.3086 11.3616 12.8281
1737 Sarc4_g1258T 2.65274 4.84301 4.58393 5.04487 5.82787 6.53507 7.85456 10.7326 27.0552 25.5357 3.08871 3.53142 3.84952 4.94093 4.96047 5.06236 8.69352 14.252 22.3687 21.8016
1738 Sarc4_g1265T 0 0 0 0 0 0.0356088 0 0 0 0 0 0 0 0 0 0 0 0 0 0
1739 Sarc4_g1199T 1.55681 0.517536 0.654323 0.397985 0.333166 1.86801 0.545478 0.775288 0.44651 1.70362 2.27339 3.84555 1.15121 0.555608 0.537342 0.366394 1.18708 1.62768 1.86484 2.34153
1740 Sarc4_g1194T 0 0 0 0 0 0 0 0 0 0 0 0 0 0 0 0 0 0 0 0
1741 Sarc4_g1254T 3.07326 2.87988 1.38656 1.30455 0.895891 0.551366 0.650156 4.09086 21.3314 37.3491 2.06331 2.68561 2.2017 1.63501 1.23808 0.9328 1.97093 7.43679 22.1583 25.6727
1742 Sarc4_g1221T 0 0 0 0.26129 0.0281281 0 1.41458e-07 0 2.27459e-08 0 0 0 0 0 0 0 0 0 0 0
1743 align_id:156855|asmbl_1874 0.409357 0.478709 0.594764 0.24646 0.195783 0.141197 0.333767 0.260647 0.585926 1.10677 0.61098 0.203539 0.807409 0.139117 0.450227 0.614174 0.31125 0.190557 1.1496 1.15981
1744 Sarc4_g1259T 1.06892 1.08984 0.794918 0.849006 0.774807 1.40755 1.2013 3.4058 9.25943 10.5027 0.889618 0.934767 0.755413 0.650009 0.776593 0.650644 1.76215 3.88123 8.4407 8.32205
1745 Sarc4_g1234T 0.282797 0.430863 0.165387 0.390811 0.137843 0.56385 0.126589 0.0637653 0.268304 0.193081 0.0905414 0.577427 0.414028 0.442076 0.461041 0.30463 0.0777419 0 0.110614 0.11884
1746 Sarc4_g1256T 35.8385 35.1756 32.8467 30.361 31.5813 17.5648 12.3183 7.59002 5.1777 7.60092 44.7937 37.8093 33.7394 32.4302 30.4774 27.3994 13.2174 7.84602 7.43549 8.58191
1747 Sarc4_g1250T 0 0 0 0 0 0 0.160617 0 0 0.16702 0 0 0 0 0 0.149117 0.151577 0.158216 0.139711 0
1748 Sarc4_g1244T 0 0 0 0 0 0 0 0 0 0 0 0 0 0 0 0 0 0 0 0
1749 Sarc4_g1251T 0 0 0 0 0 0 0 0 0 0 0 0 0 0 0 0 0 0 0 0
1750 Sarc4_g1202T 127.443 200.735 280.448 286.122 331.671 534.189 604.019 770.768 559.164 293.42 73.5125 142.463 184.083 220.727 269.133 293.434 576.637 636.906 530.166 342.719
1751 Sarc4_g1209T 5.86833 5.17957 5.37673 5.70101 5.33805 10.7504 16.271 44.0692 24.9972 11.7538 5.21574 4.61764 5.06319 4.3052 3.78031 4.9201 19.8221 31.8562 21.3837 13.4806
1752 Sarc4_g1213T 13.5217 8.60538 2.86102 3.64364 0.852702 0.271729 0 2.61762 7.84315 37.7386 7.20054 2.64706 1.22297 0.903067 0.596899 0 1.05831 1.7793 8.2109 11.8696
1753 Sarc4_g1204T 1.18417 0 0 0 0 0.493303 0 0 0.518367 0 1.06117 0 0 0 0 0 0.824609 0 0 0
1754 Sarc4_g1222T 1.78789 0.845869 0.517724 0.520526 0 0 0.248237 0 0.643013 3.26786 0 0.344683 0 0.283211 0.117143 0 0.0857754 0.422554 1.8567 0.672737
1755 Sarc4_g1239T 0 0 0 0 0 0 0 0 0 0 0 0 0 0 0 0 0 0 0 0
1756 Sarc4_g1243T 0.43525 1.23541 0.948497 0.907761 0.563619 0.650921 0.393988 0.310669 0 0.100833 0.464999 0.821142 0.577363 0.657896 0.591868 0.253525 0.179247 0.277444 0.249053 0.589101
1757 Sarc4_g1278T 6.07331 3.95459 1.18927 1.12185 0.35115 1.37759 0.520198 0.186436 1.45428 5.51109 6.95849 8.26573 4.80549 1.84958 1.57485 0.478308 0.628466 0.707397 2.23417 5.94542
1758 Sarc4_g1249T 0 0 0 0 0 0 0 0 0 0 0 0 0 0 0 0 0 0 0 0
1759 Sarc4_g1197T 13.4781 13.6956 13.8738 12.3687 13.6271 13.3053 12.701 12.1189 7.37525 6.288 14.8798 14.1543 12.1205 13.1486 13.3797 11.5974 11.6703 11.0716 7.69792 7.25868
1760 Sarc4_g1255T 59.5908 55.024 48.4359 38.3486 49.2403 28.2826 19.3518 12.7948 12.4932 17.3376 67.4633 56.6425 48.3185 45.4968 41.4856 28.2742 14.7067 11.0226 10.855 15.4884
1761 Sarc4_g1272T 27.9562 30.0707 38.5126 38.4779 35.0899 35.0567 35.1636 31.9506 30.7905 25.7773 21.6238 30.0461 33.3894 33.5131 35.2372 34.2632 31.0496 31.5046 27.986 26.6704
1762 Sarc4_g1268T 0 0.294485 0 0 0 0 0.2217 0 0 0 0.385099 0 0 0.122336 0 0 0 0.104348 0 0.164513
1763 Sarc4_g1238T 0 0 0 0 0 0 0 0 0 0 0.128484 0 0 0 0 0 0 0 0.149587 0
1764 Sarc4_g1224T 0 0 0 0.26129 0.0281281 0 1.41458e-07 0 2.27459e-08 0 0 0 0 0 0 0 0 0 0 0
1765 Sarc4_g1235T 0 0 0 0 0 0 0 0 0 0 0 0 0 0 0 0 0 0 0 0
1766 Sarc4_g1207T 38.0792 35.6312 34.0179 33.0212 39.9139 51.6567 53.7466 43.5813 44.7759 30.8249 35.3279 32.8457 30.8088 30.8577 30.1702 31.1057 34.3119 38.9112 40.4574 30.5907
1767 Sarc4_g1263T 0 0 0 0 0 0 0 0 0 0 0 0 0 0 0 0 0 0 0 0
1768 Sarc4_g1200T 34.0937 47.3749 55.3078 62.7579 60.4871 71.1151 84.1733 91.9833 103.388 103.243 26.8093 43.7225 44.8608 59.1696 67.3386 63.466 88.1152 88.5389 99.6988 91.5836
1769 Sarc4_g1223T 0 0 0 0 0 0 0 0 0 0 0 0 0 0 0 0.0959308 0 0 0 0
1770 Sarc4_g1219T 0 0 0 0 0 0 0 0 0 0 0 0 0 0 0 0.0959308 0 0 0 0
1771 Sarc4_g1264T 0 0 0 0 0 0 0 0 0 0 0 0 0 0 0 0 0 0 0 0
1772 Sarc4_g1206T 8.22451 10.1974 9.66282 11.9618 12.9149 19.8756 26.8706 32.8788 39.0979 35.5949 5.86145 7.8461 9.48743 10.0963 10.4845 11.9514 21.8294 28.6647 32.8081 30.5976
1773 Sarc4_g1225T 0 0 0 0.26129 0.0281281 0 1.41458e-07 0 2.27459e-08 0 0 0 0 0 0 0 0 0 0 0
1774 Sarc4_g1201T 14.9062 19.285 16.7281 17.4877 24.887 36.3453 40.456 46.1403 45.1214 34.3861 10.0128 17.5515 16.036 18.0274 17.6523 19.1557 34.8701 43.3295 44.5577 36.8967
1775 Sarc4_g1196T 0 4.66955 2.04601 3.46986 2.55867 0.58389 1.073 6.87534 2.48724 5.71894 5.66519 1.67439 2.82208 3.15879 4.45484 4.66854 1.9481 4.14547 5.66721 3.35815
1776 Sarc4_g1226T 1.08567 0.404971 0 0.112726 0.0747786 0 0 0.309226 0.0229253 0.497203 0.828831 0.124954 0.248948 0 0 0 0.33123 0.114189 0.609944 1.57589
1777 Sarc4_g1191T 0 0 0 0 0 0 0 0 0 0 0 0 0 0 0.0887779 0 0 0 0 0.0622007
1778 Sarc4_g1203T 4.21779 6.60602 7.18008 10.2872 7.1091 14.7553 18.1798 23.0574 16.5757 14.1301 3.87818 4.90375 6.93837 6.25165 6.90095 11.0235 19.5356 21.6949 17.0666 16.4063
1779 Sarc4_g1246T 0 0 0 0 0 0 0 0 0 0 0 0 0 0 0 0 0 0 0 0
1780 Sarc4_g1260T 27.3532 37.1794 41.3978 40.967 54.6422 49.2575 45.987 40.5118 43.5019 54.4869 22.3005 35.5265 38.5252 47.3684 53.5585 53.0883 45.5775 45.5639 48.6081 47.1891
1781 Sarc4_g1231T 27.9202 28.3557 22.8885 23.3261 29.5777 16.7264 11.6585 8.60704 8.74162 6.63419 32.5033 27.9395 26.0166 25.6626 25.5572 19.3703 11.0144 9.06002 8.77576 7.89994
1782 Sarc4_g1195T 0.468482 1.16774 1.28006 1.96551 1.02833 0 0.531591 3.12596 1.16568 0.845527 2.49101 1.66903 1.60507 1.24439 0.555825 1.39065 1.23067 1.52832 3.6936 1.61988
1783 Sarc4_g1270T 25.0466 26.8884 22.3392 20.9422 22.2705 11.619 8.42892 8.91081 17.359 19.7916 28.6141 25.3203 21.4504 22.0712 22.4774 21.5173 10.8078 11.1156 15.514 15.8566
1784 Sarc4_g1233T 0.218239 0.073058 0 0.0757957 0.0782563 0 0 0 0.166622 0.413465 0 0.16878 0.342944 0.267736 0 0 0.0744929 0 0 0.302966
1785 Sarc4_g1220T 0 0 0 0.26129 0.0281281 0 1.41458e-07 0 2.27459e-08 0 0 0 0 0 0 0 0 0 0 0
1786 Sarc4_g1240T 0 0 0 0 0 0 0 0 0 0 0 0 0 0.180386 0 0 0 0 0 0
1787 Sarc4_g1192T 0 0 0 0 0 0.202044 0 0 0 0 0 0 0 0.140464 0 0 0 0 0 0
1788 Sarc4_g1215T 0 0 0 0 0 0 0 0 0 0 0 0 0 0 0 0.0959308 0 0 0 0
1789 Sarc4_g1193T 0 0 0 0 0 0 0 0 0 0 0 0 0 0 0 0 0 0 0 0
1790 Sarc4_g1237T 0 0 0 0 0 0 0 0 0 0 0 0 0 0 0 0 0 0 0 0
1791 Sarc4_g1242T 0 0 0 0 0 0 0 0.0365581 0.0357762 0 0 0 0 0 0 0 0 0 0 0
1792 Sarc4_g1208T 9.90466 9.80577 6.68797 7.00327 9.82166 9.43741 7.86343 8.47945 8.15827 5.87147 9.91128 8.2586 7.39491 7.05547 6.26227 6.64293 7.32994 7.81349 6.64496 7.00589
1793 Sarc4_g1210T 0 0.28408 0.493316 0 0.0747786 0 0 0 0.676884 0.928288 0 0 0 0 0 0 0 0 0 0.54995
1794 Sarc4_g1236T 0 0 0 0 0 0 0 0 0 0 0 0 0 0 0 0 0 0 0 0
1795 Sarc4_g1187T 1091.47 1202.8 1329.17 1100.73 1016.98 811.893 398.103 129.04 216.092 760.264 888.871 1169.19 1168.71 1123.56 979.087 769.255 298.675 151.209 302.4 561.962
1796 Sarc4_g1216T 0 0 0 0.26129 0.0281281 0 1.41458e-07 0 2.27459e-08 0 0 0 0 0 0 0 0 0 0 0
1797 Sarc4_g1275T 10.1858 10.0066 11.1 11.6401 10.3143 15.3927 12.7623 10.9013 12.0733 14.4544 8.85365 11.27 11.7805 11.3681 13.3585 12.2587 13.7553 13.7855 13.434 14.5252
1798 Sarc4_g1253T 91.1879 70.8815 63.3847 60.188 59.7638 44.4 37.1054 27.0789 22.2044 20.1752 117.48 90.6441 80.3677 63.9443 59.6698 42.5765 31.9551 27.3921 23.2172 21.567
1799 Sarc4_g1267T_Sarc4_g1269T 7.75109 6.77108 5.0695 5.40113 7.41906 13.4848 13.0939 11.5649 13.4869 14.3014 11.8904 10.6699 6.61617 5.44168 5.76298 5.69009 10.425 12.0896 13.7369 15.4084
1800 Sarc4_g1271T 6.05562 5.25516 5.0093 5.15452 5.16009 3.39241 4.94274 3.2607 3.12309 5.30198 4.36929 5.2425 4.98194 4.28111 3.98541 5.1018 3.07363 2.93369 3.13581 4.04701
1801 Sarc4_g1273T 14.069 11.2718 17.3254 18.7064 18.8584 23.4913 27.7389 29.6835 38.189 31.7094 15.4537 18.6918 18.9425 22.1557 25.8889 26.236 35.3566 35.8691 37.7423 34.1898
1802 Sarc4_g1248T 0 0 0.232558 0 0 0 0 0 0 0.247337 0 0.124808 0 0 0 0.102722 0 0.114099 0.102607 0.0899356
1803 Sarc4_g1261T 0 0 0 0 0 0 0 0 0 0 0 0 0 0 0 0 0 0 0 0
1804 Sarc4_g1247T 0.184072 0.348357 0.0468077 0.446856 0.229878 0.298313 0.290448 0.846193 1.02235 1.24801 0 0.199301 0.121847 0.103136 0.047764 0 0.274481 0.456867 0.638515 0.340471
1805 Sarc4_g1190T 0.221715 0 0.725908 0.929822 0 0 0 0 0 0.266433 0 0 0 0 0 0 0 0 0 0
1806 Sarc4_g1230T 14.2832 4.72104 4.55601 3.20498 1.88505 3.7099 0.953933 0.807988 1.24334 4.90945 13.3964 7.30948 7.34796 4.43194 4.62066 2.78118 1.74881 0.91109 1.80745 3.18774
1807 Sarc4_g1205T 12.6245 10.4783 10.4266 10.6878 10.406 9.32475 10.6209 13.3499 14.4677 11.4085 9.16423 8.26569 8.53165 8.46368 7.4389 8.18674 6.96849 10.143 12.4008 10.0518
1808 Sarc4_g1227T 0 0 0 0 0 0 0 0 0 0 0 0 0 0 0 0.0959308 0 0 0 0
1809 Sarc4_g1211T 0 0 0 0 0 0 0 0 0 0 0 0 0 0 0 0.0959308 0 0 0 0
1810 Sarc4_g1245T 0 0.0969892 0 0.150533 0.0516095 0.115763 0.108737 0.0554533 0.0544991 0.392871 0.190284 0.166836 0.270558 0.232444 0.213495 0.0905007 0.391394 0.505529 0.452342 0.477445
1811 align_id:156939|asmbl_1958 10.3602 5.97405 6.67398 21.9556 2.80586 2.1417 1.00686 1.0489 3.6535 0 6.00433 27.8378 17.1714 13.0138 10.7054 6.87693 4.5038 0.97069 0 0.786156
1812 Sarc4_g26857T 0.0875884 0 0 0 0 0 0 0 0.164782 0 0 0 0 0 0 0 0 0.264755 0 0
1813 Sarc4_g26830T 5.94712 10.464 0 0 0 0 0 0 0 0 6.53769 3.87475 1.56382 0 0.895814 0.618831 0.371158 0 0 0
1814 Sarc4_g26841T 0 0 0 0 0 0 0 2.16479e-07 0 0 0 0 0 0 0 0 1.80833e-07 0 0 0
1815 Sarc4_g26858T 0 0 0 0 0 0 0 0 0.0980075 0 0 0 0 0 0 0 0 0 0.311206 0
1816 Sarc4_g26833T 0 0 0 0 0.0457572 4.14467e-05 0 0.220467 0 0 0 0 0 0 0 0 0 0 0.359446 0.157758
1817 Sarc4_g26818T 33.3106 18.5074 19.4517 20.0343 23.0801 20.3157 13.7828 9.19945 13.0347 12.7727 20.7563 25.6916 17.8895 25.4482 19.5522 14.7404 9.88288 11.9769 14.4473 9.63159
1818 align_id:156906|asmbl_1925 8.30475 16.7583 21.7096 26.9827 21.692 32.7411 45.3529 54.946 35.387 28.6985 7.99838 9.13878 13.441 14.0262 25.3374 29.659 50.8741 38.3766 34.8628 28.9712
1819 Sarc4_g26824T 10.2158 10.3539 11.1797 11.0578 10.736 11.604 11.6816 9.76654 8.83399 5.07069 9.46306 9.85303 9.64567 9.93689 8.8772 9.53342 9.80996 9.81582 6.79605 6.15291
1820 Sarc4_g26832T 0 0 0 0 0 0 0 0.110233 0 0 0 0 0 0 0 0 0.429988 0 0.179723 0
1821 Sarc4_g26847T 0 0 0 0 0 0 0 0 0 0 0 0 0 0 0 0 0 0 0 0
1822 Sarc4_g26845T 0.0707496 0.0705514 0 0 0 0 0 0 0 0 0 0 0 0 0 0 0 0 0 0
1823 Sarc4_g26846T 0.38579 0 0 0 0 0 0 0 0 0 0 0 0 0 0 0 0 0 0 0
1824 Sarc4_g26831T 0 1.89612 0.409608 0.619287 0.406273 0.228018 0 0 0 0 3.60772 2.52018 1.08473 0.702798 0.10696 0 0.19398 0 0 0
1825 Sarc4_g26843T 0.0707496 0.0705514 0 0 0.102106 0 0 0 0 0 0 0 0 0.183398 0 0 0 0 0 0
1826 Sarc4_g26848T 0 0 0 0 0.102106 0 0 0 0 0 0 0 0 0 0 0 0 0 0 0
1827 Sarc4_g26815T 144.498 141.891 37.3414 59.5583 142.176 153.684 76.8896 73.6197 127.332 178.53 350.7 48.1767 83.7156 242.583 175.635 37.8269 232.184 187.839 159.594 237.959
1828 Sarc4_g26822T 1.95485 0 0 0 0 0.807513 0 0 0 0.811754 1.79339 0.779722 0 0.85551 0 0 0 0 0.671795 0
1829 Sarc4_g26816T 17.2889 22.7276 19.442 18.978 21.3301 23.6848 24.2113 22.6853 19.8622 24.2334 19.9876 16.291 16.6514 20.7849 16.7046 15.0508 19.7439 22.2498 18.1583 18.9462
1830 Sarc4_g26821T 3.12674 1.55186 1.45376 1.34438 1.42587 1.04933 0.328841 0.858504 0.420916 0.511903 2.37522 2.59229 1.47824 0.950074 0.735403 0.897224 0.421924 0.392476 0.272591 0.549001
1831 Sarc4_g26825T 2.63153 1.60265 0.307206 0.294068 0.101568 0.228018 0 0.110233 0 0.108143 0.862175 0.438293 0.267779 0.234266 0 0 0 0.200155 0.179723 0.078879
1832 Sarc4_g26820T 4.44996 2.78083 1.73805 2.88857 3.16873 1.32089 1.13959 1.27427 0.774837 1.15275 4.06216 5.17612 3.57582 2.70042 1.80412 1.44068 0.863322 0.356383 0.799503 0.842608
1833 Sarc4_g26839T 0 0.710292 0 0 0 0 0 0 0 0 1.42248 2.54661 0 0 0 0 0 0 0.355227 0.313276
1834 Sarc4_g26823T 8.269 7.12372 6.50943 5.98936 8.01713 4.51631 3.36358 2.30038 1.64731 2.60545 7.99813 6.50624 6.14035 5.7751 5.24206 4.47009 2.31148 1.63016 1.48692 1.94282
1835 Sarc4_g26853T 3.14571 5.40921 7.01654 5.73259 6.96121 7.15564 7.56353 7.28838 5.66174 3.36516 2.853 5.96306 5.37741 5.48617 6.37561 5.61931 6.48501 6.14055 4.75306 3.68427
1836 Sarc4_g26828T 1.70344 0 0 2.17543e-09 0 0 0 0 0 0 0 0 0 0 0 0 0 0 0 0
1837 Sarc4_g26835T 11.5917 7.44458 1.61825 1.63913 0.447417 0.29675 0.169074 0 0 0 10.5902 6.9084 3.89969 1.85538 1.50532 0.461568 0 0.158254 0 0.330314
1838 align_id:156905|asmbl_1924 1.05781 0.705274 0 2.23017 0.779239 0.440385 0.405025 0 0 0.428052 0.470638 0.421536 1.06357 0.957504 0.846576 1.40827 0.738971 1.17246 1.41508 0.622071
1839 Sarc4_g26827T 5.49092 5.40528 1.5688 1.96442 0.708033 0.446449 0.282647 0.194442 0.0960522 0 9.223 4.02461 3.03307 0.681943 1.24471 0.0793868 0.562327 0.176754 0.0792991 0.167468
1840 Sarc4_g26812T 0.46687 3.73564 1.53451 1.48708 7.16426 7.00668 6.43802 9.16712 6.21811 15.4411 0 1.67439 0.940693 4.42231 1.67057 1.86742 5.35727 2.59092 11.3344 14.2721
1841 Sarc4_g26855T 2318.73 2201.29 2164.66 1920.21 2063.73 2115.55 1921.64 1849.4 1598.72 1513.49 2330.32 1973.32 1989.32 1956.81 1886.89 1740.32 1733.82 1710.74 1555.51 1532.3
1842 Sarc4_g26842T 0 0 0 0 0 0 0 0 0 0 0 0 0 0 0 0 0 0 0 0
1843 Sarc4_g26836T 4.36422 0 2.67709 2.31314 1.07151 0.574862 0.268863 0 0 0.452204 1.74464 1.95436 2.37223 2.08329 0 0 0 0.178701 0 0
1844 Sarc4_g26826T 2.6399 3.39108 5.75363 6.46545 4.78217 5.69475 7.23649 8.23846 11.2874 12.5501 1.39207 3.15459 4.17149 4.60146 6.59738 7.97128 6.66156 8.66319 8.47421 10.2077
1845 Sarc4_g26837T_Sarc4_g26851T 28.408 30.6181 33.3147 41.0765 47.3021 62.7795 70.6032 70.0893 55.8407 36.4404 23.2147 28.0283 33.258 37.5958 37.4624 40.818 59.8361 63.4249 50.4731 36.5283
1846 Sarc4_g26819T 6.74863 4.73614 3.65046 3.18292 3.58573 2.68101 2.0255 1.28169 0.820713 0.979477 5.98181 5.09579 3.1331 2.69208 2.52627 2.46063 0.640458 1.06901 0.727863 0.801299
1847 Sarc4_g26849T 0.0707496 0.0705514 0 0 0.102106 0 0 0 0 0 0 0 0 0.183398 0 0 0 0 0 0
1848 Sarc4_g26840T 0 0 0 0 0 0 0 0 0 0 0.362783 0 0 0 0 0.27009 0 0 0 0
1849 Sarc4_g26856T 0 0 0.0157205 0 0.0153288 0.0171827 0 0.0162914 0.0158948 0.0158473 0 0 0 0 0 0 0 0 0 0
1850 Sarc4_g26850T 0 0 0 0 0 0 0 0 0 0 0 0 0 0 0 0 0 0 0 0
1851 Sarc4_g26844T 0 0 0 0 0 0 0 0 0 0 0 0 0 0 0 0 0 0 0 0
1852 Sarc4_g26854T 6102.24 5504.74 5448.12 5104.43 5108.71 4898.03 4416.27 4087.64 3553.41 3202.44 7036.43 5953.59 5761.45 4992.64 5096.5 4463.62 4037.03 3860.79 3756.2 4035.71
1853 Sarc4_g26829T 11.5917 7.44458 1.61825 1.63913 0.447417 0.29675 0.169074 0 0 0 10.5902 6.9084 3.89969 1.85538 1.50532 0.461568 0 0.158254 0 0.330314
1854 Sarc4_g26834T 1.70344 0 0 2.17543e-09 0 0 0 0 0 0 0 0 0 0 0 0 0 0 0 0
1855 Sarc4_g26838T 0.725442 1.44864 0.395943 0 0.67092 0.452238 0 0.442434 0 0 0 0 1.08802 0.834279 0 0 0.378411 0 0 0
1856 Sarc4_g26813T 0.784183 2.17817 1.5029 2.52965 3.22697 3.29492 3.68199 3.13365 2.85413 5.62619 0.558335 0.868814 0.903943 1.54051 1.53662 1.70957 2.39484 2.95511 3.93952 4.13863
1857 Sarc4_g26852T 6.89422 4.59125 2.24842 1.66066 0.316475 0.632495 0.314907 0.0859233 1.22755 7.3077 8.22594 6.35715 4.2611 1.36715 1.00697 1.78411 1.01235 1.21254 2.9861 9.79429
1858 Sarc4_g26817T 16.2556 14.8629 10.5781 11.129 16.0521 12.5266 9.51166 7.35922 9.7286 7.14433 13.5834 13.8073 11.5358 11.0517 10.2385 8.97024 7.04305 6.74395 8.24202 7.25641
1859 Sarc4_g26814T 0.514511 0 0.160168 0 0.158163 0.177472 0.581451 1.53679 1.09474 0.668712 0.671139 0.170563 0.0693185 0.360888 0.0826159 0.139484 0.527017 0.388616 0.557241 0.489921
1860 Sarc4_g16754T 0.295963 0.610749 0.141859 0.107336 0.0551012 0.1365 0.147684 0.451817 0.264497 0.0582487 6.93041 1.792 0.941093 0.161528 0.257565 0.161108 0.580824 0.40595 0.389355 0.177925
1861 align_id:156940|asmbl_1959 7.18321 6.05118 5.7873 6.79726 4.97712 4.71896 6.04565 6.93721 1.48299 0.922021 5.5647 6.32833 9.09566 4.12167 6.79093 7.54822 5.1381 4.1744 6.08502 2.67914
1862 Sarc4_g16756T 0 0 0 0 0 0 0 0 0 0 0 0 0.741961 0 0 0 0 0 0 0
1863 Sarc4_g16751T 0.1591 0 0.173296 0 0 0 0 0 0 0 0 0.375737 0 0 0 0 0 0 0 0
1864 Sarc4_g16753T 0 0 0 0 0 0 0 0 0 0 0 0 0 0 0 0 0 0 0 0
1865 align_id:156941|asmbl_1960 22.2821 25.9747 29.315 37.5885 27.6284 28.5413 20.7681 11.3875 6.75585 1.53915 18.6916 27.4555 30.0333 31.0779 31.2351 39.1913 13.5777 7.61024 6.98568 6.70679
1866 Sarc4_g16752T 0.43065 0 0.470159 0.225778 0.236436 0 0 0 0 0 0 0.255416 0 0 0 0 0 0 0 0
1867 Sarc4_g16755T 0 0.163882 0 0 0 0 0 0 0 0 0.654922 0.391218 0.325363 0 0 0 0 0 0 0
1868 Sarc4_g16762T 0 0 0 0 0 0 0 0 0 0 0 0 0 0 0 0 0 0 0 0
1869 Sarc4_g16770T 0 0 0 0 0 0 0 0 0 0 0 0 0 0 0 0 0 0 0 0
1870 Sarc4_g16760T 0 0 0 0 0 0 0 0 0 0 0 0 0 0 0 0 0 0 0 0
1871 Sarc4_g16765T 0 0 0 0 0 0 0 0 0 0 0 0 0 0 0 0 0 0 0 0
1872 Sarc4_g16763T 0 0 0 0 0 0 0.591506 0.668772 2.74277 0 0 0 0 0 0 0 0.65366 9.4399e-05 1.17683 1.73615
1873 Sarc4_g16773T 0 0.0548819 0 0.0465999 0 0 0 0 0 0 0 0.0611694 0 0 0 0.15264 0 0 0 0
1874 Sarc4_g16764T 0 0 0 0 0 0 0 0 0 0 0 0 0 0 0 0 0 0 0 0
1875 Sarc4_g16761T 0 0 0 0 0 0 0 0 0 0 0.156952 0 0 0 0 0 0 0 0 0
1876 Sarc4_g16776T 0.267549 1.15481 0 0 0.374538 0 0.0260849 0 0 0.348298 0.20091 0 0.549294 0.549783 0 0.108383 0 0 0.145789 0.14855
1877 Sarc4_g16759T 0 0 0 0 0 0 0 0 0 0 0 0 0 0 0 0 0 0 0 0
1878 Sarc4_g16766T 0 0 0 0 0 0 0 0 0 0 0 0 0 0 0 0 0 0 0 0
1879 Sarc4_g16767T 0 0 0 0 0 0 0 0 0 0 0 0 0 0 0 0 0 0 0 0
1880 Sarc4_g16768T 0 0 0 0 0 0 0 0 0 0 0 0.0664903 0 0 0 0 0 0 0 0
1881 Sarc4_g16769T 0 0 0 0 0 0 0 0 0 0 0 0 0 0 0 0 0 0 0 0
1882 Sarc4_g16774T 51.9307 41.6241 29.7265 39.402 37.2471 42.0462 36.331 41.8979 29.5932 42.5187 71.6548 65.1276 53.9442 37.2689 47.6022 45.8153 51.4807 50.2151 43.1101 49.4629
1883 Sarc4_g16757T 0 0 0 0 0 0 0 0 0 0 0 0 0 0 0 0 0 0 0 0
1884 Sarc4_g16772T 0 1.00567e-09 0 0 0 0 0 0 0 0 0 0 0.0929752 0 0 0.104764 0 0 0 0
1885 align_id:156944|asmbl_1963 0.756843 1.50895 1.65513 1.32322 1.10693 1.25037 2.00498 1.5305 1.26322 2.12514 1.34221 1.49744 0.741784 1.012 1.49623 0.749503 0.7938 1.92047 1.74451 1.31063
1886 Sarc4_g16775T 0 3.52229 0 0 0.648912 0 0 0 0.639217 0 0 0 0 0 0 0 0 0 0 0
1887 Sarc4_g16771T 0 0 0 0 0 0 0 0 0 0 0 0.420894 0 0 0 0 0 0 0 0
1888 Sarc4_g16758T 0 0 0 0 0 0 0 0 0 0 0 0 0 0 0 0 0 0 0 0
1889 Sarc4_g16779T 0 0 0 0 0 0 0 0 0 0 0 0 0 0 0 0 0 0 0 0
1890 Sarc4_g16781T 0 0 0 0 0 0 0 0 0 0 0 0 0 0 0 0 0 0 0 0
1891 Sarc4_g16782T 0 0 0 0 0.0116216 0 0 0 0 0 0 0 0 0 0 0 0 0 0 0
1892 Sarc4_g16785T 0 0 0 0 0 0 0 0 0 0 0 0 0 0 0 0 0 0 0 0
1893 Sarc4_g16780T 0 0 0 0 0 0 0 0 0 0 0 0 0 0 0 0 0 0 0 0
1894 Sarc4_g16777T 18.5178 16.2117 13.813 11.4155 8.17648 6.86098 11.5915 4.4923 5.1452 6.78709 17.3512 11.7722 12.8498 11.4383 8.09019 14.7727 7.30215 12.3536 7.3982 11.3478
1895 Sarc4_g16783T 0 0 0 0 0 0 0 0 0 0 0 0 0 0 0 0 0 0 0 0
1896 Sarc4_g16784T 0 0.0147237 0 0 0.00647061 0 0.0130651 0.00542944 0.0156969 0.00726354 0 0 0.00287029 0 0.00343788 0.0109064 0.00821844 0.00712809 0.00702774 0.0177076
1897 Sarc4_g16778T 0.0375309 0.0012248 0.0366293 0.0448547 0.0646148 0.0237681 0.0291849 0 0.00369321 0.00868307 0.0386746 0.132033 0.0349237 0.034234 0.0939929 0.00842304 0.014211 0.0260947 0.0614448 0
1898 Sarc4_g16789T 0 0 0 0 0 0 0 0 0 0 0 0 0 0 0 0 0 0 0 0
1899 Sarc4_g16786T 18.5178 16.2117 13.813 11.4155 8.17648 6.86098 11.5915 4.4923 5.1452 6.78709 17.3512 11.7722 12.8498 11.4383 8.09019 14.7727 7.30215 12.3536 7.3982 11.3478
1900 Sarc4_g16791T 0 0 0 0 0.0116216 0 0 0 0 0 0 0 0 0 0 0 0 0 0 0
1901 Sarc4_g16792T 0 0 0 0 0 0 0 0 0 0 0 0 0 0 0 0 0 0 0 0
1902 Sarc4_g16788T 0 0 0 0 0 0 0 0 0 0 0.00714939 0 0 0 0 0 0 0 0 0
1903 Sarc4_g16787T 0.0375309 0.0012248 0.0366293 0.0448547 0.0646148 0.0237681 0.0291849 0 0.00369321 0.00868307 0.0386746 0.132033 0.0349237 0.034234 0.0939929 0.00842304 0.014211 0.0260947 0.0614448 0
1904 Sarc4_g16790T 0 0 0 0 0 0 0 0 0 0 0 0 0 0 0 0 0 0 0 0
1905 Sarc4_g16794T 0 0 0 0 0 0 0 0 0 0 0 0 0 0 0 0 0 0 0 0
1906 Sarc4_g16793T 0 0.0147237 0 0 0.00647061 0 0.0130651 0.00542944 0.0156969 0.00726354 0 0 0.00287029 0 0.00343788 0.0109064 0.00821844 0.00712809 0.00702774 0.0177076
1907 Sarc4_g16798T 0.268145 1.33632 1.17258 3.65706 0.587616 0.664737 0.609314 0.651942 0.33704 0.323258 0 0.957099 0.526385 0 2.22465 2.12373 0.842184 0.291909 1.06087 0.465354
1908 Sarc4_g16795T 0 0 0 0 0 0 0 0 0 0 0 0 0 0 0 0 0 0 0 0
1909 Sarc4_g16797T 0 0 0 0 0 0 0 0 0 0 0 0 0 0 0 0 0 0 0 0
1910 Sarc4_g16799T 11.3612 8.24553 7.41537 6.48678 10.5515 8.65251 6.93993 8.45585 7.1216 7.09097 8.67678 7.53422 7.64405 6.73936 6.82937 5.6167 6.02046 6.73575 6.82812 6.83661
1911 Sarc4_g16796T 0 0 0 0 0 0 0 0 0 0 0 0 0 0 0 0 0 0 0 0
1912 Sarc4_g16804T 0.174879 0 0 0 0 0 0 0 0 0 0 0 0 0 0 0 0 0 0 0
1913 Sarc4_g16801T 0 0 0 0 0 0 0 0 0 0 0 0 0 0 0 0 0 0 0 0
1914 Sarc4_g16803T 0 0 0 0 0 0.111736 0.104303 0 0 0.109676 0 0 0.0927123 0 0 0 0 0 0.0900113 0.0772923
1915 Sarc4_g16808T 0 0 0 0 0 0.102666 0.096911 0 0.0943584 0 0 0.182166 0 0.20132 0 0.225731 0.163688 0.256209 0 0
1916 Sarc4_g16806T 0.555139 0 0 0 0.897489 0.233975 1.33391 5.10514e-09 0 0 0.0370534 0.176479 0 0 0 0 4.03921e-10 0 0 1.58548e-05
1917 Sarc4_g16807T 0 0 0 0 0 0 0 0 0 0 0 0 0 0 0 0 0 0 0 0
1918 Sarc4_g16800T 0 0 0 0 0 0 0 0 0 0 0 0 0 0 0 0 0 0 0 0
1919 Sarc4_g16805T 0.217017 0.327767 0 0.140985 0 0 0.0610541 0.154107 0.753527 1.90538 0.35008 0.466932 0.151143 0.193191 0 0.050444 0.0546037 0.338815 0.604166 1.19897
1920 Sarc4_g16802T 0 0 0 0 0 0 0 0 0 0 0 0 0 0 0 0 0 0 0 0
1921 Sarc4_g16821T 0.0495986 0 0.0706902 0 0.0658831 0 0.222985 0 0 0 0 0 0 0 0.194982 0 0.0668697 0.071695 0 0.0907056
1922 Sarc4_g16816T 0 0 0 0 0 0 0 0 0 0 0 0.000145299 0 0 0 0 0 0 0 0
1923 Sarc4_g16820T 0.0495986 0 0.0706902 0 0.0658831 0 0.222985 0.136461 0 0.479392 2.57797 0 0.487892 0 0.194982 0 0.0668697 0.071695 0 0.0907056
1924 Sarc4_g16827T 0 0 0 0 0 0 0 0 0 0 0 0 0 0 0 0 0 0 0 0
1925 Sarc4_g16815T 0 0 0 0 0 0 0 0 0 0 0 0.000145299 0 0 0 0 0 0 0 0
1926 Sarc4_g16828T 0 0 0 0 0 0 0 0 0 0 0 0 0 0 0 0 0 0 0 0
1927 Sarc4_g16823T 0.0495986 0 0.0706902 0 0.0658831 0 0.222985 0 0 0 0 0 0 0 0.194982 0 0.0668697 0.071695 0 0.0907056
1928 Sarc4_g16813T 0.143815 0 0 0 0 0 0 0 0 0 0 0.000145299 0 0 0 0 0 0 0 0
1929 Sarc4_g16810T 0 0 0 0 0 0 0.733942 0 0 0 0 0 0 0 0 0 0 0 0 0
1930 Sarc4_g16825T 0.0495986 0 0.0706902 0 0.0658831 0 0.222985 0.136461 0 0.479392 2.57797 0 0.487892 0 0.194982 0 0.0668697 0.071695 0 0.0907056
1931 Sarc4_g16811T 0 0 0 0 0 0 0.20318 0 0 0 0 0.854476 0 0.616007 0.19664 0 2.04486e-10 0.372478 0 0.158019
1932 Sarc4_g16824T 0 0 0 0 0 0 0 0 0 0 0 0 0 0 0 0 0 0 0 0
1933 Sarc4_g16818T 0 0 0 0 0 0 0 0 0 0 0 0 0 0 0 0 0 0 0 0
1934 Sarc4_g16812T 0.143815 0 0 0 0 0 0 0.433976 0 0 0 0.000145299 0 0 0 0 0 0 0 0
1935 Sarc4_g16814T 0 0 0 0 0 0 0 0 0 0 0 0.000145299 0 0 0 0 0 0 0 0
1936 Sarc4_g16819T 0.0495986 0 0.0706902 0 0.0658831 0 0.222985 0 0 0 0 0 0 0 0.194982 0 0.0668697 0.071695 0 0.0907056
1937 Sarc4_g16817T 0 0 0 0 0 0 0 0 0 0 0 0.000145299 0 0 0 0 0 0 0 0
1938 Sarc4_g16826T 0.0495986 0 0.0706902 0 0.0658831 0 0.222985 0 0 0 0 0 0 0 0.194982 0 0.0668697 0.071695 0 0.0907056
1939 Sarc4_g16822T 0.0495986 0 0.0706902 0 0.0658831 0 0.222985 0 0 0 0 0 0 0 0.194982 0 0.0668697 0.071695 0 0.0907056
1940 Sarc4_g16809T 0 0 0 0 0 0 0 2.77267e-08 0 0 2.76572 0 0 0 0 0 0 0 0 0
1941 Sarc4_g16839T 0.0167797 0 0 0 0 0 0 0 0 0 0 0 0 0 0 0 0 0 0 0
1942 Sarc4_g16833T 0 0 0 0 0 0 0 0 0 0 0 0 0 0 0 0 0 0 0 0
1943 Sarc4_g16838T 0 0 0 0 0 0 0 0 0 0 0 0 0 0 0 0 0 0 0 0
1944 Sarc4_g16832T 0 0 0 0 0 0 0 0 0 0 0 0 0 0 0 0 0 0 0 0
1945 Sarc4_g16841T 0 0 0 0 0 0 0 0 0 0 0 0 0 0 0 0 0 0 0 0
1946 Sarc4_g16842T 0 0 0 0 0 0 0 0 0 0 0 0 0 0 0 0 0 0 0 0
1947 Sarc4_g16836T 0 0 0 0 0 0 0 0 0 0 0 0 0 0 0 0 0 0 0 0
1948 Sarc4_g16830T 0 0 0 0 0 0 0 0 0 0 0 0 0 0 0 0 0 0 0 0
1949 Sarc4_g16835T 0 0 0 0 0 0 0 0 0 0 0 0 0 0 0 0 0 0 0 0
1950 Sarc4_g16837T 0 0 0 0 0 0 0 0 0 0 0 0 0 0 0 0 0 0 0 0
1951 Sarc4_g16840T 0 0 0 0 0 0 0 0 0 0 0 0 0 0 0 0 0 0 0 0
1952 Sarc4_g16831T 0 0 0.0333534 0 0 0 0 0 0 0 0 0 0 0 0 0 0 0 0 0
1953 Sarc4_g16829T 0 0 0 0 0 0 0 0 0 0 0 0 0 0 0 0 0 0 0 0
1954 Sarc4_g16834T 0 0 0 0 0 0 0 0 0 0 0 0 0 0 0 0 0 0 0 0.0450834
1955 Sarc4_g16844T 0 0 0 0 0 0 0 0 0 0 0 0 0.021895 0 0 0 0 0 0 0
1956 Sarc4_g16855T 0 0 0 0 0 0 0 0 0 0 0 0 0 0 0 0 0 0 0 0
1957 Sarc4_g16850T 0 0 0 0 0 0 0 0 0 0 0 0 0 0 0 0 0 0 0 0
1958 Sarc4_g16843T 0 0.2799 0 0 8.45063e-06 0 0 0 0.182303 0 0 0.332695 0 0 0 0 0 0 0 0
1959 Sarc4_g16848T 0 0 0.123041 0 0 0 0 0 0 0 0 0 0 0 0 0 0 0 0 0
1960 Sarc4_g16849T 0.00781181 0 0 0 0 0 0 0 0 0 0 0 0 0 0 0 0 0 0 0
1961 Sarc4_g16853T 0 0 0 0 0 0 0 0 0 0 0.00714939 0 0 0 0 0 0 0 0 0
1962 Sarc4_g16856T 0 0 0 0 0 0 0 0 0 0 0 0 0 0 0 0 0 0 0 0
1963 Sarc4_g16852T 0.0375309 0.0012248 0.0366293 0.0448547 0.0646148 0.0237681 0.0291849 0 0.00369321 0.00868307 0.0386746 0.132033 0.0349237 0.034234 0.0939929 0.00842304 0.014211 0.0260947 0.0614448 0
1964 Sarc4_g16854T 0 0 0 0 0 0 0 0 0 0 0 0 0 0 0 0 0 0 0 0
1965 Sarc4_g16847T 0.133094 0 0 0 0 0 0 0 0 0 0.0108775 0 0 0 0 0 0 0 0 0
1966 Sarc4_g16851T 0 0 0 0 0 0 0 0 0 0 0 0 0 0 0 0 0 0 0 0
1967 Sarc4_g16846T 0.00781181 0 0 0 0 0 0 0 0 0 0 0 0 0 0 0 0 0 0 0
1968 Sarc4_g16845T 0 0 0 0 0 0 0 0 0 0 0 0 0 0 0 0 0 0 0 0
1969 Sarc4_g16866T 0 0 0 0 0 0 0 0 0 0 0 0 0 0 0 0 0 0 0 0
1970 Sarc4_g16862T 5.42652e-10 0 0 0 0 0 0 1.65765e-09 0 2.24495e-10 0.697045 0 0.57153 0.701658 0 0 1.34508e-10 2.34681e-10 0 0
1971 Sarc4_g16863T 0 0 0 0 0 0 0 0 0 0 0.269029 0 0 0.490322 0 0 0 0 0 0
1972 Sarc4_g16859T 0 0 0 0 0 0 0 0 0 0 0 0 0 0 0 0 0 0 0 0
1973 Sarc4_g16860T 0 0 0 0 0 0 0 0 0 0 0 0 0 0 0 0 0 0 0 0
1974 Sarc4_g16857T 0 0 0 0.773485 0.404196 0 0 2.69312 3.24305 0 1.25242 1.31269 0 0 0 3.32878 0 1.27062 0 0
1975 Sarc4_g16864T 0.740209 0 0 0 0 0 0 0 0 0 0.650528 1.09704 0.475843 0 0 0 0 0 0 0
1976 Sarc4_g16865T 0 0 0 0 0 0 0 0 0 0 0 0 0 0 0 0 0 0 0 0
1977 Sarc4_g16858T 0 0 0 0 0 0 0 0 0 0 0 0 0 0 0 0 0 0 0 0
1978 Sarc4_g16861T 0 0.355635 0 0.413851 0 0 0 0 0.556258 0 0.774748 0 0 0 0 0 0 0 0 0
1979 Sarc4_g26918T 0 0 0 0 0 0 0 0 0 0 0 0 0 0 0 0 0 0 0 0
1980 Sarc4_g26868T 858.242 789.495 700.102 706.932 673.281 642.483 607.645 573.263 522.757 490.29 973.238 824.385 827.561 697.436 710.67 651.908 561.592 628.989 530.931 583.567
1981 Sarc4_g26872T 210.238 276.606 359.444 367.181 408.315 373.914 358.691 298.175 319.519 413.583 146.937 237.084 292.611 327.927 347.878 320.3 291.785 277.765 301.325 328.847
1982 Sarc4_g26916T 0 0 0 0.188647 0 0 0 0 0 0 0 0 0 0 0 0 0 0.44978 0.181242 0
1983 align_id:157017|asmbl_2036 0.738851 1.18715 0.966021 0.769868 0.636003 1.15969 1.16901 1.45925 1.6086 1.68089 1.63856 1.02881 1.11503 0.907183 1.41213 1.12188 2.72492 2.50045 2.31102 0.677257
1984 Sarc4_g26886T 1.17051 0.798389 0.434412 0.428694 0.524651 1.2993 2.20678 8.5267 10.9144 9.68025 0.908819 2.09275 0.880422 0.59431 0.799397 1.30279 5.67367 8.3535 12.0557 9.84387
1985 Sarc4_g26862T 21.7125 19.5774 22.522 21.3736 20.2739 21.6024 22.2772 26.099 25.6852 20.0022 22.5462 25.0815 21.6908 19.5409 20.6138 18.7274 19.0161 22.9846 23.8726 19.2005
1986 Sarc4_g26875T 15.4501 18.3399 17.4796 17.7304 22.4402 29.817 35.2465 42.7824 47.6137 35.8615 14.9398 17.5425 16.52 17.7098 18.4041 21.4315 32.6774 43.2503 44.825 35.9606
1987 Sarc4_g26919T 3.93415 2.59391 0.509523 0.728531 0.434666 0.27828 0.0657723 0.0660091 0.641527 0.320881 4.53299 1.27011 0.701747 0.899639 0.50041 0.108068 0.275396 0.303243 0.377687 0.285696
1988 Sarc4_g26922T 117.758 94.0864 79.3674 80.6977 120.654 105.544 88.7615 83.6997 63.2767 42.1653 88.8123 84.8904 72.9133 72.2477 68.1712 66.9079 60.2471 58.3368 51.1957 38.9437
1989 Sarc4_g26907T 3.01251 3.33487 3.95552 5.47405 4.15867 3.08002 3.05632 3.95499 3.10461 0.792371 4.23554 6.36898 5.54342 5.03913 5.39485 8.14901 3.96177 3.35322 2.12649 1.22445
1990 Sarc4_g26904T 10.4849 12.3313 11.3886 11.671 15.9049 19.5769 21.1213 33.0415 41.906 27.9408 8.47994 11.1143 9.9585 12.3374 11.392 12.3108 21.3819 32.9695 36.2048 28.1205
1991 Sarc4_g26898T 30.2059 31.0212 30.4262 30.9519 30.836 23.9804 17.2489 13.8142 10.3095 10.0209 31.9259 34.2488 32.954 32.7958 30.6285 29.9968 17.4986 13.2759 12.0035 11.5247
1992 Sarc4_g26915T 0 0.711727 0 0 0 0 0.835496 3.41242 3.98932 1.80186 0 1.71404 0 0 0.828809 0 0.74903 1.61225 4.39539 3.24454
1993 Sarc4_g26895T 64.2231 67.8287 62.8097 66.3205 59.9934 50.504 43.3241 43.6623 48.6092 36.7378 66.5261 69.0881 72.6435 73.1807 69.2346 67.8904 58.0172 56.4737 53.05 44.5836
1994 Sarc4_g26863T 41.1627 51.8278 54.1385 55.0497 71.1678 86.6196 104.083 112.031 106.356 71.7461 28.2648 40.9519 43.6214 47.2311 50.0163 51.3206 80.7226 95.024 88.5591 64.1205
1995 Sarc4_g26869T 5.86646 8.59395 5.73534 8.76116 10.2476 14.9433 20.6665 31.564 39.2976 29.4851 6.8887 4.6065 6.22842 7.5732 8.98364 10.0603 21.4193 28.6113 36.4534 30.8987
1996 Sarc4_g26913T 0 0 0 0 0 0 0 0 0 0 0 0 0 0 0 0 0 0 0 0
1997 align_id:157096|asmbl_2115 0 0 0 0 0 0.70122 1.28552 2.40762 1.42537 0.340982 0 0 0 0 0 0.8392 0.886568 3.69713 1.95879 0.245597
1998 Sarc4_g26893T 73.4778 92.2986 110.401 117.457 131.685 111.083 98.8636 92.0779 94.201 151.536 59.7032 86.6035 98.829 119.034 113.819 107.236 89.7914 89.2914 94.7772 118.553
1999 Sarc4_g26890T 63.6478 74.2092 67.0769 68.2548 68.844 45.8527 37.1939 32.5764 21.0417 19.0703 89.4923 77.5166 77.0761 82.0072 79.7763 74.2177 46.8906 34.1379 25.7988 22.7694
2000 Sarc4_g26923T 14.4142 15.2785 14.38 13.4895 18.1141 17.2508 17.1359 15.6181 13.2211 8.20459 13.7663 15.0617 12.8396 14.1453 12.9685 12.9917 12.0747 12.4219 9.44865 7.90094
2001 Sarc4_g26905T 35.9159 42.9109 42.3069 46.3056 44.2498 38.8431 34.5196 34.8264 35.3041 30.8865 38.9949 43.4619 42.6348 47.812 42.6706 42.228 31.6947 34.7852 31.4003 29.4783
2002 Sarc4_g26892T 3.06765 1.91745 0.627401 1.16438 1.28916 6.35743 7.21383 4.25948 6.68483 20.8681 4.2793 2.34948 1.55608 1.33159 0.969975 1.66954 5.30389 5.6891 7.94633 12.8167
2003 Sarc4_g26897T 23.3841 22.2572 28.9117 23.8338 22.9025 19.9353 17.8451 21.1303 17.5301 14.8936 19.1693 22.3399 23.9464 20.584 22 25.2255 17.8676 19.0507 16.3035 14.9179
2004 Sarc4_g26891T 24.4442 28.396 30.5022 30.3805 32.7043 40.6463 48.0259 66.2451 69.4821 51.3146 24.7677 31.0191 28.9663 38.4596 34.1914 35.9479 57.7739 67.8489 63.5165 51.1529
2005 Sarc4_g26914T 0 0 0 0 0 0 0 0 0 0 0 0 0 0 0 0 0 0 0 0
2006 align_id:157097|asmbl_2116 2.1464 2.37842 2.09669 1.85091 0.637128 0.804286 0.669178 0.945927 1.10263 1.68395 2.12425 1.97539 2.30385 1.99947 0.998615 1.1239 1.06159 1.56557 1.19267 1.1719
2007 Sarc4_g26926T 0 0 0 0 0 0 0 0 0 0 0 0 0 0 0 0 0 0 0 0
2008 Sarc4_g26920T 0.170266 0.340369 0 0.356991 0 0 0 0 0 0 0 0 0 0 0 0 0 0 0 0.145944
2009 Sarc4_g26917T 0 0 0 0 0 0 0 0 0 0 0 0 0 0 0 0 0 0 0 0
2010 Sarc4_g26899T 12.2787 13.2499 14.0676 15.5843 16.3981 20.5306 20.2877 23.0097 25.7582 23.2091 8.14645 11.3163 11.9476 15.3336 13.1841 14.3147 20.6052 24.4409 25.22 20.9648
2011 Sarc4_g26866T 7.21739 6.40093 5.74961 5.97076 7.74081 18.8289 20.1367 20.8281 23.8315 22.7141 8.08532 6.42516 6.86715 5.64974 6.63599 7.54285 16.7104 20.6867 21.3497 20.6167
2012 Sarc4_g26867T 96.628 111.243 108.106 104.925 132.461 147.99 169.184 183.878 198.498 138.319 76.9691 102.997 100.003 108.307 103.335 101.104 139.924 165.52 167.419 123.923
2013 Sarc4_g26879T 0 0 0 0 0 0 0 0 0 0 0 0 0 0 0 0 0 0 0 0
2014 Sarc4_g26896T 22.5412 25.0044 23.3008 24.1999 21.4344 15.8601 12.8139 9.38735 5.76517 4.32507 30.787 29.2409 22.0084 22.7319 23.9417 23.91 15.0071 8.77116 5.56183 5.77085
2015 Sarc4_g26901T 51.8454 51.6341 46.4808 41.3059 52.7892 46.1506 39.2624 34.1563 32.6871 32.8067 41.5536 42.4623 42.234 42.0683 39.4021 38.5425 30.811 31.6237 31.6748 31.3745
2016 Sarc4_g26887T 0 0 0 0 0 0 0 0 0 0 0 0 0 0 0 0 0 0 0 0
2017 Sarc4_g26903T 33.1888 32.4619 30.4585 27.9093 32.3264 23.5784 18.4669 17.1926 12.4298 8.66147 40.3188 30.7786 31.243 30.2559 28.9332 28.3306 18.6593 14.9825 10.1618 8.04397
2018 Sarc4_g26900T 10.048 10.0858 13.1854 14.9578 14.674 17.7674 18.8724 20.8318 24.7162 27.9764 8.40684 9.69414 11.8806 13.3981 12.6578 12.7566 16.2324 20.006 20.7697 22.2126
2019 align_id:157013|asmbl_2032 0.622478 1.01557 0.0847765 0.486557 0.837928 0.37612 0 0.362278 1.25142 0.798366 0.71119 0.632614 0.587905 0.670702 0.876818 1.10956 0.159667 0.164803 0.443302 0.389588
2020 Sarc4_g26889T 0 0 0 0 0 0 0 0 0 0 0 0 0 0 0 0 0 0 0 0
2021 Sarc4_g26908T 36.2636 40.8489 40.7028 42.6657 48.0374 56.2013 60.4502 73.5396 76.5402 56.3765 25.2987 35.9707 38.3409 43.4929 43.3187 40.4687 61.2389 72.2939 67.5032 54.7161
2022 Sarc4_g26912T 0 0 0 0 0 0 0 0 0 0 0 0 0 0 0 0 0 0 0 0
2023 Sarc4_g26921T 0.661514 0.295253 0.080084 0.306342 0 0.354945 0.0830644 0 0 0.083589 0 0.0852814 0 0.0902219 0.165232 0.278967 0 0.233169 0.0696552 0
2024 Sarc4_g26888T 0 0 0 0 0 0 0 0 0 0 0 0 0 0 0 0 0 0 0 0
2025 Sarc4_g26894T 68.207 74.9836 84.6393 96.127 106.09 104.798 95.3121 81.1232 55.6141 49.3962 49.0672 71.7693 80.2644 106.477 100.883 96.7337 77.3405 72.6674 52.4582 46.8456
2026 Sarc4_g26859T 12.945 16.8012 24.1085 17.908 22.0956 28.1406 25.9974 15.147 12.9572 23.7181 9.19429 28.869 30.1336 19.4701 23.9837 23.1364 9.93465 16.9057 14.3722 16.7543
2027 Sarc4_g26910T 50.7225 55.139 63.7259 60.1904 76.173 106.129 125.6 130.906 133.981 142.07 45.4113 54.5959 54.0742 67.6371 59.254 63.1655 107.555 128.526 136.629 123.658
2028 Sarc4_g26911T 281.796 301.244 358.361 364.878 315.736 330.579 346.527 320.866 237.809 188.104 302.886 372.169 354.127 363.676 429.224 517.126 453.107 366.054 340.709 259.042
2029 Sarc4_g26927T 0 0 0 0 0 0 0 0 0 0 0.249454 0 0 0 0 0 0 0 0 0
2030 Sarc4_g26925T 0.222671 0 0 0 0 0 0.236057 0 0 0.317254 0 0 0 0 0 0 0 0.194373 0 0.413459
2031 Sarc4_g26876T 0 0 0 0 0 0 0 0 0 0 0 0 0 0 0 0 0 0 0 0
2032 Sarc4_g26909T 0 1.3779 2.06696 1.26419 2.6414 3.18553 3.52482 3.31709 2.93326 4.7281 0.228559 0.407569 2.1773 4.95194 3.85014 3.04708 5.96668 3.35556 2.36174 3.25016
2033 Sarc4_g26880T 0 0 0 0 0 0 0 0 0 0 0 0 0 0 0 0 0 0 0 0
2034 align_id:157091|asmbl_2110 2.86381 2.84691 1.58198 7.61418 4.66353 1.78345 5.01298 5.29205 5.98398 2.7028 0 5.14212 2.1722 3.72287 3.31524 8.61278 4.49418 7.25512 3.69449 5.19126
2035 Sarc4_g26871T 0.362721 0 0.395943 0 0.397807 0.452238 0 0 1.88369 1.76346 0 0.866312 1.81337 1.47694 0 0 0 0 0 0.640652
2036 Sarc4_g26924T 0 0 0 0.108951 0 0 0 0 0 0 0 0 0 0 0 0 0 0 0.196419 0.0433628
2037 Sarc4_g26865T 28.5152 22.6381 30.4755 25.3228 31.6175 22.1091 22.783 25.1741 19.9359 14.6111 28.2834 33.2076 28.8225 30.3316 35.1369 29.6735 20.0974 21.327 18.8428 16.2554
2038 Sarc4_g26874T 4.53222 5.21676 5.44844 4.71196 4.86115 5.40554 4.57504 5.45865 13.3464 12.7153 2.76958 4.39148 3.9684 4.49706 4.00095 3.63859 4.80317 6.96816 11.2524 11.1201
2039 Sarc4_g26881T 0 0 0 0 0 0.117187 0 0 0.112291 0.111263 0 0 0 0 0 0 0 0 0.184822 0
2040 Sarc4_g26882T 0 0 0 0 0 0 0 0 0 0 0 0 0 0 0 0 0 0 0 0
2041 Sarc4_g26878T 0 0 0 0 0 0 0 0 0 0 0 0 0 0 0 0 0 0 0 0
2042 Sarc4_g26902T 37.4257 34.3031 49.5276 46.5463 44.1202 41.803 42.6121 46.035 43.2349 43.8036 37.761 41.6342 50.5629 56.6125 60.1669 62.5793 65.0937 57.027 54.8004 62.7471
2043 Sarc4_g26883T 0 0 0 0 0 0 0 0 0 0 0 0 0 0 0 0 0 0 0 0
2044 Sarc4_g26864T 74.9974 73.5029 88.5882 68.6306 77.8445 75.4754 61.7775 82.721 50.8 29.8682 86.4851 96.8617 91.0459 101.341 105.493 102.334 100.19 88.3895 66.9263 52.0272
2045 Sarc4_g26884T 0 0 0.208205 0 0 0 0 0.229159 0 0 0 0 0.373793 0.24891 0 0 0 0 0 0
2046 align_id:157012|asmbl_2031 0.678859 1.35306 0 2.88863 0 2.52012 0.786411 0 2.81306 3.39893 3.7551 1.62565 2.06114 4.44263 3.93664 0.682348 2.12183 0.761009 1.40189 6.1471
2047 Sarc4_g26885T 0 0.0758109 0 0 0 0 0 0.198423 0 0 0.119878 0.164819 0.0698125 0.0899959 0 0 0 0 0 0
2048 align_id:157024|asmbl_2043 3.45302 5.47076 3.64859 3.70284 2.2978 3.33151 6.43221 7.82049 9.45723 11.9887 4.00676 4.10698 3.91936 3.28834 3.30908 4.32824 8.82548 9.83182 11.2941 11.4576
2049 Sarc4_g26873T 2.14376 2.01486 1.53814 1.74671 1.48682 3.75987 4.68588 3.97695 2.87761 2.89863 2.71094 2.06604 1.89432 1.69633 1.71547 2.36448 3.76018 3.40862 3.47022 4.39257
2050 Sarc4_g26906T 48.5386 51.292 67.1223 66.8496 47.4377 26.6249 17.8625 9.88338 5.49794 8.97301 56.9156 75.4518 70.332 70.2354 74.4548 71.1411 24.2258 11.867 8.75179 10.4697
2051 Sarc4_g26877T 0 0 0 0 0 0 0 0 0 0 0 0 0 0 0 0 0 0 0 0
2052 Sarc4_g26861T 4.3907 5.84407 7.11168 7.28977 6.8109 8.13974 7.50027 9.37808 7.47567 5.75445 5.24569 5.83186 6.23748 7.49681 6.47985 7.77743 8.52451 9.42877 8.38003 7.91575
2053 Sarc4_g26860T 145.089 145.822 145.354 157.016 133.302 108.663 99.345 120.924 116.566 99.3152 147.197 168.266 168.748 164.736 163.997 169.42 121.224 122.202 114.353 101.736
2054 Sarc4_g26870T 45.8244 41.2916 36.7797 35.4179 46.4862 48.0875 52.3025 67.3905 55.8279 32.2568 37.5359 36.3204 34.0803 31.0018 31.2415 30.2123 46.2904 53.9576 48.4384 35.0707
2055 Sarc4_g16877T 0 0 0 0 0 0 0 0 0 0 0 0 0 0 0 0 0 0 0 0
2056 Sarc4_g16882T 0 0 0 0 0 0 0 0 0 0 0 0 0 0.164551 0 0 0 0 0 0.106801
2057 Sarc4_g16870T 0 0 0 0 0 0 0 0 0 0 0 0 0 0 0 0 0 0 0 0
2058 Sarc4_g16872T 0 0 0 0 0 0 0 0 0 0 0.084116 0 0 0 0 0 0 0 0 0
2059 Sarc4_g16876T 0 0 0 0 0 0 0 0 0 0 0 0 0 0 0 0 0 0 0 0
2060 Sarc4_g16881T 0 0 0 0.129053 0 0 0 0 0 0 0.29591 0 0 0 0 0 0 0.0804734 0.108402 0
2061 Sarc4_g16873T 0 0 0 0 0 0 0 0 0 0 0 0 0 0 0 0 0 0 0 0
2062 Sarc4_g16869T 0 0 0 0 0 0 0 0.387207 0.188216 0 0.568776 0 0.126643 0 0 0.0503839 1.76499 1.04374 0.552072 2.66908
2063 Sarc4_g16880T 0 0 0 0 0 0 0 0 0 0 0 0 0 0.164551 0 0 0 0 0 0.106801
2064 Sarc4_g16879T 0 0 0 0.129053 0 0 0 0 0 0 0.29591 0 0 0 0 0 0 0.0804734 0.108402 0
2065 Sarc4_g16868T 0 0 0 0 0 0 0 0 0 0 0.308236 0 0 0 0 0 0 0.252129 0.481245 0.400672
2066 Sarc4_g16875T 0.157364 0 0 0 0 0 0 0 0 0 0 0 0 0 0 0 0 0 0 0
2067 Sarc4_g16878T 0 0 0 0 0 0 0 0 0 0 0.0649946 0 0 0 0.0555142 0 0 0.0525543 0.05308 0
2068 Sarc4_g16874T 0 0 0 0 0 0 0 0 0 0 0 0 0 0 0 0 0 0 0 0
2069 Sarc4_g16871T 0 0 0 0 0 0 0 0 0 0 0 0 0 0 0 0 0 0 0 0
2070 Sarc4_g16867T 3.01405 2.01809 1.09467 1.34581 2.39266 2.16508 3.40565 3.33152 3.12097 4.40249 1.965 1.24845 1.35279 1.23165 1.61152 1.22472 2.79142 3.48861 2.51429 2.98758
2071 Sarc4_g16883T 0 0 0 0 0 0 0 0 0 0 0 0 0 0 0 0 0 0 0 0
2072 Sarc4_g16886T 18.5178 16.2117 13.813 11.4155 8.17648 6.86098 11.5915 4.4923 5.1452 6.78709 17.3512 11.7722 12.8498 11.4383 8.09019 14.7727 7.30215 12.3536 7.3982 11.3478
2073 Sarc4_g16884T 0 0 0 0 0 0 0 0 0 0 0 0 0 0 0 0 0 0 0 0
2074 Sarc4_g16885T 0 0 0 0 0 0 0 0 0 0 0 0 0 0 0 0 0 0 0 0
2075 Sarc4_g16887T 18.5178 16.2117 13.813 11.4155 8.17648 6.86098 11.5915 4.4923 5.1452 6.78709 17.3512 11.7722 12.8498 11.4383 8.09019 14.7727 7.30215 12.3536 7.3982 11.3478
2076 Sarc4_g16892T 30.8142 35.7075 37.2108 37.6371 39.2698 50.3623 62.0521 86.7235 79.9266 56.1311 21.6 32.4476 36.5285 43.4408 41.9548 42.8072 70.532 84.0233 78.5987 52.5331
2077 Sarc4_g16890T 1.56621 3.34387 0.426633 0.475773 1.68234 1.65138 1.03171 0.981534 1.7103 1.03393 1.35939 1.05795 0.245499 0.796278 1.09482 0.925426 0.6664 0.963355 1.41706 0.596193
2078 Sarc4_g16889T 228.587 167.688 114.196 143.132 238.48 228.734 186.894 254.179 273.402 153.987 130.717 121.757 141.034 154.984 116.414 111.222 172.085 172.258 177.396 99.0461
2079 Sarc4_g16888T 190.978 107.758 151.403 78.2664 127.54 119.497 190.323 166.091 197.835 132.167 90.4476 42.9381 47.6197 71.7969 45.796 33.048 82.4985 110.056 85.3651 49.5569
2080 Sarc4_g16891T 1.70118 0.712892 0.772396 0.540875 1.26415 0.850651 0.692579 1.35512 1.22377 0.846753 0.919004 0.544858 0.485934 0.853614 0.784115 1.01948 1.10232 1.4362 1.01777 0.389759
2081 Sarc4_g16893T 74.3022 57.3599 75.9889 83.4981 54.1543 12.0372 3.89619 0.612067 0.276979 0.275617 102.274 95.0264 64.7497 49.602 53.3543 58.9194 2.99898 1.20544 0.691955 1.05008
2082 Sarc4_g16898T 0 0 0 0 0 0 0 0 0 0 0 0 0 0 0 0 0 0 0 0
2083 Sarc4_g16901T 18.5178 16.2117 13.813 11.4155 8.17648 6.86098 11.5915 4.4923 5.1452 6.78709 17.3512 11.7722 12.8498 11.4383 8.09019 14.7727 7.30215 12.3536 7.3982 11.3478
2084 Sarc4_g16895T 0 0.0147237 0 0 0.00647061 0 0.0130651 0.00542944 0.0156969 0.00726354 0 0 0.00287029 0 0.00343788 0.0109064 0.00821844 0.00712809 0.00702774 0.0177076
2085 Sarc4_g16897T 0 0 0 0 0 0 0 0 0 0 0 0 0 0 0 0 0 0 0 0
2086 Sarc4_g16900T 0.221804 0 0 0.227325 0.465575 0.271463 0.241229 0 0 0 0.811886 0.262423 1.50602 0.824572 0.291982 0 0 0.235104 0.609972 0.354566
2087 Sarc4_g16899T 0 0 0 0 0 0 0 0 0 0 0 0 0 0 0 0 0 0 0 0
2088 Sarc4_g16896T 0 0 0 0 0 0 0 0 0 0 0 0 0 0 0 0 0 0 0 0
2089 Sarc4_g16894T 0 0 0 0 0 0 0 0 0 0 0 0 0 0 0 0 0 0 0 0
2090 Sarc4_g16907T 0.782287 0.234562 0.130687 0.354031 0.350159 0.32334 0.372563 0.322164 0.13811 0 0.393289 0.207755 0.237734 0.1219 0 0 0.721543 0.314103 0.775238 0.557636
2091 Sarc4_g16905T 0.782287 0.234562 0.130687 0.354031 0.350159 0.32334 0.372563 0.322164 0.13811 0 0.393289 0.207755 0.237734 0.1219 0 0 0.721543 0.314103 0.775238 0.557636
2092 Sarc4_g16908T 0.782287 0.234562 0.130687 0.354031 0.350159 0.32334 0.372563 0.322164 0.13811 0 0.393289 0.207755 0.237734 0.1219 0 0 0.721543 0.314103 0.775238 0.557636
2093 Sarc4_g16910T 0.782287 0.234562 0.130687 0.354031 0.350159 0.32334 0.372563 0.322164 0.13811 0 0.393289 0.207755 0.237734 0.1219 0 0 0.721543 0.314103 0.775238 0.557636
2094 Sarc4_g16904T 12.8551 10.1923 1.31395 2.35354 2.35882 1.29996 3.89936 5.38288 8.08442 18.0158 8.71489 13.7731 4.80127 2.44457 1.98058 3.15591 18.9447 8.54685 15.4588 22.866
2095 Sarc4_g16906T 0.782287 0.234562 0.130687 0.354031 0.350159 0.32334 0.372563 0.322164 0.13811 0 0.393289 0.207755 0.237734 0.1219 0 0 0.721543 0.314103 0.775238 0.557636
2096 Sarc4_g16902T 3.02244 0 0 0 1.0353 0 0 0 0 0 1.21999 0 0 0 0 0 1.27532 0 0 0.632325
2097 Sarc4_g16909T 0.782287 0.234562 0.130687 0.354031 0.350159 0.32334 0.372563 0.322164 0.13811 0 0.393289 0.207755 0.237734 0.1219 0 0 0.721543 0.314103 0.775238 0.557636
2098 Sarc4_g16903T 2.80122e-06 0 2.21732 0.000156246 2.05242 1.76705 4.77636e-06 0.628593 0 0 0 0.971987 3.99887 2.18287 0 0.816916 16.5738 1.54481e-08 0 0
2099 Sarc4_g16911T 3.8252 4.46542 2.46454 3.48294 4.96157 4.39828 4.46988 4.05213 3.02698 1.98852 2.62974 4.00838 3.18532 3.59739 2.99601 2.83046 3.90469 3.3087 3.28842 2.74636
2100 Sarc4_g16914T 0 0 0 0 0 0 0 0 0 0 0 0 0 0 0 0 0 0 0 0
2101 Sarc4_g16913T 0 1.50629 1.13851 0 0.557496 0.0286366 5.11904 4.88217 0 0.18476 0 0.644519 0.00843848 4.02527 1.0127 2.59238 0 0 0 0.792756
2102 Sarc4_g16912T 0 0 0.105763 0 0 0 0 0 0 0 0 0 0 0 0 0 0 0 0 0
2103 Sarc4_g16915T 0 0 0 0.645318 1.37847 0.468629 0 0 0 0 1.76299 0.595061 0 0 0 0 0 0 0 0
2104 Sarc4_g16916T 0.0978553 0.485635 0.543091 0.202627 0.102727 0.241748 0 0 0 0 0.244333 0 0.093906 0.117556 0.107881 0.185291 0 0 0 0
2105 Sarc4_g16917T 9.79649 20.2922 17.2461 27.3633 16.5456 7.02063 6.42042 12.1925 2.01184 12.8766 15.5399 10.9256 13.2791 8.38378 12.2024 17.743 0.191268 6.1468 0 5.7243
2106 Sarc4_g16920T 0 0 0 0 0 0 0 0 0 0 0 0 0 0 0 0 0 0 0 0
2107 Sarc4_g16919T 0 0 0 0 0 0.228757 0.105484 0 0.113531 0.110947 0 0 0 0 0 0 0 0 0 0
2108 Sarc4_g16922T 0 0 0 0 0 0 0 0 0 0 0 0 0 0 0 0 0 0 0 0
2109 Sarc4_g16918T 0 0 0 0 0 0 1.77004 1.75715 0 0 0 0 1.43597 0 0 5.88104 0 1.69453 0 1.32263
2110 Sarc4_g16921T 0 0 0 0 0 0 0 0 0 0 0 0 0 0 0 0 0 0 0 0
2111 Sarc4_g16923T 18.5178 16.2117 13.813 11.4155 8.17648 6.86098 11.5915 4.4923 5.1452 6.78709 17.3512 11.7722 12.8498 11.4383 8.09019 14.7727 7.30215 12.3536 7.3982 11.3478
2112 Sarc4_g16931T 0 0.0147237 0 0 0.00647061 0 0.0130651 0.00542944 0.0156969 0.00726354 0 0 0.00287029 0 0.00343788 0.0109064 0.00821844 0.00712809 0.00702774 0.0177076
2113 Sarc4_g16927T 0 0 0 0 0 0 0 0 0 0 0 0 0 0 0 0 0 0 0 0
2114 Sarc4_g16932T 0 0 0 0 0 0 0 0 0 0 0 0 0 0 0 0 0 0 0 0
2115 Sarc4_g16924T 333.448 258.723 320.71 252.776 246.726 212.477 513.222 83.715 132.184 187.515 261.067 161.262 161.307 227.576 117.811 267.72 232.862 209.625 128.288 172.335
2116 Sarc4_g16925T 0.0375309 0.0012248 0.0366293 0.0448547 0.0646148 0.0237681 0.0291849 0 0.00369321 0.00868307 0.0386746 0.132033 0.0349237 0.034234 0.0939929 0.00842304 0.014211 0.0260947 0.0614448 0
2117 Sarc4_g16926T 0 0 0 0 0 0 0 0 0 0 0.00714939 0 0 0 0 0 0 0 0 0
2118 Sarc4_g16929T 0 0 0 0 0.0116216 0 0 0 0 0 0 0 0 0 0 0 0 0 0 0
2119 Sarc4_g16928T 0 0 0 0 0 0 0 0 0 0 0 0 0 0 0 0 0 0 0 0
2120 Sarc4_g16930T 0 0 0 0 0 0 0 0 0 0 0 0 0 0 0 0 0 0 0 0
2121 Sarc4_g16933T 3.06435 2.60705 2.24048 2.38998 3.98799 3.91965 5.2308 6.32828 7.24162 7.5091 1.51228 2.41299 1.4743 1.84823 1.71117 2.20661 4.19601 5.24637 7.01238 5.41562
2122 Sarc4_g26946T 128.109 112.65 125.629 102.698 121.378 98.4597 64.26 53.4678 28.3315 46.9945 75.2321 92.4863 124.382 128.829 119.695 103.049 70.5829 55.008 40.6213 52.2307
2123 Sarc4_g27002T 7.08045 15.693 23.8471 21.8863 29.1975 22.1762 22.4487 20.1193 19.5305 26.6498 3.27343 10.3443 18.4423 21.2861 22.8146 25.3794 20.0692 18.7046 16.8757 22.7962
2124 Sarc4_g26970T 9.22475 9.1626 9.54243 8.32382 10.112 14.2591 15.5272 14.8457 11.9321 9.04721 7.22114 8.34934 6.67388 7.10141 6.49645 7.33019 9.88406 11.8838 8.95227 8.62974
2125 Sarc4_g26985T 0.567425 0.957537 0 0.684869 0.693151 0.327065 1.04184 0.947658 1.38384 1.05347 0.801356 0.56838 0 0.728294 0.776338 1.43166 1.32076 3.03947 2.60921 2.8139
2126 Sarc4_g26974T 0 0 0 0 0 0 0 0 0 0.0751862 0.0840391 0 0 0 0 0 0 0 0.0617447 0
2127 Sarc4_g26962T 39.5398 40.26 42.2073 41.9512 52.407 46.2117 41.8613 46.015 35.7172 39.9398 40.1699 38.7515 38.2143 42.0883 42.3158 44.5602 38.0095 41.1511 38.3693 38.4755
2128 Sarc4_g26948T 0 0.904892 1.12543 0 0 0 0 1.51865 0 0 0 1.13392 0 0 0 0 0.654676 0 0 0
2129 align_id:157199|asmbl_2218 1.3539 0 0 0 0.495218 0 0 3.32997 1.79851 3.87852 0 0 0.908802 0 0 0 0 4.00421 4.56371 1.62258
2130 Sarc4_g26983T 0.276461 0.858585 0.111511 0.289072 0.244716 0.466015 0 0.072614 0.14362 0.323752 1.01065 0.488098 0.584721 0.7367 0.211995 0.250196 0.583655 0.254115 0.792985 0.783877
2131 Sarc4_g26971T 14.0187 15.7556 11.4422 13.4265 8.85215 14.9892 9.80073 15.391 23.7423 22.8232 10.5884 14.4638 13.3315 9.6066 10.1793 10.6781 12.5713 18.1932 23.4741 21.4604
2132 Sarc4_g26966T 1.1103 1.84946 0.404457 1.17329 1.21914 2.30854 2.11371 7.66342 8.64767 5.40859 0.494786 0.885378 0.370693 1.00772 2.21558 2.58675 7.72891 8.15766 8.54649 6.55081
2133 align_id:157206|asmbl_2225 0.317837 0 0 0 0 0.213089 0 0.298129 1.348 0.546139 0 0.582692 0.117721 0 0 1.83149 0.870319 0 0 0.819798
2134 Sarc4_g26954T 0.127845 0 0 0.0608153 0 0 0 0.0690559 0.0688465 0 0.0800067 0.350841 0.168013 0.072761 0.132539 0 0.0655446 0.126382 0 0
2135 Sarc4_g26968T 448.596 382.659 278.098 217.879 216.483 126.565 110.616 102.345 107.275 130.158 518.276 358.523 330.387 281.827 212.191 139.804 110.61 118.275 119.281 130.671
2136 Sarc4_g26969T 120.981 92.2462 80.3226 76.5039 72.9965 70.6282 66.4212 59.6164 69.3915 92.0876 135.479 91.8385 87.7435 74.9401 67.1032 56.1072 53.8615 55.8657 68.503 74.0465
2137 Sarc4_g26995T 25.272 25.5072 24.6251 25.7606 28.733 32.7308 32.2248 32.9902 36.932 34.7268 17.7551 22.6576 22.33 21.1086 22.6939 22.965 26.8802 30.2159 33.8076 31.2606
2138 Sarc4_g26963T 2.06081 2.94718 4.0187 4.69978 5.21061 11.772 14.0075 20.2556 16.3259 13.0335 2.99233 2.7025 3.36741 5.01029 6.07824 5.77096 15.6641 19.0621 14.9908 14.3719
2139 Sarc4_g26989T 0 0 0 0 0 0.0297766 0 0 0 0.0289898 0.0707077 0.0656112 0 0.0306557 0 0 0 0 0 0.044086
2140 Sarc4_g26964T 0.590004 0.187767 0 0 0.181513 0 0.182112 0.605166 0.716869 0 0.219431 0 0 0 0.184916 0 0 0.667269 0.971188 1.12095
2141 Sarc4_g26994T 35.3422 31.7557 14.824 19.0583 12.2116 93.5762 224.221 507.327 985.151 1178.11 14.75 15.3697 15.9134 15.4765 17.2378 33.7115 308.064 552.154 947.042 961.038
2142 Sarc4_g26991T 7.39291 10.1788 10.6616 12.2019 7.10799 8.32267 8.74108 10.0334 15.2172 23.8262 9.94248 13.5793 12.3694 10.1108 9.90542 11.539 7.1336 9.90944 19.5054 20.9997
2143 Sarc4_g26949T 27.0037 27.8259 38.9041 38.9331 45.3664 54.9626 64.6365 70.3595 67.7784 48.215 19.231 23.697 29.5601 39.314 33.8112 29.9556 53.3026 59.929 51.4768 47.3222
2144 Sarc4_g26999T 52.3285 47.9099 53.8268 53.9783 62.1715 59.7452 56.4591 52.3924 38.0892 19.4371 41.4649 44.3761 45.7582 52.3121 50.9422 47.2188 46.1682 48.9543 37.1822 27.2992
2145 Sarc4_g26998T 18.5792 20.6599 21.5735 23.1908 26.2896 28.1877 26.7602 26.7402 25.9152 17.9864 15.6529 20.0787 21.3455 27.3644 25.3641 24.0185 26.3042 25.1249 20.5728 17.2504
2146 Sarc4_g26937T 0 0 0 0.603767 0 0 0 0 0 0 0 0 0 0 0 0 0 0 0 0
2147 Sarc4_g26929T 17.5486 17.0205 14.6297 14.7714 17.1909 16.9382 16.9112 21.5052 19.0391 12.1484 17.2533 18.2353 14.7642 14.042 15.0103 13.6249 16.0474 17.575 15.7381 12.8
2148 align_id:157201|asmbl_2220 6.26701 6.77771 5.74295 4.43748 1.14309 1.96057 0.603535 3.2 2.11264 1.29136 4.25962 5.61736 4.22128 2.80643 3.10476 1.57278 1.63044 2.89695 1.06473 1.89175
2149 Sarc4_g26992T 11.4445 12.5777 9.47452 9.06866 11.2326 10.1953 11.5394 13.2843 10.6512 8.30726 10.2411 11.8515 8.84751 9.83354 9.63875 9.33965 10.3804 10.922 9.92359 7.80904
2150 Sarc4_g26944T 2.10966 2.197 1.38469 1.04642 0.714769 1.03028 1.13275 2.01264 5.87463 3.73431 0.834724 0.934636 0.82283 0.766563 0.575304 0.578738 1.63873 2.14357 2.28821 4.03726
2151 Sarc4_g26980T 0 0 0 0 0 0 0 0 0 0 0.0571591 0 0 0 0 0 0 0 0 0
2152 Sarc4_g26973T 8.48634 9.24867 8.30594 9.14927 11.1556 19.7748 25.2733 26.3333 18.9266 18.0786 9.16545 10.0864 8.60864 6.74903 7.77433 9.40494 14.5538 20.4223 22.3538 17.9215
2153 Sarc4_g26993T 0.699438 0.518639 0.68197 0.30627 0.15722 0.264443 0.829259 4.95808 22.599 51.2593 0.618972 0.465741 0.308649 0.307993 0.283263 0.549958 2.04528 9.22617 31.9429 43.6088
2154 Sarc4_g26936T 0.734094 0.171416 0 0.053998 0.623754 0.260729 1.38947 0.828803 2.60736 2.21853 0 0 0 0 0.0909127 0 0 0 0 0
2155 Sarc4_g27003T 0.383308 0.449334 0.0696089 0 0 0.0769572 0 0 0.072728 0.288954 0.332587 0 0.0600547 0.389364 0.142782 0 0 0.0673371 0.120553 0.15909
2156 Sarc4_g26988T 0 0 0 0 0 0 0 0 0 0 0.394896 0 0 0 0 0 0 0 0 0
2157 Sarc4_g26967T 0.136427 0 0.148624 0.142592 0 0 0.309598 0.487528 1.13958 1.12206 0.540514 0.481387 0.262422 0.349757 0 0 0.426977 0.587652 0.662491 0.463701
2158 Sarc4_g27005T 0 0 0 0 0 0 0 0 0 0 0 0 0 0 0 0 0 0 0 0
2159 Sarc4_g26987T 0 0 0 0 0 0 0 0 0 0 0.394896 0 0 0 0 0 0 0 0 0
2160 Sarc4_g27006T 0 0 0 0 0 0 0 0 0 0 0 0 0 0 0 0 0 0 0 0
2161 Sarc4_g27000T 14.3949 15.5462 15.9907 13.8587 17.675 20.0127 19.2903 17.4212 18.8725 13.4041 12.2885 13.4296 14.4786 14.949 14.0596 15.2216 15.9828 16.0153 16.8521 14.5094
2162 Sarc4_g26990T 0.056125 0 0 0 0 0 0 0 0 0 0 0 0.104456 0 0 0 0 0.0583654 0 0
2163 Sarc4_g26952T 0 0 0 0 0 0 0 0 0 0 0 0 0 0 0 0 0 0 0 0
2164 Sarc4_g27007T 0 0 0 0 0 0 0 0 0 0 0 0 0 0 0 0 0 0 0 0
2165 Sarc4_g26956T 7.20034 9.52279 9.28002 9.66209 7.44063 8.80157 9.52901 11.9825 19.5539 29.0949 7.24964 11.6103 8.94009 11.8198 11.6594 13.764 18.8369 20.2931 32.2607 35.7407
2166 align_id:157271|asmbl_2290 2.6217 2.87814 1.48312 0.746409 1.30986 0.625752 1.37614 1.07365 1.73764 0.813113 1.21435 1.56444 1.65214 1.05383 0.965207 1.07341 0.318145 1.58987 2.50991 1.71788
2167 Sarc4_g26945T 135.869 130.479 138.301 117.349 132.838 131.528 57.7977 55.0606 48.9244 53.8815 78.8117 88.8808 119.843 170.192 116.459 94.9683 56.2996 49.3807 28.656 47.8949
2168 Sarc4_g26997T 23.3125 24.308 23.4535 27.9551 25.9489 40.2061 40.7941 35.1377 24.1141 14.7616 22.2168 24.0801 24.0531 23.2216 22.4919 26.1201 31.2609 29.1576 24.6064 15.665
2169 Sarc4_g26961T 5.68962 5.99467 2.83974 3.87577 3.61465 4.19509 6.53531 19.7708 24.3326 19.437 4.06933 4.00208 3.94725 4.69945 3.98956 2.97425 11.3904 18.5664 21.51 19.5036
2170 Sarc4_g26965T 0 0.493382 0 0.272332 0 0.477537 0.735092 2.27934 1.40525 1.56819 0.166425 0.316255 0 0.34892 0 0.253348 0.785171 2.93579 1.44122 1.36112
2171 Sarc4_g26996T 5.90125 5.90179 4.91297 4.91726 4.14821 6.18737 4.54118 2.88649 2.295 1.91732 5.26208 6.28122 6.41919 4.55563 3.62589 5.71503 3.85051 2.98541 3.04023 3.04107
2172 Sarc4_g26977T 0 0 0 0 0 0 0 0 0 0 0 0 0 0 0 0 0 0 0 0
2173 Sarc4_g26940T_Sarc4_g26941T 0.80189 1.24119 0.703394 0.670615 0.665819 1.09628 1.80355 2.52429 2.61651 2.39222 1.05825 0.873727 0.742779 0.715784 0.978785 0.688746 1.70761 2.45682 2.5143 2.23471
2174 Sarc4_g26943T 14.8465 14.6515 9.73555 10.2473 12.6264 19.9373 32.1702 52.6802 50.7645 52.7389 13.928 10.7917 10.266 9.833 9.00684 9.2742 31.8527 47.5772 54.4772 44.5221
2175 Sarc4_g26978T 1.04689 0.761505 0.494393 1.11951 0.337463 0.611318 0.29573 0.60911 0.207025 0.712862 1.08564 1.32826 0.512402 0.449825 0 1.44459 0.270017 0.13372 0.784721 0.739407
2176 Sarc4_g26928T 2.69801 1.24187 0.448474 1.04673 0.440253 2.35896 6.70119 63.4234 88.1117 57.1022 0.770477 0.263535 0.726366 0.440071 0.606471 1.32882 22.527 63.0361 103.771 68.2282
2177 Sarc4_g26984T 0 0 0.590062 0 0 0 0 0 0 0 0 0 0 0 0 0 0 0 0 0
2178 Sarc4_g26950T 0.23951 0.084719 0 0.359547 0 0 0 0.442145 0.43522 0.286777 0.143657 0 0 0.236852 0.67389 0.180466 0 0.0497487 0 0
2179 Sarc4_g26938T 0.0826098 0 0 0 0 0 0.0724617 0 0 0 0 0 0 0 0 0 0 0 0 0
2180 Sarc4_g27001T 5.98238 7.9655 3.92829 5.01959 1.42523 1.05764 3.24685 24.819 158.42 666.634 3.81641 2.05328 1.25833 1.40292 1.806 3.25194 19.9753 65.4014 246.789 506.101
2181 Sarc4_g26972T 7.72209 9.21851 6.01123 7.68467 8.00094 19.124 23.9946 37.9331 88.411 102.698 4.84432 4.65927 5.79317 7.12341 7.74497 8.80966 36.4948 56.5762 74.3293 89.4363
2182 Sarc4_g26935T 0 0 0 0 0 0 0 0 0 0 0 0 0 0 0.237675 0 0 0 0 0
2183 Sarc4_g26932T 12.7288 18.0019 12.8888 14.51 9.12826 10.428 14.1532 21.3591 62.1083 120.162 4.91 11.2628 10.135 8.03611 9.45819 9.68128 14.6255 26.3777 69.1342 86.5346
2184 Sarc4_g26942T 2.19074 1.72585 0.138399 0.759232 0.507951 3.11346 6.89864 48.5528 64.4002 49.1881 1.10747 0.328261 0.797266 0.718396 1.18302 1.86352 16.6776 48.2572 62.3559 43.5785
2185 align_id:157198|asmbl_2217 0 0 0.38284 0 0 0 0.399507 5.12634 4.53254 1.27532 0 0 0 0 0 0 1.09737 4.24044 4.89726 3.08795
2186 Sarc4_g26951T 0 0 0 0 0 0 0 0 0 0 0 0 0 0 0 0 0 0 0.143799 0
2187 Sarc4_g26981T 0.0357486 0 0 0.0414755 0 0.0572326 0 0 0.0533017 0.100355 0.0945582 0 0 0 0.119161 0 0 0 0 0
2188 Sarc4_g26958T 0.0872372 0.531342 0 0.299842 0.172622 0.212162 0.453416 0.299068 0.629496 2.22352 0.20135 0.200266 0.251235 0.464671 0.329181 0.376176 0.606219 0.473768 1.0276 1.09271
2189 Sarc4_g26975T 0.103241 0 0.104955 0.186671 0.231176 0.0520516 0 0.134784 0.239925 0.302299 0.0466506 0.123144 0.267171 0.22641 0.268882 0.100226 0.261057 0.0489546 0.0381898 0.0331415
2190 Sarc4_g26934T 56.039 77.1228 85.4655 90.7906 69.4147 69.4461 85.793 74.308 94.6889 69.8109 44.8347 51.4616 46.1053 52.1861 70.1319 61.5825 80.8691 62.6887 75.9129 67.8
2191 Sarc4_g26982T 0 0 0 0 0 0 0 0 0 0 0 0 0 0 0 0 0 0 0 0
2192 Sarc4_g26957T 0.499771 0.501144 0.346964 0.208543 0.865093 0.607095 0.113207 1.17503 1.09206 1.84642 0.393442 0.466757 0.285312 0.511374 0.265351 0.191834 0.413341 1.17285 2.46072 2.10141
2193 Sarc4_g26933T 24.6169 29.8284 33.4059 33.9399 36.6217 36.695 40.2626 39.202 42.1596 33.382 16.7803 25.0156 28.0205 29.2799 27.9763 27.6678 30.9434 34.1312 35.9641 32.655
2194 Sarc4_g26947T 105.134 76.1118 110.647 92.0219 78.4355 95.3899 59.6867 33.5296 31.6143 19.4789 29.0805 36.1174 65.2449 89.8736 50.767 84.3576 54.743 27.166 23.5201 32.0392
2195 Sarc4_g26986T 0 0 0 0 0 0 0.510331 0.277709 0 0 0 0 0 0 0 0 0 0 0 0
2196 Sarc4_g26960T 5.98718 7.16222 5.54019 8.63506 8.66331 6.54776 6.49247 6.60054 8.4093 6.2798 5.35979 8.00984 7.91222 8.40869 6.76293 8.20216 5.73143 5.56629 7.41268 5.68932
2197 Sarc4_g26976T 0 0.35274 0 0 0 0 0 0 0 0 0 0 0 0 0 0 0 0 0 0
2198 Sarc4_g26979T 0.049478 0.104589 0 0 0 0 0 0 0 0 0.126515 0.115253 0 0 0 0.0465307 0 0 0 0
2199 Sarc4_g26931T 5.10046 3.33586 4.0905 4.36872 4.49199 13.7089 17.4839 18.6167 38.7299 53.1637 1.59587 1.78014 2.97877 3.61411 5.23097 4.90836 22.1747 24.243 32.57 36.3753
2200 Sarc4_g26953T 0 0 0 0 0 0 0 0 0 0 0 0 0 0 0 0 0 0 0 0
2201 Sarc4_g26959T 13.6229 22.4144 35.6367 35.8598 37.4609 41.3884 42.3888 48.9394 55.5462 40.9226 7.80682 24.2579 24.7861 33.2022 34.7634 31.525 36.5351 46.1146 46.8972 37.9637
2202 Sarc4_g26955T 0.0882923 0.174674 0 0.0900477 0.188721 0 0.292608 0 0 0.196134 0.489752 0.549481 0.41734 0 0.200131 0.167986 0 0.0911109 0 0
2203 Sarc4_g26939T 47.1118 46.059 44.8156 43.798 52.1622 64.0042 84.273 159.105 124.827 63.7648 37.5119 41.1374 39.302 35.7108 37.1199 44.0617 89.7347 128.909 108.05 77.7603
2204 Sarc4_g26930T 2.91778 2.55205 1.13558 1.55315 0.778493 1.538 2.93371 3.32707 2.17215 2.2011 3.3679 3.87336 2.03724 0.994909 1.14405 1.36095 2.03353 2.79107 2.78161 3.05089
2205 Sarc4_g27004T 0.458358 0 0 0 0 0 0 0 0 0 0 0 0 0 0 0 0 0 0 0.250309
2206 Sarc4_g16938T 0 0 0 0 0 0 0 0 0 0 0 0 0 0 0 0 2.32951e-07 0.774271 0 0
2207 Sarc4_g16941T 0 0 0 0 0 0 0.000944416 0 0.518815 6.61855e-07 1.32777 1.18824 1.01698 0 0.482632 0 0 5.61668e-09 0.8025 3.94927e-07
2208 Sarc4_g16943T 0.976169 1.68542 0.41641 0.388105 0.52515 0.218398 0.490207 0.967646 0.370042 0 11.571 6.35892 2.63579 1.63402 1.75918 0.397886 0.786579 0.965468 0.887867 1.30483
2209 Sarc4_g16935T 0 0 0.0923576 0 0 0 0 0 0 0.0643191 0.43662 0.170556 0.112581 0.116864 0 0 0 0.0739097 0 0
2210 Sarc4_g16936T 0 0 0 0 0 0 0 0 0 0 0.611975 0.629408 0 0 0 0 0 0 0 0
2211 Sarc4_g16934T 0 0 0 0 0 0 0 0 0 0 0 0 0 0 0 0 0 0 0 0
2212 Sarc4_g16939T 0 0 0 0 0 0 0.299467 0 0 0 0 0 0 0 2.65394 0 0 0 0 0
2213 Sarc4_g16940T 0 0 0 0 0 0 0 0 0 0 0.959276 0 0 0 0 0 0 0 0.185859 0
2214 Sarc4_g16937T 0 0 0 0 0 0 0 0 0 0.24735 0 0 0 0 0 0 0 0 0 0
2215 Sarc4_g16942T 0.0896851 0 0 0 0 0 0 0 0 0 0 0 0 0 0 0 0 0 0 0
2216 Sarc4_g16944T 0 0 0 0 0 0 0 0 0 0 0 0 0 0 0 0 0 0 0 0
2217 Sarc4_g16949T 0 0 0 0 0 0 0 0 0 0 0 0 0 0 0 0 0 0 0 0
2218 Sarc4_g16950T 0.0375309 0.0012248 0.0366293 0.0448547 0.0646148 0.0237681 0.0291849 0 0.00369321 0.00868307 0.0386746 0.132033 0.0349237 0.034234 0.0939929 0.00842304 0.014211 0.0260947 0.0614448 0
2219 Sarc4_g16947T 0 0 0 0 0 0 0 0 0 0 0 0 0 0 0 0 0 0 0 0
2220 Sarc4_g16952T 0 0 0 0 0 0 0 0 0 0 0 0 0 0 0 0 0 0 0 0
2221 Sarc4_g16951T 0 0 0 0 0 0 0 0 0 0 0.00714939 0 0 0 0 0 0 0 0 0
2222 Sarc4_g16948T 0 0 0 0 0 0 0 0 0 0 0 0 0 0 0 0 0 0 0 0
2223 Sarc4_g16953T 0 0 0 0 0.0116216 0 0 0 0 0 0 0 0 0 0 0 0 0 0 0
2224 Sarc4_g16945T 0 0 0 0 0 0 0 0 0 0 0 0 0 0 0 0 0 0 0 0
2225 Sarc4_g16946T 0 0 0 0 0 0 0 0 0 0 0 0 0 0 0 0 0 0 0 0
2226 Sarc4_g16954T 1.42357 0 0 0 0 0.59439 0 0 0 0 0 0 0 0 0 0 1.2899 0 0 0.19908
2227 Sarc4_g16957T 0.135844 0.464526 0.302709 0.288946 0.0733166 0.490862 0.229443 0.0796659 0.0822695 0.0823162 0.350169 0.479815 0.0642816 0.25448 0.241548 0.327465 0.211406 0.147508 0 0.113931
2228 Sarc4_g16955T 0 0 0 0 0 0 0 0 0.28027 0 0 0 0 0 0 0 0 0 0 0
2229 Sarc4_g16956T_Sarc4_g16958T 10.9054 13.1544 15.229 16.4266 18.3492 18.2398 18.083 16.0314 11.5566 11.1625 7.19123 11.3203 14.2822 17.5399 17.1337 15.2085 13.9451 12.9829 11.4847 9.27413
2230 Sarc4_g16961T 0 0 0 0 0 0 0 0 0 0 0 0 0 0 0 0 0 0 0 0
2231 Sarc4_g16963T 2.09182e-09 0 0 0 0 0 0 0 0 0 0 0.0646711 0 0 0 0 0 0 0 0
2232 Sarc4_g16966T 2.09182e-09 0 0 0 0 0 0 0 0 0 0 0.0646711 0 0 0 0 0 0 0 0
2233 Sarc4_g16967T 0.0852065 0 0 0 0 0 0 0 0 0 0 0 0 0 0 0 0 0 0 0
2234 Sarc4_g16962T 0 0 0 0 0.0133644 0 0 0 0 0 0 0.0343178 0 0 0 0 0 0 0 0
2235 Sarc4_g16965T 0 0 0 0.100563 0 0 0 0 0 0 0 0 0 0 0 0 0 0 0 0
2236 Sarc4_g16959T 555.231 660.365 672.248 719.664 615.191 639.169 640.372 551.367 745.207 1197.72 529.232 829.538 731.935 774.458 808.136 891.409 945.407 721.299 874.597 1145.32
2237 Sarc4_g16960T 0 0 0 0 0 0 0 0 0 0 0 0 0 0 0 0 0 0 0 0
2238 Sarc4_g16964T 0 0 0 0 0 0 0 0 0 0 0 0 0 0 0 0 0 0 0 0
2239 Sarc4_g16968T 0 0 0 0 0 0 0 0 0 0 0 0 0 0 0 0 0 0 0 0
2240 Sarc4_g16970T 0 0 0 0 0 0 0 0 0 0 0 0 0 0 0 0 0 0 0 0
2241 Sarc4_g16972T 0 0 0 0 0 0 0 0 0 0 0 0 0 0 0 0 0 0 0 0
2242 Sarc4_g16975T 0 0 0.116523 0 0 0 0 0 0 0 0 0 0 0 0 0 0 0 0 0
2243 Sarc4_g16971T 0.0403766 0 0.085588 0 0.0116216 0.0485306 0 0.0676714 0.0272828 0 0 0 0 0 0 0 0.0404364 0 0 0
2244 Sarc4_g16969T 0 0.0147237 0 0 0.00647061 0 0.0130651 0.00542944 0.0156969 0.00726354 0 0 0.00287029 0 0.00343788 0.0109064 0.00821844 0.00712809 0.00702774 0.0177076
2245 align_id:157287|asmbl_2306 10183.2 12215.9 8607.71 7583.29 5842.69 4709.21 8774.16 3089.52 4802.49 4784.62 8781.18 6232.41 7237.67 6245.21 5688.96 9856.75 6079.33 7631.97 4565.58 6969.94
2246 Sarc4_g16974T 0 0 0 0 0 0 0 0 0 0 0 0 0 0 0 0 0 0 0 0
2247 Sarc4_g16973T 0 0 0 0 0 0 0 0 0 0 0 0 0 0 0 0 0 0 0 0
2248 Sarc4_g16977T 0 0 0 0 0 0 2.12159 0 0 0 0 0 0 0 0 0 0 0 0 0
2249 Sarc4_g16980T 0 0 0 0 0 0 0 0 0 0 0 0 0 0 0 0 0 0 0 0
2250 Sarc4_g16979T 0 0 0 0 0.0411433 0.0231243 0 0 0 0 0 0 0 0 0 0 0 0 0 0
2251 Sarc4_g16976T 1.3429 0 1.41807 0 1.29847 0.742679 0.688357 0 0 0.739778 2.6576 5.51675 0.651892 0 0 0.59681 1.57282 0.94647 1.21986 0.58006
2252 Sarc4_g16978T 0 0.0200585 0 0.0415121 0 0 0 0 0 0 0.0817027 0 0.0617434 0 0 0 0 0.0956961 0 0
2253 Sarc4_g16981T 5.33163 5.79507 4.33541 5.3181 6.5957 9.18665 12.4414 25.1084 18.7378 8.42648 3.55995 4.0515 3.8944 3.90576 4.15542 4.69999 11.3527 17.7196 15.6564 9.75365
2254 Sarc4_g16982T 3.57459 2.67807 2.92936 3.75691 2.28947 3.70432 2.71849 2.17823 3.78116 0.721926 2.37939 2.48777 1.47162 2.81439 2.48448 2.06864 2.49433 1.62891 1.18349 3.12447
2255 Sarc4_g16983T 60.6952 65.4685 64.7375 65.6438 79.2115 78.9797 70.0194 64.2722 45.5562 40.6282 55.1531 56.0927 51.2977 66.2058 64.5591 58.1257 63.6 54.0941 37.2994 35.4383
2256 Sarc4_g16987T 0 0 0 0 0 0 0 0 0 0 0 0 0 0 0 0 0 0 0 0
2257 Sarc4_g16991T 0 0 0 0 0 0 0 0 0 0 0 0 0 0 0 0 0 0 0 0
2258 Sarc4_g17001T 0 0 0 0 0 0 0 0 0 0 0 0 0 0 0 0 0 0 0 0
2259 Sarc4_g16988T 0 0 0 0 0 0 0 0 0 0 0 0 0 0 0 0 0 0 0 0
2260 Sarc4_g16996T 0 0 0 0 0 0 0 0 0 0 0.194793 0 0 0 0 0.00364217 0 0 0 0
2261 Sarc4_g16984T 0 0 0 0 0 0 0 0 0 0 0 0 0 0 0 0 0.391119 0 0 0
2262 Sarc4_g16993T 0 0 0 0.249509 0 0 0 0 0 0 0 0 0.360353 0 0 0 0 0 0 0
2263 Sarc4_g16985T 0 0 0 0 0 0 0 0 0 0 0 0.114674 0 0 0 0 0 0 0 0
2264 Sarc4_g17005T 0 0 0 0 0 0 0 0 0 0 0 0 0 0 0 0 0 0 0 0
2265 Sarc4_g16994T 0 0 0 0 0 0 0 0 5.9328e-09 0 0 0 0 0 0 0 0 0.113345 0 0
2266 Sarc4_g16995T 0 0 0 0 0 0 0 0 0 0 0 0 0 0.208279 0 0 0 0 0 0
2267 Sarc4_g16999T 0 0 0 0 0 0 0 0 0 0 0.0714939 0 0 0 0 0 0 0 0 0
2268 Sarc4_g16990T 0 0 0 0 0 0 0 0 0 0 0 0 0 0 0 0 0 0 0 0
2269 Sarc4_g17002T 0 0 0 0 0.0116216 0 0 0 0 0 0 0 0 0 0 0 0 0 0 0
2270 Sarc4_g16997T 0 0 0 0 0 0 0 0 0 0 0 0.429885 0 0 0 0.195783 0 0.0485406 0 0
2271 Sarc4_g17003T 0 0 0 0 0 0 0 0 0 0 0 0 0 0 0 0 0 0 0 0
2272 Sarc4_g16992T 0 0 0 0 0 0 0 0 0 0 0 0.1221 0 0 0 0.106922 0 0 0 0.0821094
2273 Sarc4_g16989T 0 0 0 0 0 0 0 0 0 0 0 0 0 0 0 0 0 0 0 0
2274 Sarc4_g17000T 0 0 0 0 0 0 0 0 0 0 0 0 0 0 0 0 0 0 0 0
2275 Sarc4_g16998T 0 0 0 0 0 0 0 0 0 0 0 0 0 0 0 0 0 0 0 0
2276 Sarc4_g16986T 0 0 0 0 0 0 0 0 0 0 0 0 0 0 0 0 0 0 0 0
2277 Sarc4_g17004T 0 0.0147237 0 0 0.00647061 0 0.0130651 0.00542944 0.0156969 0.00726354 0 0 0.00287029 0 0.00343788 0.0109064 0.00821844 0.00712809 0.00702774 0.0177076
2278 Sarc4_g17011T 0 0 0 0 0 0 0 0 0 0 0 0 0 0 0 0 0 0 0 0
2279 Sarc4_g17013T 0.0775261 0 0.0841762 0 0.170953 0 0 0 0 0 0 0 0.601856 0 0 0.0922765 0 0 0 0
2280 Sarc4_g17007T 0 0 0 0 0 0 0 0 0 0 0.00714939 0 0 0 0 0 0 0 0 0
2281 Sarc4_g17014T 0.0375309 0.0012248 0.0366293 0.0448547 0.0646148 0.0237681 0.0291849 0 0.00369321 0.00868307 0.0386746 0.132033 0.0349237 0.034234 0.0939929 0.00842304 0.014211 0.0260947 0.0614448 0
2282 Sarc4_g17021T 0 0 0 0 0 0 0 0.501031 0 0 0 0 0 0 0 0 0 0 0 0
2283 Sarc4_g17008T 0 0 0 0 0 0 0 0 0 0 0 0 0 0 0 0 0 0 0 0
2284 Sarc4_g17009T 0 0 0 0 0 0 0 0 0 0 0 0 0 0 0 0 0 0 0 0
2285 Sarc4_g17016T 0 0 0 0 0 0 0 0 0 0 0 0 0 0 0 0 0 0 0 0
2286 Sarc4_g17018T 0 0 0 0 0.0116216 0 0 0 0 0 0 0 0 0 0 0 0 0 0 0
2287 Sarc4_g17017T 0 0 0 0 0 0 0 0 0 0 0 0 0 0 0 0 0 0 0 0
2288 Sarc4_g17012T 0 0.0147237 0 0 0.00647061 0 0.0130651 0.00542944 0.0156969 0.00726354 0 0 0.00287029 0 0.00343788 0.0109064 0.00821844 0.00712809 0.00702774 0.0177076
2289 Sarc4_g17010T 0 0 0 0 0.0116216 0 0 0 0 0 0 0 0 0 0 0 0 0 0 0
2290 Sarc4_g17019T 0 0 0 0 0 0 0 0 0 0 0 0 0 0 0 0 0 0 0 0
2291 Sarc4_g17020T 0 0.0147237 0 0 0.00647061 0 0.0130651 0.00542944 0.0156969 0.00726354 0 0 0.00287029 0 0.00343788 0.0109064 0.00821844 0.00712809 0.00702774 0.0177076
2292 Sarc4_g17006T 0.0375309 0.0012248 0.0366293 0.0448547 0.0646148 0.0237681 0.0291849 0 0.00369321 0.00868307 0.0386746 0.132033 0.0349237 0.034234 0.0939929 0.00842304 0.014211 0.0260947 0.0614448 0
2293 Sarc4_g17015T 0 0 0 0 0 0 0 0 0 0 0.00714939 0 0 0 0 0 0 0 0 0
2294 Sarc4_g17026T 81.3544 71.4671 81.4182 76.1913 89.4605 85.2068 83.0296 118.152 103.629 72.2692 55.4474 69.1139 71.976 70.882 77.5861 71.9339 92.0206 116.581 103.259 83.3069
2295 Sarc4_g17024T 30.8953 32.6468 33.9351 29.8109 38.7581 41.6265 44.7122 51.7614 47.8919 29.051 22.7816 28.7093 29.7684 29.6094 26.8332 27.375 35.555 49.2878 40.1832 32.5494
2296 Sarc4_g17025T 42.4424 44.4188 39.7727 37.3476 47.3422 45.7475 39.2117 50.9269 40.0546 27.0048 44.873 36.9928 41.6259 36.0825 40.6527 47.2181 53.0609 58.566 44.3147 42.7794
2297 Sarc4_g17022T 0 0 0.0569392 0 0.0559742 0 0 0 0 0.0315357 0 0 0 0 0.231921 0 0 0 0 0
2298 Sarc4_g17023T 3.68709 5.18822 3.76925 4.58945 5.00681 5.85775 5.59638 6.29681 7.39472 11.9664 2.39753 3.61185 3.55097 3.94781 4.37418 4.57972 5.22366 6.06718 7.95924 9.00235
2299 Sarc4_g27032T 0.844297 1.08742 2.03686 1.74835 1.26099 2.27758 1.06949 0.835223 1.56571 0.548796 1.13556 0 0.56618 0.520483 0 0.63345 0 0.590134 0 0.948506
2300 Sarc4_g27066T 5.0659 3.16094 1.40607 1.8194 1.44571 2.01505 5.16086 29.027 90.8586 69.92 1.26337 1.32625 1.11545 1.08398 1.6535 2.43785 11.5829 35.1365 67.6475 59.9383
2301 Sarc4_g27035T 31.4325 30.5152 34.3206 37.2189 33.4141 42.1112 46.185 60.1269 68.7345 73.8793 31.9697 34.4134 36.481 35.5513 38.6555 39.5539 54.146 65.1213 69.5014 71.912
2302 Sarc4_g27042T 0 0 0 0.396731 0 0 0.215064 0 0.240493 0.237498 0.0320669 0.324276 0 0 0.790967 0.203505 0.49956 0.870498 0.694135 1.12574
2303 Sarc4_g27011T 0 0.141899 0.463596 0 0.154559 0.434404 0.160958 0.169182 0.339601 0.182657 0.374737 0.167021 1.00366 0 0.760138 0.193744 0.471179 0.364333 0.137854 0.127624
2304 Sarc4_g27057T 0 0 0 0 0 0 0 0 0 0 0 0 0 0 0 0 0 0 0 0
2305 Sarc4_g27050T 0 0 0 0 0 0 0 0 0 0 0 0 0 0 0 0 0 0 0 0
2306 Sarc4_g27022T 14.188 8.00472 6.25776 5.79177 7.02765 7.26116 7.14982 7.88853 9.1917 10.6317 13.9037 5.82756 5.5917 6.72563 4.98528 4.00134 5.97359 6.99385 9.29683 9.74326
2307 Sarc4_g27021T 0.491259 0.520714 0.507191 0.376232 0.330513 0.957256 1.01825 1.46797 1.63616 2.25903 1.1008 0.711862 0.359996 0.521247 0.338823 0.216239 1.40452 1.72158 1.87045 2.53828
2308 Sarc4_g27039T 0 0 0.193522 0 0 0 0 0 0 0 0 0 0 0 0 0 0 0 0 0.0850368
2309 Sarc4_g27044T 0 0 0 0 0 0 0 0 0 0 0 0 0 0 0 0 0 0 0 0.468191
2310 Sarc4_g27059T 0 0 0 0 0 0 0 0 0 0 0 0 0 0 0 0 0 0 0 0
2311 Sarc4_g27070T 2.00082 2.74423 1.95923 3.04455 3.4928 6.37667 9.39955 12.8604 12.8712 15.9358 3.44427 1.46475 1.99385 2.96394 3.01395 3.61571 9.08275 11.597 13.6544 15.2243
2312 Sarc4_g27063T 2.2332 2.1166 0.739158 1.03111 0.316568 0.354865 0.39055 3.08579 18.29 65.761 1.23518 0.511244 0.321459 0.44821 0.305394 0.627702 2.03958 6.70784 21.4969 53.6309
2313 Sarc4_g27043T 0 0 0 0 0 0 0 0 0 0 0 0 0 0 0 0 0 0 0 0
2314 Sarc4_g27016T 0.300767 0.43472 1.09641 0.296484 0.31686 1.04234 0.998021 1.55326 2.33203 1.02608 0.564258 0.680201 0.843444 1.28657 0.674449 0.849664 1.23213 0.936076 1.26973 0.864314
2315 Sarc4_g27010T 13.043 14.2362 13.1583 13.112 13.5552 14.4013 14.0554 15.8685 15.7441 13.0644 12.8512 13.7628 13.6741 12.5911 13.4481 13.8684 14.5314 15.6819 15.1108 11.9989
2316 Sarc4_g27060T 3.06223 1.66139 0 0 0.516637 3.10795 5.0335 7.42163 5.8344 5.45859 2.64935 1.95069 2.24658 2.62211 1.57392 3.67317 3.34153 6.35242 6.1899 5.81611
2317 Sarc4_g27040T 0 0 0 0 0 0 0 0 0 0 0 0.108974 0 0 0 0 0 0 0 0
2318 Sarc4_g27047T 0 0 0 0 0 0 0 0 0 0 0 0 0 0 0 0 0 0 0 0
2319 Sarc4_g27034T 67.3182 66.6877 68.0436 66.8871 68.8971 65.4743 70.5451 78.041 64.8405 50.2239 73.516 78.9844 70.5186 75.9153 70.2384 74.463 75.8563 75.2482 68.1575 55.6361
2320 Sarc4_g27071T 12.2716 10.7702 9.57562 10.6615 7.40772 11.3694 12.7267 12.8528 22.9647 36.4401 19.0998 15.4258 12.756 8.73416 8.59543 8.45565 13.7896 16.6482 27.1313 30.8498
2321 Sarc4_g27065T 19.4204 16.7452 13.6692 13.96 14.474 14.792 16.9738 53.3256 143.412 135.846 29.4085 19.3588 16.8849 14.3487 15.7587 16.9165 34.4223 73.2475 137.559 118.459
2322 Sarc4_g27014T 0 0 0 0 0 0 0 0 0 0 0 0 0 0 0 0 0 0.119789 0 0
2323 Sarc4_g27041T 0 0 0 0 0 0 0 0 0 0 0 0 0 0 0 0 0 0 0 0
2324 Sarc4_g27026T 0 0 0 0 0 0 0 0 0 0 0 0 0 0 0 0 0 0 0 0.0232844
2325 Sarc4_g27075T 38.6666 38.226 44.6539 43.9799 41.7786 38.2767 45.2783 46.1245 51.6662 37.8211 39.4826 46.7737 43.3873 53.7925 49.742 47.9733 50.874 47.8569 50.8564 44.5389
2326 Sarc4_g27053T 0 0 0 0 0 0 0 0 0 0 0 0 0 0 0 0 0 0 0 0
2327 Sarc4_g27049T 0 0 0 0.441119 0 0 0 0 0 0.325669 0 0 0 0 0 0 0 0 0 0
2328 Sarc4_g27015T 0 0 0 0 0 0 0.0609779 0.778157 0.840745 0.786541 0 0 0 0 0.0597184 0 0.155868 0.488894 0.480075 0.376643
2329 Sarc4_g27019T 0.126158 0 0.031833 0.0301996 0 0 0 0 0 0 0.276243 0 0 0.0358873 0 0.0367707 0 0.0326516 0 0
2330 Sarc4_g27068T 407.481 404.4 467.933 482.848 428.328 451.172 410.106 416.539 422.042 409.629 298.829 340.291 388.537 413.675 442.694 448.284 406.52 444.273 420.999 422.452
2331 Sarc4_g27046T 0.390075 0.425407 1.06584 0.754732 1.34123 1.68153 2.01789 0.886036 0.51769 0.700401 0.448744 0.659054 0.51581 0.379712 0.922022 1.05847 1.3246 1.18081 0.869733 0.472419
2332 Sarc4_g27028T 0 0 0 0 0 0 0 0 0 0 0 0 0 0 0 0 0 0 0 0
2333 Sarc4_g27023T 44.9843 52.1658 48.5447 48.7087 42.6667 34.6079 30.5769 40.6696 36.7123 37.4937 46.3199 70.8522 61.0154 46.5485 43.9121 47.0523 51.2783 41.2682 39.6763 40.4057
2334 Sarc4_g27069T 23.0241 28.888 26.8647 26.9307 29.5658 28.2046 29.0682 32.6609 31.22 24.6408 22.6718 28.6867 29.9892 31.9223 33.3767 37.6163 31.4552 33.5144 34.3535 25.7068
2335 Sarc4_g27058T 0 0 0 0 0 0 0 0 0 0 0 0 0 0 0 0 0 0 0 0
2336 Sarc4_g27074T 12.6673 16.3618 13.9308 14.5595 15.1312 13.5929 14.7202 15.1876 13.7047 11.3508 12.9007 12.5933 11.6966 13.5444 12.712 13.5361 11.1676 12.4506 11.9091 9.64672
2337 Sarc4_g27031T 0 0 0 0 0 0 0 0 0 0 0 0 0 0 0 0 0 0 0 0.14434
2338 Sarc4_g27052T 0 0 0 0 0 0 0 0 0 0 0 0 0 0 0 0 0 0 0 0
2339 Sarc4_g27048T 0 0 0 0 3.46217 0 0 3.44353 0 5.36663 0 0 0 0 0 0 0 0 3.83076 0
2340 Sarc4_g27020T 8.29494 9.36764 6.99309 6.52886 7.97286 11.2595 15.4922 17.2608 13.4722 21.8885 9.94366 8.94401 7.91861 7.03518 6.3105 6.28572 14.4877 14.6834 14.5342 21.0616
2341 Sarc4_g27030T 0 0 0 0 0 0 0 0 0 0 0 0 0 0 0 0 0 0 0 0
2342 Sarc4_g27067T 5.17083 4.55074 4.52148 3.41221 3.96225 5.07194 8.60942 11.5599 13.3476 8.86127 3.87938 3.34291 4.54867 3.20617 4.20563 3.80645 7.67719 11.0361 11.3404 8.14692
2343 Sarc4_g27073T 0.697563 0 0 0.731234 0 0.644929 1.3873 5.87689 2.54696 0.832447 0.231307 0 0 0.455755 0 0.342713 1.831 3.9622 3.92706 2.69172
2344 Sarc4_g27013T 0.0737883 0 0.186265 0 0 0 0 5.01361e-06 0 0 0.254908 0 0 0 0 0 0 0 0 0
2345 Sarc4_g27027T 0 0 0 0 0 0 0 0 0 0 0 0 0 0 0 0 0 0 0 0
2346 Sarc4_g27045T 6.7132 1.21221 4.73684 6.94946 3.40571 7.26818 9.00258 28.7183 42.2216 27.7219 7.73489 7.39941 4.54844 3.2197 6.70447 6.93293 11.1995 23.9348 31.6688 32.0581
2347 Sarc4_g27062T 71.4333 91.3606 85.0395 90.3432 90.5606 95.5355 93.7428 112.063 117.887 92.3611 72.7083 83.4389 82.5195 89.3636 92.9809 91.0352 107.051 111.62 101.479 88.7607
2348 Sarc4_g27064T 22.2486 25.6367 20.9829 17.7633 21.3504 25.5075 23.9162 23.7296 16.5956 11.5307 27.1498 22.9224 20.7445 21.5204 21.5329 20.4478 21.5973 22.1532 17.3602 13.2436
2349 Sarc4_g27029T 0.066812 0 0 0 0 0 0 0 0 0 0 0 0 0 0 0 0 0 0 0
2350 Sarc4_g27061T 17.2962 18.7125 13.9602 13.7545 19.0937 21.169 20.241 19.1593 16.698 11.6138 17.9636 16.9771 15.0722 15.093 14.6278 14.3534 16.0291 16.7672 14.223 11.657
2351 Sarc4_g27017T 0 0 0 0 0 0 0 0 0 0 0 0 0 0 0 0 0 0 0 0
2352 Sarc4_g27008T 21.6642 21.1798 8.63809 7.56744 13.6451 7.22847 4.95667 4.61531 9.21823 14.5766 34.0556 12.6627 14.5981 22.1026 13.1682 5.39332 6.14533 8.40315 8.61391 12.6211
2353 Sarc4_g27018T 0 0 0 0 0 0 0 0 0 0 0 0 0 0 0 0 0 0 0 0
2354 Sarc4_g27055T 0 0 0 0 0 0 0 0 0 0.113412 0 0 0 0 0 0 0 0.250652 0 0.248035
2355 Sarc4_g27056T 0.229521 0 0 0 0.136198 0 0.24326 0.365174 0.290959 0.717553 0 0 0 0 0 0 0.226525 0 0.43133 0
2356 Sarc4_g27033T 0.631926 0 0 0 0 0 0.497421 0 0 0.442508 0 1.8735 0 0 0 0 0.382861 1.10496 0 0.572807
2357 Sarc4_g27072T 14.0028 16.4227 17.2841 17.7172 21.6414 25.5153 35.3211 53.6976 43.9871 20.1873 11.0775 13.7924 15.123 18.876 18.4953 19.5344 34.4023 50.4379 35.4733 24.6183
2358 Sarc4_g27037T 1.02205 0.910089 0.9898 1.18522 0.862029 0.96848 0.772402 0.804891 0.534147 0.924325 0.597883 0.265961 0.542467 1.14796 0.914612 0.876814 1.7681 0.72994 0.87572 0.671055
2359 Sarc4_g27024T 22.2905 17.2566 18.8461 21.6161 23.7833 22.7106 24.0253 34.6632 21.7813 14.3541 22.7602 17.0852 19.5981 18.6645 18.5017 16.9545 22.9748 26.455 19.2464 14.4895
2360 Sarc4_g27012T 0 0 0 0 0 0 0 0 0 0 0 0 0 0 0 0 0 0 0 0
2361 Sarc4_g27038T 0.14299 0.312383 0.309943 0.589427 0.621832 0.342396 0.464304 0 0.351918 0.845333 0.381432 0 0.548049 0 0.823044 0.399014 0.580036 0.309131 0.429898 1.09621
2362 Sarc4_g27025T 0.257 0 0.543814 0.317995 0 0 0.337254 0.533834 0.781274 0.27198 0 0.592448 0.53377 0 0 0.000342193 0 0.691576 0 0.339252
2363 Sarc4_g27054T 0 0 0 0 0 0 0 0 0 0 0 0 0 0 0 0 0 0 0 0
2364 Sarc4_g27009T 709.726 909.642 950.352 855.629 1020.69 978.533 858.191 712.415 508.896 413.06 582.639 786.091 872.043 1011.84 870.984 819.554 780.205 631.836 405.28 435.893
2365 Sarc4_g27051T 0 0.760598 0 0.598584 0 0.234964 0 0 0 0.227759 0 0 0.555977 0.250216 0 0.562298 0.20001 0.206309 0.186971 0.163484
2366 Sarc4_g27036T 35.4643 37.7405 42.5835 41.4511 37.7116 39.3587 45.3418 46.6661 67.0155 71.5862 38.7947 42.7289 46.4167 41.156 45.7476 43.9532 51.5621 59.2425 84.0206 82.4578
2367 Sarc4_g17030T 0 0 0 0 0 0 0 0 0 0 0 0 0 0 0 0 0 0 0 0
2368 Sarc4_g17034T 2.13383e-06 1.06679e-09 0.12299 0 16.502 0.0842117 9.10567 8.89964e-05 0.00379422 0.0552922 14.024 3.90095e-05 0.0183164 0 3.81595 2.51089 0.82914 0.146869 6.31489 8.29181
2369 Sarc4_g17033T 77.0032 81.4465 63.7581 64.3585 75.5748 38.0285 22.6465 12.8216 10.7948 17.0644 98.7856 83.1123 72.0079 74.6571 65.5037 53.9084 23.6175 13.1281 11.6787 17.0289
2370 Sarc4_g17029T 0 0 0 0 0 0 0 0 0.099305 0 0 0 0 0 0 0 0 0 0 0
2371 Sarc4_g17028T 0 0 0 0 0 0 0 0 0 0 0 0 0 0 0 0 0 0 0 0
2372 Sarc4_g17027T 0 0 0 0 0 0 0 0 0 0 0 0 0 0 0 0 0 0 0 0
2373 Sarc4_g17031T 0.127187 0 0.0357417 0.0321033 0.105701 0.0379261 0 0 0 0.0365671 0.0860439 0.0742033 0 0 0.034405 0 0.0322446 0 0 0
2374 Sarc4_g17035T 1.52197 5.08417 8.37772 5.75432 4.40674 8.79369 7.46552 11.1042 8.25246 7.45789 0.87098 2.16549 2.42828 9.60485 2.6911 3.61254 7.65263 6.82627 10.6765 8.37627
2375 Sarc4_g17032T 0 0 0 0 0 0 0 0 0 0 0 0 0 0 0 0 0 0.0163759 0 0
2376 Sarc4_g17039T 0 0 0 0 0 0 0 0 0 0 0 0 0 0 0 0 0 0 0 0
2377 Sarc4_g17040T 0 0 0 0 0 0 0 0 0 0 0 0 0 0 0 0 0 0 0 0
2378 Sarc4_g17045T 0.156183 0.416366 0.633696 0.782289 1.01205 0.450621 0.814139 0.435531 0.707566 0.202841 0.339111 0.827324 0.915569 0.379827 0.247345 0.105569 0.505708 0.517731 0.980994 0.502326
2379 Sarc4_g17041T 0 0 0 0.119162 0.0513573 0 0.184888 0.227924 2.0679e-10 0 0.599238 0 0.145974 0.183933 0 0 0 0.0900913 0.106874 0
2380 Sarc4_g17044T 0.220062 0.110259 0.119892 0.344456 0 0 0 0 0 0 0 0 0.105017 0 0.12636 0 0 0 0.211891 0
2381 Sarc4_g17036T 0 0 0 0 0 0 0 0 0 0 0 0 0 0 0 0 0 0 0 0
2382 Sarc4_g17043T 0 0 0 0 0 0 0 0 0 0.297627 0 0.174653 0 0 0 0 0 0 0 0
2383 Sarc4_g17037T 0 0 0 0 0 0 0 0 0 0 0 0 0 0 0 0 0 0 0 0
2384 Sarc4_g17038T 0 0 0 0 0 0 0 0 0.0308222 0 0 0 0 0 0 0 0 0 0 0
2385 Sarc4_g17042T 0 0 0 0 0 0 0 0 0 0 0 0 0 0 0 0 0 0 0 0
2386 Sarc4_g17053T 0 0 0.116523 0 0 0 0 0 0 0 0 0 0 0 0 0 0 0 0 0
2387 Sarc4_g17050T 0 0 0 0 0 0 0 0 0 0 0 0 0 0 0 0 0 0 0 0
2388 Sarc4_g17046T 0 0 0 0 0 0 0 0 0 0 0 0 0 0 0 0 0 0 0 0
2389 Sarc4_g17049T 0.0403766 0 0.085588 0 0.0116216 0.0485306 0 0.0676714 0.0272828 0 0 0 0 0 0 0 0.0404364 0 0 0
2390 Sarc4_g17051T 0 0 0 0 0 0 0 0 0 0 0 0 0 0 0 0 0 0 0 0
2391 Sarc4_g17047T 0 0.0147237 0 0 0.00647061 0 0.0130651 0.00542944 0.0156969 0.00726354 0 0 0.00287029 0 0.00343788 0.0109064 0.00821844 0.00712809 0.00702774 0.0177076
2392 Sarc4_g17054T 18.5178 16.2117 13.813 11.4155 8.17648 6.86098 11.5915 4.4923 5.1452 6.78709 17.3512 11.7722 12.8498 11.4383 8.09019 14.7727 7.30215 12.3536 7.3982 11.3478
2393 Sarc4_g17048T 0 0 0 0 0 0 0 0 0 0 0 0 0 0 0 0 0 0 0 0
2394 Sarc4_g17052T 0 0 0 0 0 0 0 0 0 0 0 0 0 0 0 0 0 0 0 0
2395 Sarc4_g17055T 179.196 184.451 219.715 208.223 205.569 189.253 181.321 186.716 176.807 148.801 176.29 207.898 211.524 243.765 221.128 230.91 218.592 177.65 181.906 160.772
2396 Sarc4_g17058T 8.04552 9.49523 0.655914 1.89979 0.324618 1.11402 1.03254 6.92443 80.4576 293.322 4.88117 3.20506 1.8057 1.97586 0.351057 2.68564 5.26224 25.6063 76.2412 160.731
2397 Sarc4_g17057T 0 1.21266e-07 1.01933 0.00435749 1.80382 0 1.59848 6.98937e-09 0 0 0.368366 0.730874 0.0868684 5.12027 1.21812 0 8.10642 8.0016e-05 0 0.467691
2398 Sarc4_g17056T 2.32361 0.00200037 4.61697 0.995115 3.44884 6.08148 6.19151 0.55713 4.62989 1.21812 0.157468 2.10726 1.47809 3.48298 3.60755 2.4886 5.92029 1.56914 0.717823 0.203428
2399 Sarc4_g17074T 0 0 0 0 0 0 0 0 0 0 0.0530805 0 0 0 0 0 0 0 0 0
2400 Sarc4_g17076T 0.0757257 0 0 0 0 0 0 0 0 0 0 0 0 0 0 0 0 0 0 0
2401 Sarc4_g17061T 0 0 0 0 0 0 0 0 0 0 0 0 0.000650801 0.0794468 0 0 0 0 0 0
2402 Sarc4_g17069T 0.271486 0 0 0 0 0 0 0 0 0 0 0 0 0 0.166959 0 0 0 0 0
2403 Sarc4_g17072T 0 0 0 0 0 0 0 0 0 0 0 0 0 0 0 0 0 0 0 0
2404 Sarc4_g17063T 0.00161204 0 0 0 0 0 0 0 0 0 0 0 0 0 0.494521 0 0 0 0 0
2405 Sarc4_g17064T 0 0 0 0 0.0133644 0 0 0 0 0 0 0.0343178 0 0 0 0 0 0 0 0
2406 Sarc4_g17075T 0 0 0 0 0 0 0 0 0 0 0 0 0 0 0 0 0 0 0 0
2407 Sarc4_g17065T 0 0 0.102433 0 0 0 0 0 0 0 0 0 0 0 0 0 0 0 0 0
2408 Sarc4_g17066T 0 0 0 0 0 0 0 0 0 0 0 0 0 0 0 0 0 0 0 0
2409 Sarc4_g17059T 0 0 0 0 0 0 0 0 0 0 0 0 0 0 0 0 0 0 0 0
2410 Sarc4_g17073T 0 0 0 0 0 0 0 0 0 0 0 0 0 0 0 0 0 0 0 0
2411 Sarc4_g17060T 0 0 0 0 0 0 0.17042 0 5.9328e-09 0 0 0 0 0 0 0 2.12778e-06 0.113345 0 0
2412 Sarc4_g17067T 0 0 0 0 0 0 0 0 0 0 0 0 0 0 0 0 0 0 0 3.1187e-07
2413 Sarc4_g17071T 0 0 0 0 0 0 0 0 0 0 0 0 0 0 0 0 0 0 0 0
2414 Sarc4_g17068T 0 0 0 0 0 0 0 0 0 0 0 0 0 0 0 0 0 0 0 0
2415 Sarc4_g17070T 0 0 0.126096 0 0 0 0 0 0 0 0 0.550506 0 0 0 0 0 0 0 0
2416 Sarc4_g17062T 0 0 0 0 0 0 0 0 0 0 0 0 0 0 0 0 0 0 0 0
2417 Sarc4_g17084T 1.33356 4.46664 7.25559 2.91759 4.83178 3.39487 4.4392 1.33517 0 0 0.462782 4.45362 6.51034 4.64823 3.57175 5.68039 2.29894 0.41307 0 0
2418 Sarc4_g17081T 0 0 0 0 0 0 0 0 0 0 0 0 0 0 0 0 0 0 0 0
2419 Sarc4_g17078T 0 0 0 0 0 0 0 0 0.212857 0 0 0 0 0.384348 0 0 0 0 0 0
2420 Sarc4_g17082T 0 0 0 0 0 0 0 0 0 0 0 0 0 0 0 0 0 0 0 0
2421 Sarc4_g17077T 0 0 0 0 0 0 0 0 0 0 0 0 0 0 0 0 0.829253 0 0 0
2422 Sarc4_g17083T 22.572 25.7998 24.3179 23.2144 24.4864 28.6481 25.5956 28.6963 21.3246 16.3721 22.4881 23.7492 23.1198 24.0982 22.6273 24.1846 29.3452 26.5924 19.2888 21.1374
2423 Sarc4_g17079T 0 0 0 0.104499 0 0 0 0 0 0 0 0 0 0 0 0 0 0 0 0
2424 Sarc4_g17080T 0 0 0.362519 0 0 0 0 0 0 0.141147 0 0 0 0 0 0 0 0 0 0
2425 Sarc4_g17088T 0 0 0 0 0 0 0 2.20015 0 0 2.16207 0 0 0 0 3.01369 0 0 0 0
2426 Sarc4_g17087T 0 0 0 0 0 0 0 0 0 0 0.305775 0 0 0.575125 0 0 0 0.613118 0 0
2427 Sarc4_g17092T 0 0.430892 0 0 0.168112 0 0 0 0 0 0 0 0 0 0 0 0 0 0 0
2428 Sarc4_g17089T 0.453807 0.108071 0.00522298 0.03079 0.00435798 0.0174696 0.0622362 0.182256 0.252855 0.0337317 2.67183 1.0812 0.732073 0.296475 0.127451 0.0993504 0.0289711 0.0999756 0.111274 0.324221
2429 Sarc4_g17093T 0.000357773 0.0388245 0 0 0 0 0 0 0 0.0141255 0 0 0 0 0.0161901 0 0 0.0635992 0 0
2430 Sarc4_g17085T 0 0 0 0 0 0 0 0 0 0 0.305775 0 0 0.575125 0 0 0 0.613118 0 0
2431 Sarc4_g17095T 2.00586 0.210545 0 0.211533 0.457758 0.251679 0.240712 0.511158 0.248759 0.518321 1.45735 0.255178 0.386886 0.806105 0.512564 0 1.6149 0.211815 0.404457 1.00762
2432 Sarc4_g17091T 0 0 0 0 0 0 0 0 0 0 0 9.44304e-08 0 0 0 0 0 0 0 0
2433 Sarc4_g17094T 0 0 0 0 0.212205 0 0 0 0 0 0 0 0 0 0 0 0 0 0 0
2434 Sarc4_g17086T 0 0 0 0 0 0 0 0 0 0 0 0 0 0 0 0.000276722 0 0 0 0
2435 Sarc4_g17090T 0.00273785 1.30128e-09 0 0 0 0 0 0 0 0 5.25276e-08 3.47021e-07 2.4675e-08 2.8208e-10 2.9211e-07 0 0 0 0 0
2436 Sarc4_g17097T 0 0 0 0 0 0 0 0 0 0 0 0 0 0 0 0 0 0 0 0
2437 Sarc4_g17101T 0 0 0 0 0 0 0 0 0 0 0 0 0 0 0.0720039 0 0 0 0 0.0527181
2438 Sarc4_g17102T 2.48239 2.70261 3.15335 3.80816 4.69366 6.13745 8.19037 11.4348 10.5128 5.32393 2.12203 3.00233 3.55183 2.86254 3.94714 4.97303 8.03845 10.0934 8.374 5.85513
2439 Sarc4_g17098T 0 0 0.0254914 0.170386 0.175209 0 0 0 0.0345709 0.083583 0 0 0 0 0 0 0 0 0 0
2440 Sarc4_g17096T 0 0 0 0 0 0 0 0 0 0 0.0039962 0 0 0 0 0 0 0 0 0
2441 Sarc4_g17099T 0.0337 0 0 0.0264979 0 0.0308202 0 0 0 0 0 0 0 0 0 0 0 0 0 0
2442 Sarc4_g17100T 0 0 0 0 0 0 0 0 0 0 0 0 0 0 0 0 0 4.87901e-06 0 0
2443 Sarc4_g17106T 0 0 0 0 0.0116216 0 0 0 0 0 0 0 0 0 0 0 0 0 0 0
2444 Sarc4_g17109T 0 0 0 0 0 0 0 0 0 0 0 0 0 0 0 0 0 0 0 0
2445 Sarc4_g17108T 0 0 0 0 0 0 0 0 0 0 0 0 0 0 0 0 0 0 0 0
2446 Sarc4_g17103T 0 0 0 0 0 0 0 0 0 0 0 0 0 0 0 0 0 0 0 0
2447 Sarc4_g17105T 0 0 0 0 0 0 0 0 0 0 0 0 0 0 0 0 0 0 0 0
2448 Sarc4_g17110T 0.0375309 0.0012248 0.0366293 0.0448547 0.0646148 0.0237681 0.0291849 0 0.00369321 0.00868307 0.0386746 0.132033 0.0349237 0.034234 0.0939929 0.00842304 0.014211 0.0260947 0.0614448 0
2449 Sarc4_g17113T 0 0 0 0 0 0 0 0 0 0 0.0530805 0 0 0 0 0 0 0 0 0
2450 Sarc4_g17104T 0 0 0 0 0 0 0 0 0 0 0 0 0.0257765 0 0.0310798 0 0 0 0 0
2451 Sarc4_g17111T 0 0.0255017 0 0 0 0 0 0 0 0 0.494322 0 0 0 0 0 0 0 0 0
2452 Sarc4_g17107T 0 0 0 0 0 0 0 0 0 0 0 0 0 0 0 0 0 0 0 0
2453 Sarc4_g17112T 0 0 0 0 0 0 0 0 0 0 0 0 0 0 0 0 0 0 0 0
2454 Sarc4_g17114T 0.682067 0.740812 0.556595 0.589133 0.25951 0.436066 0.549919 0.590789 0.891584 1.77618 2.19664 0.698174 0.683406 0.541839 0.253625 0.225196 0.2443 0.252708 0.582829 1.59141
2455 Sarc4_g17116T 0 0 0 0 0 0 0 0 0 0 0 0 0 0 0 0 0 0.194499 0 0
2456 Sarc4_g17117T 0.320909 0.565845 0 0 0 0 0.893724 0.30903 0 0.284869 0.852599 0 0.654747 0.687766 0 0 0.182463 0.701938 0 0.28845
2457 Sarc4_g17115T 42.5348 45.621 48.7238 47.0276 50.3799 54.1372 63.8227 68.5276 64.2008 59.8872 39.6304 40.4313 45.7634 45.2533 44.6967 44.3334 53.3013 70.1091 64.0617 59.8938
2458 Sarc4_g27090T 0.257073 1.09977 0.315166 0.267282 0.17138 0.153728 0.253247 0.10979 0.823907 0.463703 13.6593 6.12843 1.52437 1.03352 0.457912 0.299428 0.615656 0.770575 0.478194 1.7392
2459 Sarc4_g27078T 0 0 0 0 0 0 0 0 0 0 0 0 0 0 0 0 0 0 0 0
2460 Sarc4_g27080T 0 0 0 0 0 0 0 0 0 0 0 0 0 0 0 0 0 0 0 0
2461 Sarc4_g27077T 0 0.137804 0 0 0 0 0 0 0 0 0 0 0 0 0 0 0 0 0 0
2462 Sarc4_g27100T 0.254997 0.717935 0.111145 0.318462 0.327694 0.183767 0 0.058604 0.287834 0.171726 0.0661788 0.117711 0.0477358 0.369504 0.22618 0 0.103598 0.321104 0.334868 0.336998
2463 Sarc4_g27117T 0 0 0 0 0 0 0 0 0 0 0 0 0 0 0 0 0 0 0 0
2464 Sarc4_g27102T 2.53585 2.9975 2.7636 3.39721 3.76901 3.85024 4.00705 4.53481 5.58929 3.12012 2.05258 2.16125 2.54422 3.2939 2.12218 3.12876 4.0613 4.72348 5.25594 3.59376
2465 Sarc4_g27103T 10.0572 9.76074 11.296 6.94332 7.56411 9.99424 10.4677 8.74967 5.45034 2.43302 11.8504 9.597 10.7746 8.51891 8.88883 8.258 8.11877 7.52266 6.26376 4.75561
2466 Sarc4_g27094T 0 0 0 0 0 0 0 0 0 0.750102 0 0 0 0 0 0 0.97 0 0 0.271197
2467 Sarc4_g27109T 0 0 0 0 0 0 0 0 0 0.124966 0 0.186744 0 0 0 0 0 0 0 0
2468 Sarc4_g27099T 0.0933636 0.37462 0 0.097383 0.100885 0.339723 0.105691 0.109474 0.325132 0.429561 0.122338 0 0 0.34892 0.424854 0 0 0.0993964 0.446219 0.156696
2469 Sarc4_g27095T 22.9001 31.5873 31.4548 28.6444 36.4788 49.506 52.3529 57.1447 60.2174 38.9189 17.7589 28.4116 27.5484 30.7356 30.3634 32.2214 42.317 50.5043 52.4745 37.1067
2470 Sarc4_g27104T 0.394355 0.419254 0.501399 0.38703 0.116593 0.209135 0.492856 0.844259 5.21585 18.5417 0.141198 0.301313 0.284331 0.155447 0.167079 0.54874 0.616168 2.32177 8.29594 14.0486
2471 Sarc4_g27089T 44.6165 49.2545 45.1594 43.6769 49.4458 46.115 43.0209 39.7134 38.3731 29.0366 46.7661 44.8495 40.9123 46.3529 46.0454 47.5933 40.8092 37.3932 36.3271 28.1972
2472 Sarc4_g27122T 6688.35 6092.58 6418.03 6314.58 5880.86 5593.46 5383.2 4983.18 4762.01 4743.3 7998.48 7365.7 6992.23 6610.76 7014.98 6730.2 6804.67 5679.89 5604.22 5549.23
2473 Sarc4_g27116T 0 0 0 0 0 0 0 0 0 0 0 0 0 0 0 0 0 0 0 0
2474 Sarc4_g27088T 0 0 0 0 0 0 0 0 0 0 0 0 0 0 0 0 0 0 0 0
2475 Sarc4_g27097T 4.89423 4.01821 3.39773 4.3247 3.92639 5.91705 5.28736 5.18083 4.07674 3.27779 6.25717 6.26134 4.32066 3.5929 3.76595 3.59603 4.43606 5.6554 4.26462 3.56501
2476 Sarc4_g27101T 7.80328 11.8727 13.5639 11.1867 15.4765 11.6655 11.143 9.45359 19.2472 27.9323 6.99051 11.0406 12.1998 12.2331 12.4591 10.7481 8.73923 9.41163 16.0895 20.4768
2477 Sarc4_g27106T 0 0.333328 0 0.220709 0 0 0.133552 0 0 0.206875 0 0 0.14016 0 0.0848994 0 0.0770337 0.140364 0.364717 0.0858844
2478 Sarc4_g27092T 18.5461 20.7503 20.4004 20.2615 19.2089 16.4736 14.3611 14.8128 11.069 7.73551 18.1023 19.2702 16.9501 16.4519 16.0531 15.3558 12.2801 13.849 10.317 9.27975
2479 Sarc4_g27111T 0.0396242 0 0 0 0 0 0 0.143872 0.0542049 0.0514017 0.157123 0 0 0 0 0 0 0 0.0877564 0.150744
2480 Sarc4_g27118T 0 0 0 0 0 0 0 0 0 0 0 0 0 0 0 0 0 0 0 0
2481 Sarc4_g27084T 0 0 0 0 0 0 0 0 0 0.237244 0 0 0 0 0 0 0 0 0 0
2482 Sarc4_g27105T 0 0.152295 0 0 0 0 0 0 0 0 0 0 0 0.231231 0 0 0 0 0 0
2483 Sarc4_g27108T 0.59694 0.449725 1.00223 0.828637 0.611116 0.541136 0.607453 0.271448 0.624407 0.691964 0.412221 0.269002 0.667542 0.321476 0.39593 0.845575 0.23227 0 0.133758 0.268781
2484 Sarc4_g27087T 0 0 0 0 0 0 0 0 0 0 0.407421 0 0 0 0 0 0 0 0 0
2485 Sarc4_g27123T 9.7456 10.227 10.0018 15.3449 13.857 7.42854 3.34757 1.21059 1.71144 6.67078 20.5009 18.7494 12.9757 12.2838 15.4014 14.2297 3.85743 1.62901 2.48266 4.84478
2486 Sarc4_g27079T 0 0 0 0 0 0 0 0 0 0 0 0 0 0 0 0 0 0 0 0
2487 Sarc4_g27124T 15.6865 14.802 14.4501 13.9668 13.437 14.0545 16.1704 27.4465 73.2213 85.1522 12.8372 13.92 13.4519 14.4471 13.5751 12.1959 18.3547 37.2705 75.8495 68.2738
2488 Sarc4_g27096T 0 0 0 0.210507 0 0.495939 0 0 0 0.2406 0.266505 0 0 0 0 0 0 0 0 0
2489 Sarc4_g27086T 0 0 0 0 0 0 0 0 0 0 0 0 0 0 0 0 0 0 0 0
2490 Sarc4_g27093T 1.11686 0.665861 0.90152 0.473313 0.884163 0.842781 1.44491 4.495 12.6656 13.6649 0.589134 0.809672 1.04203 0.992055 0.683935 1.12231 2.59523 5.45125 11.8602 10.9612
2491 Sarc4_g27107T 0 0 0 0 0 0 0 0 0 0 0 0 0 0 0 0 0 0 0 0
2492 Sarc4_g27112T 0.215855 0 0 0 0 0 0 0 0 0 0 0 0 0 0 0 0 0 0 0
2493 Sarc4_g27119T 0 0 0 0 0 0 0 0 0 0 0 0 0 0 0 0 0 0 0 0
2494 Sarc4_g27121T 9.23149 15.4134 24.6194 29.2045 38.3428 57.7329 71.5266 75.2653 75.3979 42.1289 6.29031 11.5585 17.6533 26.0263 31.3535 35.1644 62.5894 69.7597 60.6879 44.0104
2495 align_id:157492|asmbl_2511 6.19645 6.12726 3.91115 3.7549 1.9145 0 0 0 1.25462 0 8.63189 13.732 3.52885 0 3.98437 0.882413 0 0 0.905289 3.21879
2496 Sarc4_g27081T 0 0 0 0 0 0 0 0 0 0 0 0 0 0 0 0 0 0 0 0
2497 Sarc4_g27110T 0 0 0 0 0.17495 0 0 0 0 0 0 0 0 0.206727 0 0 0 0 0 0
2498 Sarc4_g27120T 0 0 0 0 0 0 0 0 0 0 0 0 0 0 0 0 0 0 0 0
2499 Sarc4_g27083T 0 0 0 0 0 0 0 0 0 0 0 0 0 0 0 0 0 0 0 0
2500 Sarc4_g27098T 0.397049 0.31888 0.173038 0.165535 0 0 0 0 0 0.453089 0.414905 1.10721 0.825436 0 0.268692 0 0 0.0841337 0.150916 0.663075
2501 Sarc4_g27082T 0 0 0 0 0 0 0 0 0 0 0 0 0 0 0 0 0 0 0 0
2502 Sarc4_g27114T 0 0 0 0 0 0 0 0 0 0 0 0 0 0 0 0 0 0 0 0
2503 Sarc4_g27076T 96.4348 95.8015 122.469 112.131 112.534 99.6409 81.2606 63.6181 84.9814 119.573 85.9834 108.142 113.492 116.64 114.037 106.172 77.793 74.4993 106.082 105.856
2504 Sarc4_g27091T 1.81454 1.8086 0.28344 0 0 0.963896 0.588733 0.314824 0.325042 0.312452 27.241 12.0209 3.05073 1.38999 0.615332 0 0 1.12903 0.512755 2.92249
2505 Sarc4_g27085T 0 0 0 0 0 0 0 0 0 0 0.436614 0 0 0 0 0 0 0 0 0
2506 Sarc4_g27115T 0 0 0 0 0 0 0 0 0 0 0 0 0 0 0 0 0 0 0 0
2507 Sarc4_g27113T 0 0 0 0 0 0 0 0 0 0 0 0 0 0 0 0 0 0 0 0
2508 Sarc4_g17120T 0 0 0 0 0 0 0 0 0 0 0 0 0 0 0 0 0 0 0 0
2509 Sarc4_g17125T 0 0 0 0 0 0 0 0 0 0 0 0 0 0 0 0 0 0 0 0
2510 Sarc4_g17121T 0 0 0 0 0 0 0 0 0 0 0 0 0 0 0 0 0 0 0 0
2511 Sarc4_g17123T 0 0 0 0 0 0 0 0 0 0 0 0 0 0 0 0 0 0 0 0
2512 Sarc4_g17124T 0 0 0 0 0 0 0 0 0 0 0 0 0 0 0 0 0 0 0 0
2513 Sarc4_g17118T 0 0 0 0 0 0 0 0 0 0 0 0 0 0 0 0 0 0 0 0
2514 Sarc4_g17119T 0 0 0 0 0 0 0 0 0 0 0 0 0 0 0 0 0 0 0 0
2515 Sarc4_g17122T 0 0 0 0 0 0 0 0 0 0 0 0 0 0 0 0 0 0 0 0
2516 Sarc4_g17133T 0 0 0 0 0 0 0 0 0 0 0 0 0 0 0 0 0 0 0 0
2517 Sarc4_g17127T 0 0 0 0 0 0 0 0 0 0 0 0 0 0 0 0 0 0 0 0
2518 Sarc4_g17140T 0 0 0 0 0 0 0 0 0 0 0 0 0.126317 0 0 0 0 0 0 0
2519 Sarc4_g17131T 0 0 0 0 0 0 0 0 0 0 0.210381 0.189493 0 0 0 0 0 0 0 0
2520 Sarc4_g17129T 0.453807 0.108071 0.00522298 0.03079 0.00435798 0.0174696 0.0622362 0.182256 0.252855 0.0337317 2.67183 1.0812 0.732073 0.296475 0.127451 0.0993504 0.0289711 0.0999756 0.111274 0.324221
2521 Sarc4_g17130T 0 0 0 1.46011 1.15086 0.30651 3.2867 0 0 0 33.0056 0.00212407 0 0 0 4.39927 0.0778204 0.417228 0 3.23842
2522 Sarc4_g17126T 0.453807 0.108071 0.00522298 0.03079 0.00435798 0.0174696 0.0622362 0.182256 0.252855 0.0337317 2.67183 1.0812 0.732073 0.296475 0.127451 0.0993504 0.0289711 0.0999756 0.111274 0.324221
2523 Sarc4_g17141T 0 0 0 0 0 0 0 0 0 0 0 0 0.421205 0 0 0 0 0 0 0
2524 Sarc4_g17132T 3.72351e-05 8.34613e-06 1.18674e-07 3.60446e-06 0 0 3.37659e-10 5.65261e-08 8.26249e-09 8.08832e-07 0.000297635 0 4.02471e-07 7.92805e-10 1.29984e-09 0.0934701 1.59498e-06 0.00166076 2.06166e-07 5.57357e-08
2525 Sarc4_g17138T 0 0 0 0 0 0 0 0 0 0 0 0 0 0 0 0 0 0 0 0
2526 Sarc4_g17139T 0.135944 0 0 0.110448 0 0 0 0 0 0.0566138 0.686408 0.391283 0 0 0 0.0436548 0 0.149023 0.0467994 0
2527 Sarc4_g17128T 0 0 0.0744746 0 0 0 0 0 0 0 0 0 0 0 0 0 0 0 0 0
2528 Sarc4_g17134T 0 0 0 0 0 0 0 0 0 0 0 0 0 0 0 0 0 2.5478 0 0
2529 Sarc4_g17136T 0.224661 0 2.07862 0 0.179867 0 0 0 0 0 0 0 0 0 0 0 0 0 0 0
2530 Sarc4_g17135T 0 0 0 0 0 0 0 0 0 0 0 0.318709 0 0.156131 0 0 0 0 0.113575 0
2531 Sarc4_g17142T 0 0 0 0 0 0 0.000944416 0 0.518815 6.61855e-07 1.32777 1.18824 1.01698 0 0.482632 0 0 5.61668e-09 0.8025 3.94927e-07
2532 Sarc4_g17137T 0 0 0 0 0 0 0 0 0 0 0 0 0 0 0 0 0 0 0 0
2533 Sarc4_g17143T 7.91952 5.66358 6.80082 7.34027 7.1398 8.49529 7.95922 6.37296 6.20223 3.34559 9.52834 5.90914 5.49486 5.65771 5.41019 5.33414 6.37832 6.37319 4.88312 5.68963
2534 Sarc4_g17144T 21.5063 17.2471 21.5353 17.6666 20.9411 14.259 18.111 23.1251 15.9294 14.6538 27.6866 20.7895 15.3988 17.9409 17.0852 14.4548 17.0034 21.4248 17.0218 18.5641
2535 Sarc4_g17148T 108.363 138.98 154.001 160.42 154.277 163.4 157.37 177.731 200.472 174.726 98.9636 143.584 144.811 157.842 183.373 190.987 197.522 190.793 194.046 169.604
2536 Sarc4_g17146T 28.3538 30.0231 34.4291 44.7104 61.3684 92.8722 120.894 139.161 123.218 114.033 20.7071 15.0671 17.1496 23.9098 27.3163 43.2741 90.6284 123.321 100.91 80.3701
2537 Sarc4_g17145T 3.65711 3.46518 5.00464 4.20254 5.04589 7.74871 6.32563 7.68968 8.7348 7.36121 4.02037 3.23243 5.15982 4.1339 3.89325 3.98053 6.15628 8.80987 8.3446 8.68266
2538 Sarc4_g17147T 71.699 70.413 84.1026 107.416 153.922 236.555 299.315 357.517 315.565 260.285 52.7777 35.7869 44.3832 65.9403 72.4035 104.685 225.363 284.356 233.586 194.991
2539 Sarc4_g17152T 9.79867e-08 0.779772 0.799814 0.252215 0.00739611 4.76732e-07 0 0 0.246592 0.109974 5.7617 0.743013 0.251423 0.113779 0.648418 0.476319 0.384745 0.00569977 0.141137 2.45112e-05
2540 Sarc4_g17153T 1.15803 1.30069 0.484377 0.0930959 0.438168 0 0.417348 0.760818 0.620687 0.527962 22.6011 7.32556 2.35725 1.51154 1.12809 0.274111 0.231079 0.320184 0.364384 0.418612
2541 Sarc4_g17154T 0.11785 0.347895 0.0724859 0.241645 0.234963 0.112215 0.516763 0.216396 0.24008 0.456092 1.76265 0.37843 0.544115 0.0791466 0.140206 0.056903 0.149737 0.064424 0.169521 0.16032
2542 Sarc4_g17149T 7.07025 3.96558 2.59842 4.8334 2.94593 17.1454 51.3012 198.573 113.053 31.072 1.98943 2.65946 2.13809 7.62924 2.56303 4.73808 0.000219679 116.401 56.5786 43.7104
2543 Sarc4_g17151T 0 0 0 0.0948727 0 0.191503 0.259877 0 0 0 0 0 0 0 0 0 0 0 0 0
2544 Sarc4_g17157T 0 0 0.20286 0 0 0 0 0 0 0 0 0 0 0 0 0 0 0 0 0
2545 Sarc4_g17155T 0 0 0 0 0 0 0 0 0 0 0 0 0 0 0 0 0 0 0 0
2546 Sarc4_g17150T 0 0.776072 0 0 0 0.205126 0 0 0.0808998 0 7.80109 3.42676 3.15942 0.80943 1.85549 0 0 0 0 0
2547 Sarc4_g17156T 0 0.0679584 0 0 0 0 0 0 0 0 0 0 0 0 0 0.0372003 0 0 0 0
2548 Sarc4_g17161T 0 0 0 0 0 0 0 0 0 0 0 0 0 0 0 0 0 0 0 0
2549 Sarc4_g17164T 0 0 0 0 0 0 0 0 0 0 0 0 0 0 0 0 0 0 0 0
2550 Sarc4_g17167T 0 0 0 0 0 0 0 0 0 0 0 0 0 0 0 0 0 0 0 0
2551 Sarc4_g17163T 0 0 0 0 0 0 0 0 0 0 0 0 0 0 0.166511 0 0 0 0 0
2552 align_id:157559|asmbl_2578 22.2012 11.3808 4.30108 2.39196 2.04942 0.768278 0.470566 1.75664 1.02302 1.492 13.2197 4.67087 1.21372 6.02873 1.71973 1.63662 0.436407 2.6992 1.83523 0.893334
2553 Sarc4_g17168T 0.700028 0 0 0 0 0 0 0 0 0.34131 0.956967 0 0 0 0 0 0 0 0.435517 0
2554 Sarc4_g17162T 0 0 0 0 0 0 0.498828 0 0 0 0 0 0 0 0 0 0 0 0 0
2555 Sarc4_g17165T 0.148818 0 0 0 0 0 0 0 0 0 0 0 0 0 0 0 0 0 0 0
2556 Sarc4_g17160T 0 0 0 0 0 0 0 0 0 0 0 0 0 0 0 0 0 0 0 0
2557 Sarc4_g17166T 0 0 0 0 0 0 0 0 0 0 0 0 0 0 0 0 0 0 0 0
2558 Sarc4_g17159T 0 0 0 0 0 0 0 0 0 0 0 0 0 0 0 0 0 0 0 0
2559 Sarc4_g17169T 0 0 0 0 0 0 2.95073 2.76096 1.3961 0 0 0 0 0 1.04151 0 0 1.3438 1.13408 3.56084
2560 Sarc4_g17158T 0 0 0 0 0 0 1.07207 0 0 0 0 0 0 0 0 0 0 0 0 0
2561 Sarc4_g17178T 0 0 0 0 0 0 0 0 0 0 0 0 0 0 0 0 0 0 0 0
2562 Sarc4_g17174T 0 0 0 0 0 0 0 0 0 0 0 0 0 0 0 0 0 0 0 0
2563 Sarc4_g17173T 0 0 0 0 0 0 0 0 0 0 0 0 0 0 0 0 0 0 0 0
2564 Sarc4_g17175T 0 0 0 0 0.0116216 0 0 0 0 0 0 0 0 0 0 0 0 0 0 0
2565 Sarc4_g17172T 0 0 0 0 0 0 0 0 0 0 0 0 0 0 0 0 0 0 0 0
2566 Sarc4_g17176T 0 0 0 0 0 0 0 0 0 0 0 0 0 0 0 0 0 0 0 0
2567 Sarc4_g17177T 0 0.0147237 0 0 0.00647061 0 0.0130651 0.00542944 0.0156969 0.00726354 0 0 0.00287029 0 0.00343788 0.0109064 0.00821844 0.00712809 0.00702774 0.0177076
2568 Sarc4_g17171T 0.0375309 0.0012248 0.0366293 0.0448547 0.0646148 0.0237681 0.0291849 0 0.00369321 0.00868307 0.0386746 0.132033 0.0349237 0.034234 0.0939929 0.00842304 0.014211 0.0260947 0.0614448 0
2569 Sarc4_g17170T 18.5178 16.2117 13.813 11.4155 8.17648 6.86098 11.5915 4.4923 5.1452 6.78709 17.3512 11.7722 12.8498 11.4383 8.09019 14.7727 7.30215 12.3536 7.3982 11.3478
2570 Sarc4_g17182T 0 0 0 0 0 0 0 0 0 0 0 0 0 0 0 0 0 0 0 0
2571 Sarc4_g17189T 0.0375309 0.0012248 0.0366293 0.0448547 0.0646148 0.0237681 0.0291849 0 0.00369321 0.00868307 0.0386746 0.132033 0.0349237 0.034234 0.0939929 0.00842304 0.014211 0.0260947 0.0614448 0
2572 Sarc4_g17190T 18.5178 16.2117 13.813 11.4155 8.17648 6.86098 11.5915 4.4923 5.1452 6.78709 17.3512 11.7722 12.8498 11.4383 8.09019 14.7727 7.30215 12.3536 7.3982 11.3478
2573 Sarc4_g17181T 0.132022 0 0 0 0 0 0 0 0 0 0 0 0 0 0 0 0 0 0 0
2574 Sarc4_g17186T 0 0 0 0 0 0 0 0 0 0 0 0 0 0 0 0 0 0 0 0
2575 Sarc4_g17188T 0 0 0 0 0 0 0 0 0 0 0.00714939 0 0 0 0 0 0 0 0 0
2576 Sarc4_g17179T 0 0 0 0 0 0 0 0 0 0 0.0973682 0 0 0 0 0 0 0 0 0
2577 Sarc4_g17187T 0 0 0 0 0 0 0 0 0 0 0 0 0 0 0 0 0 0 0 0
2578 Sarc4_g17184T 0 0 0 0 0 0 0 0 0 0 0 0 0 0 0 0 0 0 0 0
2579 Sarc4_g17180T 0 0 0 0 0 0 0 0 0 0 0 0 0 0 0 0 0 0 0.00678057 0
2580 Sarc4_g17183T 0 0.0147237 0 0 0.00647061 0 0.0130651 0.00542944 0.0156969 0.00726354 0 0 0.00287029 0 0.00343788 0.0109064 0.00821844 0.00712809 0.00702774 0.0177076
2581 Sarc4_g17185T 0 0 0 0 0.0116216 0 0 0 0 0 0 0 0 0 0 0 0 0 0 0
2582 Sarc4_g17195T 0 0 0 0 0.0116216 0 0 0 0 0 0 0 0 0 0 0 0 0 0 0
2583 Sarc4_g17197T 0 0 0 0 0 0 0 0 0 0 0 0 0 0 0 0 0 0 0 0
2584 Sarc4_g17198T 0 0 0 0 0 0 0 0 0 0 0 0 0 0 0 0 0 0 0 0
2585 Sarc4_g17191T 18.5178 16.2117 13.813 11.4155 8.17648 6.86098 11.5915 4.4923 5.1452 6.78709 17.3512 11.7722 12.8498 11.4383 8.09019 14.7727 7.30215 12.3536 7.3982 11.3478
2586 Sarc4_g17196T 0 0 0 0 0 0 0 0 0 0 0 0 0 0 0 0 0 0 0 0
2587 Sarc4_g17193T 0 0.0147237 0 0 0.00647061 0 0.0130651 0.00542944 0.0156969 0.00726354 0 0 0.00287029 0 0.00343788 0.0109064 0.00821844 0.00712809 0.00702774 0.0177076
2588 Sarc4_g17194T 0 0 0 0 0 0 0 0 0 0 0 0 0 0 0 0 0 0 0 0
2589 Sarc4_g17199T 0 0 0 0 0 0 0 0 0 0 0 0 0 0 0 0 0 0 0 0
2590 Sarc4_g17192T 0 0 0 0 0 0 0 0 0 0 0 0 0 0 0 0 0 0 0 0
2591 Sarc4_g17204T 0.614205 0.205864 0.111546 0.319616 0.137038 1.81365 5.68594 18.6463 9.50514 2.41312 0.0996313 0.32489 0.335379 0.339982 0.851335 0.793546 8.05841 13.8851 8.81079 4.3337
2592 Sarc4_g17203T 0.783262 1.01697 0.702824 0.528654 0.348412 3.18447 10.326 26.7264 13.9477 4.55482 0.362135 0.214795 0.830893 0.516099 0.680889 1.49864 14.0169 22.0148 14.8791 7.38141
2593 Sarc4_g17200T 1.02376 9.48172 2.35193 0.00206455 1.7952 0 0 0 1.25644e-07 0 10.6847 0 2.0626 0.544996 0 2.90599 5.61543 1.58722 2.74081 7.52324
2594 Sarc4_g17201T 0 0 0 0 0 0 0 0 0 0 0 0 0 0 0.328709 0 0.218576 0 0 0
2595 Sarc4_g17202T 0 0 0 0 0 0 0 0 0 0 0 0 0 0 0 0 0 0 0 0
2596 Sarc4_g17210T 0.222377 0 0 0 0 0 0 0 0 0 0 0 0 0 0 0 0 0 0 0
2597 Sarc4_g17217T 0 0 0 0 0 0 0 0 0 0 0 0 0 0 0 0 0 0 0 0
2598 Sarc4_g17214T 0 0.103534 0 0 0 0 0 0 0 0 0 0 0 0 0 0 0 0 0 0
2599 Sarc4_g17205T 0 0 0 0 0 0 0 0 0 0 0 0.222943 0 0 0 0 0 0 0 0
2600 Sarc4_g17216T 0.496543 0 0 0 0 0 0 0 0 0 0 0 0.0469236 0 0 0 0 0 0 0
2601 Sarc4_g17206T 0 0 0 0 0 0 0 0 0 0 0 0 0 0 0 0 0 0 0 0
2602 Sarc4_g17212T 2.09182e-09 0 0 0 0 0 0 0 0 0 0 0.0646711 0 0 0 0 0 0 0 0
2603 Sarc4_g17215T 0 0 0 0 0 0 0 0 0 0 0 0 0 1.00174 0 0 0 0 0 0
2604 Sarc4_g17211T 0.0852065 0 0 0 0 0 0 0 0 0 0 0 0 0 0 0 0 0 0 0
2605 Sarc4_g17207T 0 0 0 0 0 0 0 0 0 0 0 0 0 0 0 0 0 0 0 0
2606 Sarc4_g17209T 0.0852065 0 0 0 0 0 0 0 0 0 0 0 0 0 0 0 0 0 0 0
2607 Sarc4_g17213T 0.0852065 0 0 0 0 0 0 0 0 0 0 0 0 0 0 0 0 0 0 0
2608 Sarc4_g17208T 2.09182e-09 0 0 0 0 0 0 0 0 0 0 0.0646711 0 0 0 0 0 0 0 0
2609 Sarc4_g27184T 0 0 0 0 0 0 0 0 0 0 0 0 0 0 0 0 0 0 0 0
2610 Sarc4_g27178T 0 0 0 0 0 0 0 0 0 0 0 0 0 0.0965628 0 0 0 0 0 0
2611 Sarc4_g27156T 0 0 0 0 0 0 0 0 0 0 0 0 0 0 0 0 0 0 0 0
2612 Sarc4_g27138T 807.818 914.684 930.849 917.803 1251.61 1169.51 996.48 748.927 507.937 505.361 626.791 798.825 872.158 960.655 973.647 854.687 755.057 614.858 480.991 540.929
2613 Sarc4_g27149T 0 0 0 0.137291 0 0 0 0 0 0 0 0 0 0 0 0 0 0 0 0
2614 Sarc4_g27157T 0 0 0 0 0 0 0 0 0 0 0 0 0 0 0 0 0 0 0 0
2615 Sarc4_g27170T 3.62586 4.35062 2.29283 3.34928 3.12105 2.85791 2.26586 2.48657 3.22289 3.7302 5.91481 4.23302 3.46548 3.12421 2.92691 2.51281 1.95623 2.83747 3.64778 4.33383
2616 Sarc4_g27164T 0.0843749 0.179586 0 0 0 0 0 0 0 0 0.26602 0.351333 0.225124 0.081815 0 0 0 0.173968 0 0
2617 Sarc4_g27179T 0 0 0 0 0 0 0 0 0 0 0 0 0 0 0 0 0 0 0 0
2618 Sarc4_g27127T 11.5738 14.1318 16.3107 16.3164 20.4149 32.8505 35.3876 23.2985 8.94798 3.22339 7.31545 13.6563 15.5991 15.7742 16.9381 19.8224 28.0664 18.1484 11.7338 9.22392
2619 Sarc4_g27143T 0 0 0 0 0 0 0.059921 0 0 0 0 0.0908764 0 0 0 0 0 0 0 0
2620 Sarc4_g27185T 0.15208 0 0 0 0 0 0 0 0 0 0 0 0 0 0 0 0 0 0 0
2621 Sarc4_g27176T 6.79904 8.02955 4.3909 8.13755 6.10264 20.386 22.9157 30.8919 27.6119 23.6282 4.94791 5.53405 7.0401 4.17344 7.01871 7.36783 12.9333 22.6808 23.9733 28.4757
2622 Sarc4_g27136T 0 0 0 0 0 0 0 0 0 0.48583 0 0 0 0 0 0 0.292293 0 0 0
2623 Sarc4_g27191T 4.59581 8.48923 6.8708 6.02031 5.85596 6.06264 5.30826 6.32532 4.45518 3.97815 5.96006 8.15363 7.13443 6.89521 8.18257 7.64875 3.26299 5.54879 3.85862 3.28248
2624 Sarc4_g27183T 0 0 0 0 0 0 0 0 0 0 0 0 0 0 0 0 0 0 0 0
2625 Sarc4_g27167T 0.0680535 0 0.0344767 0 0.0357839 0 0 0 0 0 0 0 0.0306518 0 0 0 0 0 0 0
2626 Sarc4_g27126T 11.1921 13.5719 13.5395 16.1065 17.0406 34.2188 59.2425 105.858 109.292 67.7004 9.26077 14.0784 14.0661 15.542 16.0044 18.5772 60.7744 90.6666 89.3901 62.4618
2627 Sarc4_g27190T 77.8291 57.5665 7.93409 8.05846 11.8277 12.942 8.91107 28.1089 142.059 628.562 125.236 19.6712 34.1236 39.4753 19.9483 4.73038 56.8234 80.4882 212.399 458.663
2628 Sarc4_g27174T 7.07348 0.642418 1.05296 1.01495 4.22957 3.99998 7.32801 10.5782 14.4299 13.2641 2.99834 2.68577 1.59299 2.6054 1.92146 1.9186 7.38947 8.1038 17.2714 12.4015
2629 Sarc4_g27132T 0.071794 0 0.0691465 0 0.076701 0.0693444 0.183313 0.928394 1.55591 0.881522 0.18114 0 0.053382 0 0.178647 0.104112 0.387491 1.29343 1.22441 1.0271
2630 Sarc4_g27192T 13.9024 12.4717 14.3042 17.5891 16.4957 23.9648 33.9246 35.7634 39.6874 33.6002 12.2077 15.3905 14.5641 14.1737 15.4779 16.9518 27.198 37.0502 34.8668 29.8898
2631 Sarc4_g27180T 0 0 0 0 0 0 0 0 0 0 0 0 0 0 0 0 0 0 0 0
2632 Sarc4_g27148T 0 0 0 0 0 0 0 0 0 0 0 0 0 0 0 0 0 0 0 0
2633 Sarc4_g27158T 0.664464 0 0 0.124104 0.139929 0 0 0 0 0 0.473546 0.1426 0 0 0 0 0 0.104997 0.259013 0
2634 Sarc4_g27182T 0 0 0 0 0 0 0 0 0.0749884 0 0 0 0 0 0 0 0 0 0 0
2635 Sarc4_g27166T 0.0906842 0 0 0 0 0 0 0 0 0 0.12332 0 0 0 0.104471 0 0.0941567 0 0.0871152 0
2636 Sarc4_g27188T 19.861 16.7109 11.8839 15.45 18.2707 36.244 39.4349 65.7051 51.3896 46.2603 10.6354 11.9322 14.6345 14.7784 20.2025 23.7596 42.392 61.44 62.3671 50.7735
2637 Sarc4_g27171T 6.96035 7.17635 6.91419 8.04309 7.60281 13.9603 17.3186 24.2326 22.7831 20.781 6.53483 5.97509 7.07715 6.11254 7.01797 8.90851 18.4069 21.8766 25.8553 21.3729
2638 Sarc4_g27159T 0 0 0 0 0 0 0 0.0914814 0 0 0.176185 0 0 0 0 0 0 0 0 0
2639 Sarc4_g27175T 5.16337 3.48033 2.13645 2.17832 3.29972 5.82822 7.89741 10.209 9.08657 10.7997 3.14851 3.25451 2.27443 3.03074 2.12004 2.59529 6.0738 8.27032 11.9098 12.2684
2640 Sarc4_g27128T 0 0 0 0 0 0 0 0 0 0 0 0 0 0 0 0 0 0 0 0
2641 Sarc4_g27186T 0 0 0 0.221918 0 0 0.234294 0 0 0 0 0 0 0 0 0 0 0 0 0
2642 Sarc4_g27145T 0.134955 0 0 0 0 0 0 0.154442 0 0.150143 0.727067 0 0.519862 0 0 0 0 0 0.125038 0
2643 Sarc4_g27153T 0 0 0 0 0 0 0 0.000223516 0 5.41791e-06 9.89804e-09 0 3.61553e-07 0 0 0 0 0 3.42188e-08 0
2644 Sarc4_g27131T 0 0 0 0.112328 0.189126 0 0 0.164986 0 0 0 0 0 0 0 0 0 0 0 0
2645 Sarc4_g27173T 185.522 229.979 231.829 217.517 265.526 360.436 407.686 439.005 381.188 303.053 194.513 233.17 237.779 239.99 247.035 254.376 348.205 383.735 359.919 300.421
2646 Sarc4_g27151T 0.283992 1.73953 0 0 0 0 0 0 0 0 4.93092 0 0.794518 0 0.29472 0 0 1.12203 0 0
2647 Sarc4_g27155T 0 0 0 0 0 0 0 0 0 0 0 0 0 0 0 0 0 0 0 0
2648 Sarc4_g27168T 0 0 0 0 0 0 0 0 0 0 0 0 0 0 0 0 0 0 0 0
2649 Sarc4_g27154T 0 0.152324 0.0954485 0 0 0 0 0 0 0.0998582 0.127581 0.137497 0 0.180182 0.084268 0.09176 0.0773743 0 0 0
2650 Sarc4_g27133T 0 0 0 0 0 0 0 0 0 0 0 0 0 0 0 0 0 0 0 0
2651 Sarc4_g27125T 2.40146 2.87366 2.92822 2.32151 1.41018 1.85686 2.45177 5.27179 7.45283 3.67107 1.33743 1.98248 2.30605 2.15003 1.90902 3.28594 3.08523 5.29128 5.10946 3.21912
2652 Sarc4_g27146T 0 0 0.242628 0 0 0 0 0 0 0.0448456 0 0 0 0 0.258951 0 0 0 0 0
2653 Sarc4_g27172T 0 0 0 0 0 0 0 0 0 0 0 0 0 0 0 0 0 0 0 0
2654 Sarc4_g27140T 2.66315 3.49784 2.14203 0.694198 1.70242 1.09126 1.35139 1.55997 1.06419 1.17885 2.22848 3.07583 2.86941 1.27986 1.85366 2.40107 0.499215 1.35763 1.72062 2.15115
2655 Sarc4_g27152T 0 0 0 0.183708 0 0 0 0 0.0967705 0 0.69721 0.100257 0 0.104357 0 0.312709 0 0 0 0
2656 Sarc4_g27141T 0.00804594 1.24029e-05 0.00147834 2.35574e-07 0 0 0 0 0.000812162 4.36386e-10 0.0431792 0 0.0308883 6.08409e-07 0 0 0 0.00147842 0.00951378 0
2657 Sarc4_g27193T 0.893281 1.49295 1.51399 1.65659 1.18099 0.964387 1.68627 4.19905 15.1504 24.398 1.30207 0.695112 1.03856 1.24166 1.47281 1.14269 3.59043 7.09196 14.742 20.0288
2658 Sarc4_g27194T 11.8544 11.9737 11.9685 12.216 14.1515 14.0539 14.4707 14.9245 15.3167 9.70414 12.9558 12.6037 10.812 12.289 11.8055 10.4867 12.7095 14.2061 11.9625 10.3664
2659 Sarc4_g27160T 0 0 0 0.107322 0.110948 0 0 0 0 0.119035 0 0 0 0 0 0.0988369 0 0 0 0
2660 Sarc4_g27135T 0 0 0 0 0.26319 0 0.186752 0.263688 0.093129 0 0 0 0.0760731 0 0 0.141676 0.240715 0 0.0756176 0
2661 Sarc4_g27144T 0 0 0 0 0 0 0 0 0 0 0 0 0 0 0 0 0 0 0 0
2662 Sarc4_g27161T 0 0 0 0 0 0 0 0 0 0 0 0 0 0 0 0 0 0.200945 0 0
2663 Sarc4_g27130T 0.0513628 0 0.160632 0 0.111652 0.0729846 0.101062 0.121108 0 0.116031 0 0.279963 0.154534 0.177287 0 0 0 0 0 0.0415641
2664 Sarc4_g27165T 0 0 0 0 0 0 0 0 0 0 0 0 0 0 0 0 0 0 0 0
2665 Sarc4_g27142T 0 0 0 0 0 0 0 0 0 0 0 0.0144539 0 0 0 0 0 0 0 0
2666 Sarc4_g27163T 0.464571 0.346723 0 0.470979 0.289234 0.260791 0.15014 0.0667675 0 0 0.679126 0.393104 0.499796 0.377885 0.161888 0.357924 0 0.278522 0.110435 0.282948
2667 align_id:157681|asmbl_2700 0.540331 1.44003 0.393127 0.18881 0.394644 0 1.02427 1.30316 2.63996 5.37851 0.478193 1.27939 0 0.707815 0.212323 0 2.08157 2.53455 5.298 6.48614
2668 Sarc4_g27187T 7.22338 6.9044 5.71558 4.03508 5.93758 11.2454 13.3289 18.9929 16.6882 14.0879 4.72537 5.50464 6.4345 7.24521 5.94035 7.54924 11.4163 18.9042 16.23 12.8844
2669 Sarc4_g27139T 17.0371 16.76 15.9795 15.7356 16.0731 19.0887 21.7828 31.5231 32.6638 25.1432 16.1867 15.2586 15.6175 14.5285 13.7421 15.3266 19.7952 29.107 29.5317 26.137
2670 Sarc4_g27181T 0 0 0 0 0 0 0.310122 0 0 0 0 0 0 0 0 0 0 0 0 0.187599
2671 Sarc4_g27189T 1.95819 1.56993 2.06873 1.64019 2.31722 2.12105 2.08982 4.84206 4.64058 4.31655 1.77635 2.1288 1.88814 1.60456 1.97869 1.90761 2.96823 3.58917 4.93506 4.19172
2672 Sarc4_g27147T 0 0 0 0 0 0 0 0 0 0 0 0 0 0 0 0 0 0 0 0
2673 Sarc4_g27169T 0.288 0.180876 0.0782694 0.0373076 0.0954715 0.0429153 0.0605641 0 0.0198302 0.0395319 0.693993 0.713443 0.31663 0.0635172 0.0585436 0.0498814 0.0360147 0.111776 0.0665839 0.102511
2674 Sarc4_g27162T 1.56348 0.956642 0.654763 0.320545 0.717312 0.717059 0.341758 0 0.204524 0.505456 1.22394 0.59867 1.42691 0.871992 0.490508 0.703582 0.387154 0.109239 0.123034 0.346342
2675 Sarc4_g27137T 5.23117 7.16097 6.82322 7.34953 8.8457 13.043 14.1148 20.1085 14.1657 9.73685 4.51114 4.44817 5.47092 6.12368 6.47466 6.71673 13.2345 15.7935 12.7618 11.7919
2676 Sarc4_g27150T 0 0 0 0 0 0 0 0 0.078521 0.0780912 0.667829 0.339123 0.404368 0 0 0 0 0 0.0753593 0
2677 align_id:157678|asmbl_2697 3.65129 2.65609 5.07662 1.74844 3.64483 1.65449 3.4078 4.45509 2.13652 5.23885 1.77121 1.98103 4.62048 4.94114 2.38283 4.29775 2.42785 4.00577 5.96031 5.54478
2678 align_id:157603|asmbl_2622 0.97461 0.724664 1.56552 0.988377 1.114 1.80026 0.943879 1.65444 1.82191 2.56169 1.3082 1.32007 0.969872 2.36639 0.373925 2.18835 1.41706 1.57766 2.36624 3.55275
2679 Sarc4_g27177T 21.1305 21.4778 23.893 23.7312 26.4728 33.7702 44.9414 63.5455 72.6233 74.5727 15.5212 17.0627 19.6097 21.0349 22.7948 27.1236 46.8869 59.7481 64.7781 71.9632
2680 Sarc4_g27134T 0 0 0 0 0 0 0 0.0342467 0 0 0 0 0 0 0 0 0 0 0 0
2681 Sarc4_g27129T 0 0 0 0 0 0 0 0 0 0 0 0 0 0 0 0 0 0 0 0
2682 Sarc4_g17219T 0.0375309 0.0012248 0.0366293 0.0448547 0.0646148 0.0237681 0.0291849 0 0.00369321 0.00868307 0.0386746 0.132033 0.0349237 0.034234 0.0939929 0.00842304 0.014211 0.0260947 0.0614448 0
2683 Sarc4_g17222T 0 0 0 0 0 0 0 0 0 0 0 0 0 0 0 0 0 0 0 0
2684 Sarc4_g17220T 0 0 0 0 0 0 0 0 0 0 0 0 0 0 0 0 0 0 0 0
2685 Sarc4_g17218T 333.448 258.723 320.71 252.776 246.726 212.477 513.222 83.715 132.184 187.515 261.067 161.262 161.307 227.576 117.811 267.72 232.862 209.625 128.288 172.335
2686 Sarc4_g17221T 0 0 0 0 0 0 0 0 0 0 0 0 0 0 0 0 0 0 0 0
2687 Sarc4_g17224T 0 0 0 0 0 0 0 0 0 0 0 0 0 0 0 0 0 0 0 0
2688 Sarc4_g17223T 0 0 0 0 0.0116216 0 0 0 0 0 0 0 0 0 0 0 0 0 0 0
2689 Sarc4_g17225T 0 0.0147237 0 0 0.00647061 0 0.0130651 0.00542944 0.0156969 0.00726354 0 0 0.00287029 0 0.00343788 0.0109064 0.00821844 0.00712809 0.00702774 0.0177076
2690 Sarc4_g17226T 0 0 0 0 0 0 0 0 0 0 0 0 0 0 0 0 0 0 0 0
2691 Sarc4_g17227T 0 0 0 0 0 0 0 0 0 0 0 0 0 0 0 1.72248 0 0 0 1.37376
2692 Sarc4_g17234T 18.5178 16.2117 13.813 11.4155 8.17648 6.86098 11.5915 4.4923 5.1452 6.78709 17.3512 11.7722 12.8498 11.4383 8.09019 14.7727 7.30215 12.3536 7.3982 11.3478
2693 Sarc4_g17228T 0 0 0 0 0 0 0 0 0 0 0 0 0 0 0 0 0 0 0 0
2694 Sarc4_g17231T 0 0 0 0 0 0 0 0 0 0 0 0 0 0 0 0 0 0 0 0
2695 Sarc4_g17230T 0 0 0.395943 0 0 0 0 0 0 0 0 0 0 0 0 0 0 0 0 0
2696 Sarc4_g17233T 0.221804 0 0 0.227325 0.465575 0.271463 0.241229 0 0 0 0.811886 0.262423 1.50602 0.824572 0.291982 0 0 0.235104 0.609972 0.354566
2697 Sarc4_g17232T 0 0 0 0 0 0 0 0 0 0 0 0 0 0 0 0 0 0 0 0
2698 Sarc4_g17229T 0 0 0 0 0 0 0 0 0 0 0 0 0 0 0 0 0 0 0 0
2699 Sarc4_g17238T 0 0 0 0 0 0 0 0 0 0 0 0 0 0 0 0 0 0 0 0
2700 Sarc4_g17236T 0 0 0.471147 0 0 0 0.270088 0.490824 0 0 0 0 0 0 0.129401 0 0 0.999574 0 0
2701 Sarc4_g17241T 9.19445e-09 0.612807 0 1.39245 0.00479465 0.65091 0.325764 0 0.78463 0 0 0 0.0430687 0 0 0 0 0 0 0
2702 Sarc4_g17240T 0 0 0 0 0 0 0 0 0 0 0 0 0 0 0 0 0 0 0 0
2703 Sarc4_g17235T 0 0 0.0878322 0 0 0 0 0 0 0.0930075 0 0 0 0 0 0 0 0 0.0778336 0
2704 Sarc4_g17237T 0 0 0 0 0 0 0 0 0 0 0 0 0 0 0 0 0 0 0 0
2705 Sarc4_g17239T 0 0 0 0 0 0 0 0 0 0 0 0 0 0 0 0 0 0 0 0
2706 Sarc4_g17242T 0.532535 0 0 0.141973 0 0.183126 0.176636 0 0.134409 0 1.12694 0 0 0.163845 0.44735 0.27022 0.319625 0.440521 0.488563 0.0911451
2707 Sarc4_g17246T 0 0 0 0 0 0 0 0 0 0 0 0 0 0 0 0 0 0 0 0
2708 Sarc4_g17249T 0 0 0 0 0 0 0 0 0 0 0 0 0 0 0 0 0 0 0 0
2709 Sarc4_g17243T 18.5178 16.2117 13.813 11.4155 8.17648 6.86098 11.5915 4.4923 5.1452 6.78709 17.3512 11.7722 12.8498 11.4383 8.09019 14.7727 7.30215 12.3536 7.3982 11.3478
2710 Sarc4_g17251T 0 0 0 0 0 0 0 0 0 0 0 0 0 0 0 0 0 0 0 0
2711 Sarc4_g17245T 0 0 0 0 0 0 0 0 0 0 0 0 0 0 0 0 0 0 0 0
2712 Sarc4_g17250T 0 0.0147237 0 0 0.00647061 0 0.0130651 0.00542944 0.0156969 0.00726354 0 0 0.00287029 0 0.00343788 0.0109064 0.00821844 0.00712809 0.00702774 0.0177076
2713 Sarc4_g17244T 0.0375309 0.0012248 0.0366293 0.0448547 0.0646148 0.0237681 0.0291849 0 0.00369321 0.00868307 0.0386746 0.132033 0.0349237 0.034234 0.0939929 0.00842304 0.014211 0.0260947 0.0614448 0
2714 Sarc4_g17248T 0 0 0 0 0.0116216 0 0 0 0 0 0 0 0 0 0 0 0 0 0 0
2715 Sarc4_g17247T 0 0 0 0 0 0 0 0 0 0 0 0 0 0 0 0 0 0 0 0
2716 Sarc4_g17252T 0.262631 0 0 0 0 0 0 0 0 0 0 0 0 0 0 0 0 0 0 0
2717 Sarc4_g17259T 0 0 0 0 0 0 0 0 0 0 0 0 0 0 0 0 0 0 0 0
2718 Sarc4_g17262T 0 0 0 0 1.16125 0.147934 0 0 0 0 0.578322 0.850975 0 0.0231356 0 0 0.625862 0 0 0
2719 Sarc4_g17255T 0 0 0 0 0 0 0 0 0 0 0 0 0 0 0 0 0 0 0 0
2720 Sarc4_g17256T 0 0 0 0.111006 0 0 0 0 0 0 0 0 0 0 0 0 0 0 0 0
2721 Sarc4_g17257T 0 0 0 0 0 0 0 0 0 0 0 0 0 0 0 0 0 0 0 0
2722 Sarc4_g17260T 0 0 0 0 0 0 0 0 0 0 0 0 0 0 0 0 0 0 0 0
2723 Sarc4_g17264T 0.276574 0.22992 0 0 0 0 0 0 0 0 0.144095 0 0 0 0 0 0 0 0 0
2724 Sarc4_g17254T 0 0 0 0 0 0 0 0 0 0 0 0 0 0 0 0 0 0 0 0
2725 Sarc4_g17265T 0 0.468757 0 0.0235765 0 0 0 0 0 0 0.389933 0.31038 0 0 0 0 0 0 0 0
2726 Sarc4_g17258T 0 0 0 0 0 0 0 0 0 0 0 0 0 0 0 0 0 0 0 0
2727 Sarc4_g17261T 0 0 0 0 0 0 0 0 0 0.00359481 0 0 0 0 0 0 0 0 0 0.236127
2728 Sarc4_g17263T 0 0 0 0 0 0 0 0 0 0 0 0 0 0 0 0 0 0 0 0
2729 Sarc4_g17253T 0 0 0 4.39687e-05 0 0 0 0 0 0 0 0 0 0 0 0 0 0 0 0
2730 Sarc4_g17266T 3.41092 2.39635 0.755325 0.917498 0.519794 0.841608 0.717865 0.828474 0.838115 2.34283 4.54555 2.19172 1.5201 1.00644 0.780778 0.339142 0.66673 0.774349 0.902499 2.00289
2731 Sarc4_g17269T 2.48064 3.07034 1.97121 3.81375 3.55084 6.63497 7.99569 13.2916 20.1094 24.5196 1.13346 2.22321 2.35053 3.37068 3.04752 4.20207 9.66967 16.7213 17.9021 18.5392
2732 Sarc4_g17268T 2.38054 1.69802 1.23207 1.01603 2.06618 2.18655 2.57723 2.32873 1.55355 1.38245 1.97058 1.46623 1.57627 1.2754 1.22353 1.18419 1.56568 1.81147 1.3319 1.40592
2733 Sarc4_g17267T 54.2162 62.1355 54.5283 54.9288 60.9472 63.0059 62.6226 58.6869 60.7787 50.7136 49.6984 58.2044 57.8329 54.6502 56.62 55.516 62.8099 62.2104 67.9305 54.1668
2734 Sarc4_g17297T 0 0 0 0 0 0 0 0 0 0 0 0 0 0 0 0 0 0 0 0
2735 Sarc4_g17284T 0 0 0 0 0 0 0 0 0 0 0 0 0 0 0 0 0 0 0 0
2736 Sarc4_g17293T 0 0 0 0 0 0 0 0 0 0 0 0 0 0 0 0 0 0 0 0
2737 Sarc4_g17301T 0 0 0 0 0 0 0 0 0 0 0 0 0 0 0 0 0 0 0 0
2738 Sarc4_g17271T 0 0 0 0 0 0 0 0 0 0 0 0 0 0 0 0 0 0 0 0
2739 Sarc4_g17270T 0 0 0 0 0 0 0 0 0 0 0 0 0 0 0 0 0 0 0 0
2740 Sarc4_g17281T 0 0 0 0 0 0 0 0 0 0 0 0 0 0 0 0 0 0 0 0
2741 Sarc4_g17275T 0 0 0 0 0 0 0 0 0 0 0 0 0 0 0 0 0 0 0 0
2742 Sarc4_g17291T 0 0 0 0 0 0 0 0 0 0 0 0 0 0 0 0 0 0 0 0.157094
2743 Sarc4_g17274T 0 0 0 0 0 0 0 0 0 0 0 0 0 0 0 0 0 0 0 0
2744 Sarc4_g17276T 0.0600664 0 0 0 0 0 0 0 0 0 0 0 0 0 0 0 0 0 0 0
2745 Sarc4_g17304T 0 0 0 0 0 0 0 0 0 0 0 0 0 0 0 0 0 0 0 0
2746 Sarc4_g17277T 0 0 0 0 0 0 0 0 0 0 0 0 0 0 0 0 0 0 0 0
2747 Sarc4_g17292T 0 0 0 0 0.34559 0 0 0 0 0 0 0 0 0 0 0 0 0 0 0
2748 Sarc4_g17298T 0 0 0 0 0 0 0 0 0 0 0 0 0 0 0 0 0 0 0 0
2749 Sarc4_g17283T 0 0 0 0 0 0 0 0 0 0 0 0 0 0 0 0 0 0 0 0
2750 Sarc4_g17286T 0 0 0 0 0 0 0 0 0 0 0 0 0 0 0 0 0 0 0 0
2751 Sarc4_g17290T 0 0 0 0 0 0 0 0 0 0 0 0 0 0 0 0 0 0 0 0
2752 Sarc4_g17289T 0 0 0 0 0 0 0 0 0 0 0 0 0 0 0 0 0 0 0 0
2753 Sarc4_g17288T 0 0 0 0 0 0 0 0 0 0 0 0 0 0 0 0 0 0 0 0
2754 Sarc4_g17287T 0 0 0 0 0 0 0 0 0 0 0 0 0 0 0 0 0 0 0 0
2755 Sarc4_g17280T 0 0 0 0 0 0 0 0 0 0 0 0 0 0 0 0 0 0 0 0
2756 Sarc4_g17272T 0 0 0 0 0 0 0 0 0 0 0 0 0 0 0 0 0 0 0 0
2757 Sarc4_g17295T 0 0 0 0 0 0 0 0 0 0 0 0 0 0 0 0 0 0 0 0
2758 Sarc4_g17285T 0 0 0 0 0 0 0 0 0 0 0 0 0 0 0 0 0 0 0 0
2759 Sarc4_g17302T 0 0 0 0 0 0 0 0 0 0 0 0 0 0 0 0 0 0 0 0
2760 Sarc4_g17279T 0 0 0 0.126657 0 0 0 0 0 0 0 0 0 0 0 0 0 0 0.117285 0
2761 Sarc4_g17282T 0 0 0 0 0 0 0 0 0 0 0 0 0 0 0 0 0 0 0 0
2762 Sarc4_g17273T 0 0 0 0 0 0 0 0 0 0 0 0 0 0 0 0 0 0 0 0
2763 Sarc4_g17303T 0 0 0 0 0 0 0 0 0 0 0 0 0 0 0 0 0 0 0 0
2764 Sarc4_g17296T 0 0 0 0 0 0 0 0 0 0 0 0 0 0 0 0 0 0 0 0
2765 Sarc4_g17299T 0 0 0 0 0 0 0 0 0 0 0 0 0 0 0 0 0 0 0 0
2766 Sarc4_g17300T 0 0 0 0 0 0 0 0 0 0 0 0 0 0 0 0 0 0 0 0
2767 Sarc4_g17294T 0 0 0 0 0 0 0 0 0 0 0 0 0 0 0 0 0 0 0 0
2768 Sarc4_g17278T 0 0 0 0 0 0 0 0 0 0 0 0 0 0 0 0 0 0 0 0
2769 Sarc4_g17306T 0.327602 0 0 0 0 0 0 0 0 0 0.773586 0 0 0 0 0 0 0 0 0
2770 Sarc4_g17314T 0 0 0 0 0 0 0 0 0 0 0 0 0 0 0 0 0 0 0 0
2771 Sarc4_g17305T 0 0 0 0 0 0 0 0 0.152411 0 0.345665 0.157311 0 0 0 0 0 0 0 0.216552
2772 Sarc4_g17310T 3.95575e-09 0 1.80847e-07 2.14275e-10 0 0 0 4.12038e-06 5.46656e-10 0 3.5525e-08 0 7.86921e-09 0 0 0 0 8.58899e-09 0 1.04776e-08
2773 Sarc4_g17313T 0.00273785 1.30128e-09 0 0 0 0 0 0 0 0 5.25276e-08 3.47021e-07 2.4675e-08 2.8208e-10 2.9211e-07 0 0 0 0 0
2774 Sarc4_g17309T 0 0 0 0 0 0 0 0 0 0 0 0 0 0 0 0 0 0 0 0
2775 Sarc4_g17312T 0.453807 0.108071 0.00522298 0.03079 0.00435798 0.0174696 0.0622362 0.182256 0.252855 0.0337317 2.67183 1.0812 0.732073 0.296475 0.127451 0.0993504 0.0289711 0.0999756 0.111274 0.324221
2776 Sarc4_g17308T 0 0 0 0 0 0 0 0 0 0 0 0 0 0.970735 0 0 0 0 0 0
2777 Sarc4_g17311T 0.128306 0.49345 0.511738 0 0 0 0 0.21808 0.235831 0 0 0 0.178042 0 0 0 0 0 0 0
2778 Sarc4_g17307T 0 0 0 0 0 0 0 0 0 0 0 0 0 0 0 0 0 0 0 0
2779 Sarc4_g17318T 0.174391 0.69722 0 0 0 0 0.198186 0 0 0 0.231307 0 0 0 0 0 0 0 0 0
2780 Sarc4_g17319T 0 0 0 0 0 0 0 0 0.577155 0 0.891496 0 0 0 0 0 0 0 0 0
2781 Sarc4_g17320T 8.89717 8.85688 9.25646 9.66092 10.3111 10.516 11.0588 14.3596 19.7538 17.1443 6.25114 7.83649 7.6897 6.18641 6.9159 7.53907 8.94854 12.7175 16.909 14.1164
2782 Sarc4_g17321T 31.8174 36.7343 27.8787 31.2572 27.1946 19.1107 18.6663 25.1009 21.6367 30.2831 28.7505 29.6592 29.3077 23.4505 29.725 27.6947 20.7021 26.3639 22.6863 26.222
2783 Sarc4_g17316T 0.272469 1.63265 0.596343 0 0 0 0.620244 0 0 0 0.725566 0.649276 0.804062 0 0 0 0 0 0 0.710737
2784 Sarc4_g17322T 48.6357 61.8403 83.6424 86.1439 87.1146 82.2064 71.8181 58.9969 54.7126 55.3522 41.9706 62.9365 79.6209 89.0105 85.8308 85.2907 71.5086 57.5207 48.2605 47.7653
2785 Sarc4_g17317T 0 0.617657 0.337761 0.325502 0 0 0 0 0 0 0 0.368937 0 0 0 0 0 0 0 0
2786 Sarc4_g17315T 0.818563 1.36487 0.594497 1.85369 0.891175 1.8369 1.23839 2.11262 2.44197 1.28235 0.900857 1.44416 0.787265 0.699514 1.4264 0.2655 1.42326 1.32222 2.25247 1.8548
2787 Sarc4_g27234T 0 0 0 0.499741 0.173854 0.391126 0 0.381515 0 0.189044 0 0 0 0.412621 0.186294 0 0 0 0 0
2788 Sarc4_g27214T 2.54736 1.78559 1.41526 1.76502 1.8885 5.99389 9.60975 11.8488 15.5729 12.4227 4.15555 2.49199 1.76127 1.92383 2.2079 3.03899 9.36767 14.0522 15.1886 13.337
2789 Sarc4_g27249T 0 0 0 0 0 0 0 0 0 0 0 0 0 0 0 0 0 0 0 0
2790 Sarc4_g27206T 2.89994 3.83486 2.46074 2.94452 3.18098 7.7398 10.2589 12.1448 9.88005 23.379 2.36844 2.18203 2.33958 1.83274 3.0633 3.47085 9.98454 11.2477 10.8634 19.9471
2791 Sarc4_g27224T 48.6596 44.3261 38.4723 42.3411 48.0088 54.253 61.3856 60.4287 54.0701 45.2751 63.8991 48.1128 45.4251 46.4174 41.2617 45.4034 49.6673 56.7278 52.5669 45.5508
2792 Sarc4_g27253T 0 0 0 0 0 0 0 0 0 0 0 0 0 0 0 0 0 0 0 0
2793 Sarc4_g27231T 0 0.180727 0 0 0 0 0 0 0 0 0 0 0 0.237021 0 0 0 0 0 0
2794 Sarc4_g27254T 0 0 0 0 0 0 0 0 0 0 0 0 0 0 0 0 0 0 0 0
2795 Sarc4_g27229T 21.8258 27.2254 21.7525 26.0055 25.9174 31.4253 34.053 43.1002 28.8569 15.1761 16.7853 24.2606 22.9533 19.5286 22.9435 27.3397 31.2773 39.3196 26.8814 23.5141
2796 Sarc4_g27236T 0 0.25088 0 0 0 0 0 0 0.131656 0.0796807 0 0 0 0 0 0 0 0 0.131866 0
2797 Sarc4_g27225T 53.1006 55.5825 36.7081 36.4918 46.035 26.1542 18.3799 13.0078 5.95849 9.6229 60.9208 53.5835 44.1685 43.3105 39.1062 35.3182 18.2957 11.9837 7.125 9.74093
2798 Sarc4_g27233T 0.686873 0.458653 0.374175 0.119486 0 0.139569 0.129826 0 0.404101 0.266346 0 0.134085 0 0.144755 0.13179 0 0 0.122666 0.110374 0.0966729
2799 Sarc4_g27209T 12.4658 7.03 8.75221 6.13522 6.94317 8.514 8.37775 6.0448 4.60758 4.93191 13.0521 5.85495 5.31311 10.6112 5.12985 6.56712 5.28999 6.90618 10.8763 6.78743
2800 Sarc4_g27219T 17.9328 15.6267 15.0351 14.9832 16.3995 16.2899 18.0379 19.6394 16.4176 13.7394 16.2897 15.5567 14.6043 13.5682 14.0108 12.423 13.7468 16.8946 15.8449 13.8072
2801 Sarc4_g27244T 0 0 0 0 0 0 0 0 0 0 0 0 0 0 0 0 0 0 0 0
2802 Sarc4_g27241T 0 0 0 0 0 0 0 0 0 0 0 0 0 0 0 0 0 0 0 0
2803 Sarc4_g27228T 6.697 6.14 6.97154 5.84358 6.44067 6.23614 5.81986 7.82827 6.34933 5.82835 6.63993 6.5695 6.93331 6.13033 5.67306 5.1299 5.85513 6.15962 5.21259 5.12951
2804 Sarc4_g27232T 0.886859 0.221116 0.241969 0 0 0 0.251541 0.268896 0 0.266433 0 0 0.216885 0 0.262849 0 0 0.240728 0.654685 0.574146
2805 Sarc4_g27226T 34.8477 41.8868 31.6713 31.6023 43.8582 41.4293 39.0512 35.9512 30.0299 20.3768 38.2902 40.3629 33.959 37.0115 34.6316 33.599 34.2298 36.3071 27.9561 23.2488
2806 Sarc4_g27246T 0 0 0 0 0 0 0 0 0 0 0 0 0 0 0 0 0 0 0 0
2807 Sarc4_g27202T 0 0 0 0 0 0 0 0 0 0 0 0 0 0 0 0 0 0 0 0
2808 Sarc4_g27238T 0 0 0 0 0 0 0 0 0 0 0 0 0 0 0 0 0 0 0 0
2809 Sarc4_g27252T 0 0 0 0 0 0 0 0 0 0 0 0 0 0 0 0 0 0 0 0
2810 Sarc4_g27230T 34.0546 33.2899 23.1622 25.4949 31.6806 46.9632 51.6997 93.2878 67.8514 53.1264 26.1108 23.9564 26.3129 28.1201 28.3844 32.0082 66.974 86.0479 70.8156 62.4826
2811 Sarc4_g27203T 0 0 0 0 0 0 0 0 0 0 0 0 0 0 0 0 0 0 0 0
2812 Sarc4_g27195T 251.044 277.809 280.889 252.343 207.153 181.042 142.945 129.645 160.175 159.458 252.027 377.052 373.288 258.203 269.174 299.495 219.346 174.591 194.007 175.416
2813 Sarc4_g27248T 0 0 0 0 0 0 0 0 0 0 0 0 0 0 0 0 0 0 0 0
2814 Sarc4_g27211T 1836.19 2471.98 3162.61 3124.1 3360.18 3015.56 2812.32 2954.95 4072.58 4127.87 962.447 1842.75 2469.73 2774.86 2964.55 2946.34 2491.46 2982.32 3725.72 3669.01
2815 Sarc4_g27250T 0 0 0 0 0 0 0 0 0 0 0 0 0 0 0 0 0 0 0 0
2816 Sarc4_g27204T 0 0 0 0 0 0 0 0 0 0 0 0 0 0 0 0 0 0 0 0
2817 Sarc4_g27256T 0 0 0 0 0 0 0 0 0 0 0 0 0 0 0 0 0 0 0 0
2818 Sarc4_g27197T 2.32637 3.8794 2.98272 6.15463 14.2669 13.5456 17.2577 2.65591 2.80981 2.67114 1.71257 1.97057 2.40839 2.74641 5.95505 13.6598 3.23707 4.50547 2.22385 2.45704
2819 Sarc4_g27222T 9.73963 11.9037 12.3146 11.1046 11.3771 12.7266 15.5708 18.4143 18.2921 13.7082 8.70775 12.4085 10.1741 11.6437 9.71952 12.0266 12.6723 17.0034 17.2942 13.3265
2820 Sarc4_g27201T 0 0 0 0 0 0 0 0 0 0 0 0 0 0 0 0 0 0 0 0
2821 Sarc4_g27242T 0.755575 0 0 0 0 0 0.291011 0.309068 0 0 0.276574 0.602419 0 0 0.183419 0 0 0 1.17301 0.40907
2822 Sarc4_g27263T 0 0 0 0 0 0 0 0 0 0 0 0 0 0 0 0 0 0 0 0
2823 Sarc4_g27215T 19.4018 20.4371 16.8517 15.4428 19.8169 22.53 21.609 18.6383 16.2358 12.7695 19.1044 17.4199 17.3549 16.5543 15.7458 14.7123 17.878 15.381 13.5817 13.2347
2824 Sarc4_g27245T 0 0 0 0 0 0 0 0 0 0 0 0 0 0 0 0 0 0 0 0
2825 Sarc4_g27257T 0 0 0 0 0 0 0 0 0 0 0 0 0 0 0 0 0 0 0 0
2826 Sarc4_g27261T 0 0 0 0 0 0 0 0 0 0 0 0 0 0 0 0 0 0 0 0
2827 Sarc4_g27198T 1.41836 1.56679 1.69644 3.74114 6.75618 10.0181 11.3363 2.20887 2.54937 4.57619 1.78884 2.38606 2.12546 2.47689 4.40529 13.9405 3.56145 2.56298 2.22253 2.32842
2828 Sarc4_g27200T 0 0 0 0 0 0 0 0 0 0 0 0 0 0 0 0 0 0 0 0
2829 Sarc4_g27251T 0 0 0 0 0 0 0 0 0 0 0 0 0 0 0 0 0 0 0 0
2830 Sarc4_g27196T 20.043 20.7474 18.9034 19.7177 21.2152 19.0107 19.9052 24.7878 25.8727 18.8464 16.6089 21.8322 19.041 18.7978 20.2816 21.0211 21.3574 23.033 25.5463 17.4259
2831 Sarc4_g27220T 19.1563 19.7126 19.3478 22.7615 21.7923 18.0689 18.3357 19.0265 19.7615 15.5136 17.0567 20.375 20.9201 22.1517 20.7305 21.6032 18.5819 20.2608 19.0861 16.6173
2832 Sarc4_g27237T 0 0 0 0 0 0 0 0 0 0 0 0 0 0 0 0 0 0 0 0
2833 Sarc4_g27262T 0 0 0 0 0 0 0 0 0 1.454e-05 0 0 0 0 0 0 0 0 0 0
2834 Sarc4_g27259T 0 0 0 0 0 0 0 0 0 0 0 0 0 0 0 0 0 0 0 0
2835 Sarc4_g27217T 38.4652 27.8734 35.7859 35.4317 34.6263 29.2472 27.8046 23.3612 22.0379 35.3228 43.5202 39.5732 41.821 37.7557 48.6376 41.2685 32.53 25.6028 30.5591 34.6232
2836 Sarc4_g27240T 0 0 0 0 0 0 0 0 0 0 0 0 0 0 0 0 0 0 0 0
2837 Sarc4_g27258T 0 0 0 0 0 0 0 0 0 0 0 0 0 0 0 0 0 0 0 0
2838 Sarc4_g27208T 27.1937 28.3569 22.1273 23.1875 23.6173 18.6428 16.0776 19.4249 15.4232 10.6993 21.8253 24.1206 21.294 20.3416 20.074 20.2416 16.7431 15.0113 12.677 10.2184
2839 Sarc4_g27227T 22.0469 22.4089 23.031 17.4118 22.9315 23.5481 24.3459 21.4534 18.4897 15.0754 24.2831 23.5566 22.0535 21.6435 19.5786 19.1385 18.1745 18.8208 16.3002 16.2716
2840 Sarc4_g27207T 16.2921 12.7337 10.2797 10.221 12.9355 11.0675 12.087 10.7782 10.5925 8.60021 17.9056 12.6395 11.8664 10.8771 10.8377 10.6175 10.3751 11.4779 11.1921 9.17027
2841 Sarc4_g27212T 13.018 14.7038 10.0989 13.104 15.0393 20.5383 24.2332 45.9804 79.9585 79.7851 9.52952 6.18625 12.1954 14.9067 13.8018 12.0434 36.6554 55.7041 81.6532 72.0655
2842 Sarc4_g27221T 0 0 0 0 0 0 0.287723 0.152384 0 0 0.309551 0.141372 0 0 0 0 0.2793 0.12094 0.234342 0.197821
2843 Sarc4_g27247T 0 0 0 0 0 0 0 0 0 0 0 0 0 0 0 0 0 0 0 0
2844 Sarc4_g27210T 20.606 13.1066 11.6068 10.1844 13.3961 11.1441 13.8015 14.9454 14.4694 10.9702 27.844 21.4596 15.2102 11.9338 11.2863 9.81002 11.9372 12.7666 11.5907 9.53925
2845 Sarc4_g27199T 0.183143 0.366013 0.399757 0.576126 0.802969 0.451825 0.208288 0.883546 2.01579 0 0 0 0.356367 1.44153 0 0 0.77001 0.396672 0.538977 0.471282
2846 Sarc4_g27216T 62.7215 66.0476 70.3649 87.2193 75.102 81.667 87.7056 79.1122 44.6899 28.6148 64.9417 61.0464 75.0328 77.4977 73.5505 75.9926 80.0495 73.3489 40.9827 34.7271
2847 Sarc4_g27235T 0 0 0 0 0 0 0 0 0 0 0 0 0 0 0 0 0 0 0 0
2848 Sarc4_g27243T 0 0 0 0 0 0 0 0 0 0 0 0 0 0 0 0 0 0 0 0
2849 Sarc4_g27239T 0 0 0 0 0 0 0 0 0 0 0 0 0 0 0 0 0 0 0 0
2850 Sarc4_g27218T 11.9364 13.6054 14.6142 13.701 14.4036 17.1631 17.0285 16.2518 11.2531 11.1771 10.7753 13.5214 15.8072 15.2572 17.1428 10.8547 16.8348 15.2887 10.9609 9.37664
2851 Sarc4_g27205T 0 0 0 0 0 0 0 0 0 0 0 0 0 0 0 0 0 0 0 0
2852 Sarc4_g27260T 0 0 0 0 0 0 0 0 0 0 0 0 0 0 0 0 0 0 0 0
2853 align_id:157762|asmbl_2781 0.993412 1.05721 1.14612 1.58184 1.37892 0.77337 1.6487 2.08904 1.92239 1.58075 0.759593 2.02672 1.75464 1.20611 1.17152 1.98303 1.30949 1.47548 1.31998 1.40376
2854 Sarc4_g27213T 442.81 483.243 461.066 459.156 438.428 391.021 338.212 308.067 226.038 192.17 450.25 456.466 479.241 500.72 507.004 503.775 369.559 305.494 232.166 189.049
2855 align_id:157825|asmbl_2844 15.6501 13.9951 12.1516 10.817 16.1364 19.5649 11.0007 13.4152 19.7759 12.7991 10.8713 7.51615 3.13713 11.055 11.6354 14.0525 22.0451 14.1871 15.2966 14.9308
2856 Sarc4_g27223T 24.2652 23.996 22.1623 21.6587 25.9156 25.4624 25.0482 31.9825 39.2362 31.6447 25.1432 25.0456 21.7821 22.2386 21.5316 21.1679 24.7948 33.4763 36.9546 31.6253
2857 Sarc4_g27255T 0 0 0 0 0 0 0 0 0 0 0 0 0 0 0 0 0 0 0 0
2858 Sarc4_g17325T 0 0 0 0 0 0 0 0 0 0 0 0 0 0 0 0 0 0 0 0
2859 Sarc4_g17324T 0.0375309 0.0012248 0.0366293 0.0448547 0.0646148 0.0237681 0.0291849 0 0.00369321 0.00868307 0.0386746 0.132033 0.0349237 0.034234 0.0939929 0.00842304 0.014211 0.0260947 0.0614448 0
2860 Sarc4_g17327T 0 0 0 0 0 0 0 0 0 0 0 0 0 0 0 0 0 0 0 0
2861 Sarc4_g17323T 18.5178 16.2117 13.813 11.4155 8.17648 6.86098 11.5915 4.4923 5.1452 6.78709 17.3512 11.7722 12.8498 11.4383 8.09019 14.7727 7.30215 12.3536 7.3982 11.3478
2862 Sarc4_g17330T 0 0.0147237 0 0 0.00647061 0 0.0130651 0.00542944 0.0156969 0.00726354 0 0 0.00287029 0 0.00343788 0.0109064 0.00821844 0.00712809 0.00702774 0.0177076
2863 Sarc4_g17328T 0 0 0 0 0.0116216 0 0 0 0 0 0 0 0 0 0 0 0 0 0 0
2864 Sarc4_g17329T 0 0 0 0 0 0 0 0 0 0 0 0 0 0 0 0 0 0 0 0
2865 Sarc4_g17326T 0 0 0 0 0 0 0 0 0 0 0 0 0 0 0 0 0 0 0 0
2866 Sarc4_g17331T 0 0 0 0 0 0 0 0 0 0 0 0 0 0 0 0 0 0 0 0
2867 Sarc4_g17332T 18.5178 16.2117 13.813 11.4155 8.17648 6.86098 11.5915 4.4923 5.1452 6.78709 17.3512 11.7722 12.8498 11.4383 8.09019 14.7727 7.30215 12.3536 7.3982 11.3478
2868 Sarc4_g17334T 0 0 0 0 0 0 0 0 0 0 0 0 0 0 0 0 0 0 0 0
2869 Sarc4_g17339T 0 0 0 0 0 0 0 0 0 0 0 0 0 0 0 0 0 0 0 0
2870 Sarc4_g17333T 0 0.220983 0 0 0 0 0 0 0 0 0 0 0 0 0 0 0 0 0 0
2871 Sarc4_g17337T 0 0 0 0 0.0116216 0 0 0 0 0 0 0 0 0 0 0 0 0 0 0
2872 Sarc4_g17336T 0 0 0 0 0 0 0 0 0 0 0 0 0 0 0 0 0 0 0 0
2873 Sarc4_g17335T 0 0 0 0 0 0 0 0 0 0 0 0 0 0 0 0 0 0 0 0
2874 Sarc4_g17338T 0 0 0 0 0 0 0.251163 0 0 0 0 0 0 0 0 0 0 0 0 0
2875 Sarc4_g17340T 0 0 0 0 0 0 0 0 0 0 0 0 0 0 0 0 0 0 0 0
2876 Sarc4_g17347T 0.427853 0.375604 0 0.178781 0 0 0.18392 0 0 0 0 0 0.185645 0 0 0.279061 0.085486 0 0 0.0687895
2877 Sarc4_g17342T 6.81314 6.06074 2.73732 2.84757 1.55596 0.13425 1.25973 0.321485 0.442519 0.502648 4.13373 2.45095 2.30282 1.21767 1.30363 2.26018 0.681665 1.29093 0.472314 1.43208
2878 Sarc4_g17348T 0 0.166835 0.0914532 0.0438889 0.0458784 0.0518046 0.0474817 0.0507551 0.0523386 0 0 0.0993082 0.0409895 0.0558591 0.0495869 0.12424 0 0 0.0413152 0.0361917
2879 Sarc4_g17341T 1.55257 1.9128 0 0 0.188727 0 0 1.03995 0 0 0 0 0 2.55119 1.50767 0 0 0 0 0
2880 Sarc4_g17344T 0.0744707 0.297563 0 0 0 0.092608 0 0 0 0 0 0 0 0.100514 0 0 0 0 0 0
2881 Sarc4_g17345T 0 0 0 0 0 0 0 0 0 0 0 0.13427 0 0 0 0 0 0 0 0
2882 Sarc4_g17343T 4.52083 3.86916 1.60606 1.68748 0.737643 0.292497 0.593863 0.250206 0.271739 0.431351 2.27259 1.43251 1.25614 1.22598 0.507902 1.33278 0.514723 0.636902 0.604286 0.491279
2883 Sarc4_g17349T 207.459 182.438 129.063 107.982 73.5905 39.3834 53.9849 23.2067 27.9893 38.8067 137.457 82.1437 98.4786 69.7729 48.4346 55.1569 56.9276 49.2623 37.0267 61.5222
2884 Sarc4_g17346T 0 0.0668159 0 0 0 0 0 0 0 0 0 0 0 0 0 0 0 0 0 0
2885 Sarc4_g17350T 140.35 147.209 159.905 143.634 172.156 162.226 130.845 113.15 79.4899 69.6544 204.545 173.715 162.179 118.751 140.626 125.877 105.224 97.8871 79.1191 72.6121
2886 Sarc4_g17351T 6.96936 7.02263 5.6047 6.26418 7.2963 12.7651 13.9756 16.772 14.542 13.9492 7.7584 6.11119 5.88722 5.36784 4.59518 5.90054 12.2986 14.4622 13.1702 13.3539
2887 Sarc4_g17354T 0 0 0 0 0 0 0 0 0 0 0.00714939 0 0 0 0 0 0 0 0 0
2888 Sarc4_g17357T 0 0 0 0 0.0116216 0 0 0 0 0 0 0 0 0 0 0 0 0 0 0
2889 Sarc4_g17360T 0 0 0 0 0 0 0 0 0 0 0 0 0 0 0 0 0 0 0 0
2890 Sarc4_g17355T 0 0 0 0 0 0 0 0 0 0 0 0 0 0 0 0 0 0 0 0
2891 Sarc4_g17356T 0 0 0 0 0 0 0 0 0 0 0 0 0 0 0 0 0 0 0 0
2892 Sarc4_g17359T 0 0.0147237 0 0 0.00647061 0 0.0130651 0.00542944 0.0156969 0.00726354 0 0 0.00287029 0 0.00343788 0.0109064 0.00821844 0.00712809 0.00702774 0.0177076
2893 Sarc4_g17352T 18.5178 16.2117 13.813 11.4155 8.17648 6.86098 11.5915 4.4923 5.1452 6.78709 17.3512 11.7722 12.8498 11.4383 8.09019 14.7727 7.30215 12.3536 7.3982 11.3478
2894 Sarc4_g17358T 0 0 0 0 0 0 0 0 0 0 0 0 0 0 0 0 0 0 0 0
2895 Sarc4_g17353T 0.0375309 0.0012248 0.0366293 0.0448547 0.0646148 0.0237681 0.0291849 0 0.00369321 0.00868307 0.0386746 0.132033 0.0349237 0.034234 0.0939929 0.00842304 0.014211 0.0260947 0.0614448 0
2896 Sarc4_g17364T 0 0 0 0 0 0 0 0 0 0 0 0 0 0 0 0 0 0 0 0
2897 Sarc4_g17367T 0 0.0147237 0 0 0.00647061 0 0.0130651 0.00542944 0.0156969 0.00726354 0 0 0.00287029 0 0.00343788 0.0109064 0.00821844 0.00712809 0.00702774 0.0177076
2898 Sarc4_g17363T 0 0 0 0 0 0 0 0 0 0 0 0 0 0 0 0 0 0 0 0
2899 Sarc4_g17366T 0 0 0 0 0 0 0 0 0 0 0 0 0 0 0 0 0 0 0 0
2900 Sarc4_g17361T 0.0375309 0.0012248 0.0366293 0.0448547 0.0646148 0.0237681 0.0291849 0 0.00369321 0.00868307 0.0386746 0.132033 0.0349237 0.034234 0.0939929 0.00842304 0.014211 0.0260947 0.0614448 0
2901 Sarc4_g17368T 0.0775261 0 0.0841762 0 0.170953 0 0 0 0 0 0 0 0.601856 0 0 0.0922765 0 0 0 0
2902 Sarc4_g17362T 0 0 0 0 0 0 0 0 0 0 0.00714939 0 0 0 0 0 0 0 0 0
2903 Sarc4_g17365T 0 0 0 0 0.0116216 0 0 0 0 0 0 0 0 0 0 0 0 0 0 0
2904 Sarc4_g17376T 0 0 0 0 0 0 0 0 0 0 0 0 0 0 0 0 0 0 0 0
2905 Sarc4_g17369T 11.2306 6.66392 1.27174 3.62215 0 0 0 4.25448 0 0 3.32746 1.43761 2.31665 6.69396 14.2088 5.92723 2.55283 2.65244 4.97279 4.16773
2906 Sarc4_g17375T 0 0 0 0 0 0 0 0 0 0 0 0 0 0 0 0 0 0 0 0
2907 Sarc4_g17377T 0.0375309 0.0012248 0.0366293 0.0448547 0.0646148 0.0237681 0.0291849 0 0.00369321 0.00868307 0.0386746 0.132033 0.0349237 0.034234 0.0939929 0.00842304 0.014211 0.0260947 0.0614448 0
2908 Sarc4_g17373T 0 0 0 0 0.0116216 0 0 0 0 0 0 0 0 0 0 0 0 0 0 0
2909 Sarc4_g17371T 0 0.0147237 0 0 0.00647061 0 0.0130651 0.00542944 0.0156969 0.00726354 0 0 0.00287029 0 0.00343788 0.0109064 0.00821844 0.00712809 0.00702774 0.0177076
2910 Sarc4_g17372T 0 0 0 0 0 0 0 0 0 0 0 0 0 0 0 0 0 0 0 0
2911 Sarc4_g17370T 0 0 0 0 0 0 0 0 0 0 0 0 0 0 0 0 0 0 0 0
2912 Sarc4_g17374T 0 0 0 0 0 0 0 0 0 0 0 0 0 0 0 0 0 0 0 0
2913 Sarc4_g17384T 0 0 0 0 0 0 0 0 0 0 0 0 0 0 0 0 0 0 0 0
2914 Sarc4_g17385T 6.19208 0 9.42511 7.25812 2.71084 0.376934 7.80381 51.2558 321.805 1037.07 0.814896 0 2.27472e-07 0 8.49867 0 0 78.0235 221.777 796.771
2915 Sarc4_g17379T 0 0 0 0 0 0 0 0 0 0 0 0 0 0 0 0 0 0 0 0
2916 Sarc4_g17388T 0 0 0 0 0 0 0 0 0 3.35028 3.03139 0 0 0 0 0 0 1.43584 2.8037 6.19494
2917 Sarc4_g17378T 0 0 0 0 0 0 0 0 0.753588 1.84205 0 0 0 0 0 0 0 0 1.15232 1.02601
2918 Sarc4_g17380T 0 0 0 0 0 0 0 0 0 0 0 0 0 0 0 0 0 0 0 0
2919 Sarc4_g17381T 6.19208 0 9.42511 7.25812 2.71084 0.376934 7.80381 51.2558 321.805 1037.07 0.814896 0 2.27472e-07 0 8.49867 0 0 78.0235 221.777 796.771
2920 Sarc4_g17382T 0 0 0 0 0 0 0 0 0 0.675839 0 0 0 0 0 0 0 0 0 0.487407
2921 Sarc4_g17387T 0 0 0 0 0 0 0 0 0.485646 4.24606 0 0 0 0 0 0 0 0.40939 1.07208 4.88257
2922 Sarc4_g17383T 0 0 0 0 0 0 0.158066 0.157814 0.156392 2.46284 0 0 0 0 0 0 0.136339 0 0.251544 0.99757
2923 Sarc4_g17386T 0 0 0 0 0 0 0 0 0 1.61055 0 0 0 0 0 0 0 0.711225 0 0.57407
2924 Sarc4_g17391T 0 0 0 0 0 0 0 0 0 0 0 0 0 0 0 0 0 0 0 0
2925 Sarc4_g17393T 0 0 0 0 0 0 0 0 0 0 0 0 0 0 0 0 0 0 0 0
2926 Sarc4_g17406T 0 0 0 0 0 0 0 0 0 0 0 0 0 0 0 0 0 0 0 0
2927 Sarc4_g17404T 0 0 0 0 0 0.325947 0.290411 0 0 0 0 0 0.197525 0 0 0 0 0 0 0.0170965
2928 Sarc4_g17392T 0 0 0 0 0 0 0 0 0 0 0 0 0 0 0 0 0 0 0 0
2929 Sarc4_g17394T 0 0 0 0 0 0 0 0 0 0 0 0 0 0 0.299718 0 0.643549 0 0 0
2930 Sarc4_g17389T 0 0 0 0 0 0 0 0 0 0 0 0 0 0 0 0 0 0 0 0
2931 Sarc4_g17403T 0 0 0 0 0 0 0 0 0 0 0 0 0 0 0 0 0 0 0 0
2932 Sarc4_g17399T 0 0 0 0 0 0 0 0 0 0 0 0 0 0 0 0 0 0 0 0
2933 Sarc4_g17402T 0 0 0.491447 0 0.741407 0.0539434 0.057794 0.230849 0 0 0 0.266967 0.440245 0.898071 0.266819 0.549382 0.473024 0 0 0
2934 Sarc4_g17401T 0 0 0 0 0 0 0 0 0 0 0 0 0 0 0 0 0 0 0 0
2935 Sarc4_g17396T 0 0 0 0 0 0 0 0 0 0 0 0 0 0 0 0 0 0 0 0
2936 Sarc4_g17405T 0 0 0 0.0843889 0 0 0 0 0 0 0 0 0 0.0467333 0 0 0 0 0 0
2937 Sarc4_g17407T 0 0 0 0 0 0 0 0 0 0 0 0 0 0 0 0 0 0 0 0
2938 Sarc4_g17397T 0 0 0 0 0 0 0 0 0 0 0 0 0 0 0 0 0 0 0 0
2939 Sarc4_g17400T 0.755575 0 0 0 0 0 0.291011 0.309068 0 0 0.276574 0.602419 0 0 0.183419 0 0 0 1.17301 0.40907
2940 Sarc4_g17395T 0 0 0 0 0 0 0 0 0 0 0 0 0 0 0 0 0 0 0 0
2941 Sarc4_g17398T 0 0 0 0 0 0 0 0 0 0 0 0 0 0 0 0 0 0 0 0
2942 Sarc4_g17390T 0 0 0 0 0.141129 0 0 0 0 0 0 0 0 0 0 0 0 0 0 0
2943 Sarc4_g27285T 0 0 0 0 0 0 0 0 0 0 0 0 0 0 0 0 0 0 0 0
2944 Sarc4_g27272T 6.91441 7.68558 7.05649 7.64223 9.13394 8.69433 10.0674 13.6107 13.6593 12.7674 5.96319 7.66176 7.59178 7.36254 7.3115 7.76982 9.4349 12.9556 12.253 10.6778
2945 Sarc4_g27291T 0 0 0 0 0 0 0 0 0 0 0 0 0 0 0 0 0 0 0 0.104646
2946 Sarc4_g27265T 0.0252662 0 0 0 0 0 0 0 0.0289062 0 0 0 0 0 0 0 0 0 0 0
2947 Sarc4_g27277T 4.01372 6.3176 7.53511 11.739 10.0198 13.2832 9.26779 4.08795 2.00355 1.59512 3.54895 5.21421 6.11447 8.09165 11.2904 13.5981 10.851 4.5695 2.29942 2.54929
2948 align_id:157912|asmbl_2931 1.19921 0.796285 0.261367 1.24215 0.655439 1.86311 2.2186 1.75942 8.2486 14.025 0.500999 0 0.367393 2.47912 2.00375 2.22915 2.31639 1.67825 6.64659 9.82076
2949 Sarc4_g27279T 24.5778 16.7787 11.1654 14.8609 23.3037 30.408 24.6149 19.683 31.0913 86.9325 21.1199 19.4478 25.0761 21.9453 16.9335 19.4933 16.6235 30.3202 41.4069 80.8775
2950 Sarc4_g27303T 0.609142 0.400017 0.086587 0.0825843 0.0564323 0.253076 0.596042 3.12854 1.05893 0.410219 0.37591 0.151933 0.0491768 0.125685 0.0867981 0.0984702 1.57226 2.03941 1.6462 0.671826
2951 Sarc4_g27278T 3.23787 3.90689 2.89103 2.62027 3.68529 4.92014 3.56844 3.22049 4.82247 13.0938 2.73285 1.23927 1.96303 2.92871 2.42285 2.43521 3.29929 3.37219 5.05474 9.17115
2952 Sarc4_g27301T 0 0 0 0 0 0 0 0 0 0 0.152344 0 0 0 0 0 0 0 0 0
2953 Sarc4_g27286T 0 0 0 0 0 0 0 0 0 0 0 0 0 0 0 0 0 0 0 0
2954 Sarc4_g27290T 0 0 0 0 0 0 0 0 0 0 0 0 0 0 0 0 0 0 0 0
2955 align_id:157875|asmbl_2894 2.22838 5.55224 0 1.77146 0.608408 4.17914 2.57715 1.36391 0 0 2.27563 0.665028 2.25491 2.9689 3.96348 0 2.31716 2.47931 1.13731 1.51088
2956 Sarc4_g27282T 0 0 0.1551 0.44607 0 0 0.511084 1.4823 0.539646 0.679205 0.187947 0 0.551391 0 0.339492 0.144863 0.613163 0.797892 0.750717 0.492682
2957 Sarc4_g27289T 0 0 0 0 0 0 0.106398 0 0 0 0 0 0 0 0 0 0 0 0 0
2958 Sarc4_g27274T 0 1.04407 0.760373 0 0 0 0 0 0 0 0 0 0.346902 0 0 0 0.363271 1.14805 0 0.612708
2959 Sarc4_g27300T_Sarc4_g27302T 11.8088 15.3107 17.731 17.1719 22.9623 23.2056 23.7352 19.182 17.6177 25.5526 7.81402 14.5683 14.2747 15.7934 17.2064 15.6385 17.3533 18.4374 19.5204 20.5838
2960 Sarc4_g27280T 29.7868 30.5521 31.0181 23.0871 36.6831 37.2575 26.8497 21.6233 20.3982 23.5941 25.6263 28.5732 22.8447 22.6491 23.6443 18.4614 15.5733 15.9775 17.5227 20.4248
2961 Sarc4_g27287T 0 0 0 0 0 0 0 0 0 0 0 0 0 0 0 2.17109 0 0 0 0
2962 Sarc4_g27276T 24.0142 28.63 30.1133 29.4366 33.2029 36.5417 37.6663 38.1266 37.218 33.8981 19.0603 23.5187 22.7271 24.9294 26.5727 24.5693 30.3054 32.7438 29.0575 26.8383
2963 Sarc4_g27275T 0.636665 0.756283 1.00906 0.421806 0.372438 0.765897 0.587841 0.333639 1.18139 1.63054 0.225676 0.267617 1.14029 0.632179 0.386651 0.81818 0.825184 1.2176 1.85166 2.87601
2964 align_id:157916|asmbl_2935 1.5984 2.74457 4.22926 4.28987 2.72414 2.78207 3.62375 2.96798 4.56655 3.58536 2.25421 3.74402 3.5999 5.3403 4.46796 5.40082 4.97841 3.79204 5.72321 3.95248
2965 Sarc4_g27292T 0 0 0 0 0 0 0 0 0 0 0 0 0 0 0 0 0 0 0 0
2966 Sarc4_g27305T 0 0 0 0 0 0 0 0 0 0 0 0 0 0 0 0 0 0 0 0
2967 Sarc4_g27298T 65.2629 60.1093 45.4043 44.0538 57.4063 30.7273 17.7053 8.69213 8.50939 20.2667 65.7689 54.1814 49.0019 46.4265 39.9263 34.2569 13.8596 8.42906 9.89687 16.5068
2968 Sarc4_g27283T 0 0 0 0 0 0 0 0 0 0 0 0 0 0 0 0 0 0 0 0
2969 Sarc4_g27273T 52.7566 53.9566 45.3733 44.4511 57.8009 56.1129 46.9763 41.2313 34.5078 28.4234 37.6668 42.1702 40.7105 44.9327 40.752 41.3102 39.4495 37.7098 28.2108 28.1485
2970 Sarc4_g27268T 3.1568 7.17177 12.3139 16.1337 20.5135 25.3546 29.3121 28.4217 24.076 21.2044 1.9223 5.15021 9.95679 12.9553 16.3617 18.4755 27.6221 29.4763 23.7164 20.8777
2971 Sarc4_g27296T 0 0 0 0 0 0 0 0 0 0 0 0 0 0 0 0 0 0 0 0
2972 Sarc4_g27270T 30.4135 30.9664 33.2408 35.4189 44.9284 49.5675 53.9283 56.9568 53.749 40.3943 23.2537 26.3665 27.0517 31.5626 29.5744 29.0481 36.3464 44.9568 43.6561 34.2253
2973 Sarc4_g27304T 0 0 0 0 0 0 0 0 0 0 0 0 0 0 0 0 0 0 0 0
2974 Sarc4_g27284T 0 0 0 0 0 0 0 0.0755007 0.0283548 0 0 0 0 0 0.0239167 0 0.0426587 0.022165 0 0.0531204
2975 Sarc4_g27271T 6.02757 5.68042 4.04002 4.68675 5.875 7.80306 7.3362 10.3204 11.6291 7.5914 3.38236 4.63189 3.71615 4.13366 3.5175 3.27706 5.2955 7.9007 8.04307 7.25093
2976 Sarc4_g27266T 0 0 0 0 0 0 0 0 0 0 0 0 0 0 0 0 0 0 0 0
2977 Sarc4_g27297T 0 0 0 0 0 0 0 0 0 0 0 0 0 0 0 0 0 0 0 0
2978 Sarc4_g27267T 0.229037 0.00604073 0.350567 0 0.696537 0.619782 0.883099 0.602086 0.535825 0.781131 0.845646 0.462341 0.33196 0.493372 0.461499 0.770062 0.773739 1.10708 0.95966 0.436887
2979 Sarc4_g27306T 0.0722585 0 0.0989333 0 0 0.148956 0 0.0912302 0.379888 0.151205 0 0 0 0 0 0 0 0.413603 0.828647 0.91372
2980 Sarc4_g27264T 223.107 245.472 181.642 150.545 116.785 92.7472 189.937 63.4854 79.5807 86.7303 187.458 130.799 143.787 105.967 93.7797 172.54 116.534 158.244 86.481 137.308
2981 Sarc4_g27299T 6.93971 9.08816 2.48954 4.14695 1.46031 1.63891 2.39322 17.0983 107.818 505.743 4.20585 1.96913 1.52217 0.837937 2.01075 2.82449 23.7626 58.4771 222.087 446.575
2982 Sarc4_g27281T 0 0 0 0 0 0 0 0 0 0 0 0 0 0 0 0 0 0.258258 0 0
2983 Sarc4_g27307T 0.200164 0 0 0.208324 0.438932 0.248813 0 0 0 0 0.26519 0 0 0 0 0 0 0 0.195677 0
2984 Sarc4_g27295T 0 0 0 0 0 0 0 0 0 0 0 0 0 0 0 0 0 0 0 0
2985 Sarc4_g27269T 9.81884 11.7886 10.1834 10.9583 13.974 15.7253 15.1385 12.1575 11.9044 15.3371 9.60692 10.6578 10.5939 10.6312 9.92877 10.7372 11.8502 11.2221 11.5456 14.3935
2986 Sarc4_g27293T 0 0 0 0 0 0 0 0 0 0 0 0 0 0 0 0 0 0 0 0
2987 Sarc4_g27288T 0 0 0 0 0 0 0 0 0 0 0 0 0 0 0 0 0 0 0 0
2988 Sarc4_g27294T 0.151235 0 0 0.415022 0.140322 0.158621 0 0 0.160581 0 0 0 0.257566 0.169281 0.149563 0 0.410951 0 0 0
2989 Sarc4_g17408T 24.6885 27.2758 28.8443 29.1132 30.9342 39.6956 46.5337 52.8319 36.2118 21.3161 24.1518 26.0193 28.9019 34.5856 26.0008 28.8879 30.9449 42.0233 27.076 18.6977
2990 Sarc4_g17410T 0.514547 0 1.67589 0.873751 1.20248 1.57802 2.20487 1.80652 1.24862 1.18034 3.44691e-10 0.756502 0.284096 1.32172 1.17249 0.156118 0.0223901 0.227516 0.241633 0.39929
2991 align_id:157917|asmbl_2936 0 0.0564366 0 0 0 0 0 0.0665192 0.19859 0.916481 0 0 0 0 0 0 0.0584482 0.0603318 0.325747 0.380357
2992 Sarc4_g17409T 47.4219 57.5608 56.3876 59.5437 56.4314 58.5613 62.2737 77.4177 80.2193 62.406 43.2684 57.61 58.0067 60.2746 53.5657 60.6292 57.0442 73.7461 65.9837 52.2999
2993 Sarc4_g17414T 42.8693 45.1027 44.5495 42.5352 49.0892 51.7886 54.2107 55.3627 78.1801 113.672 42.2325 40.8924 39.8838 40.3423 38.216 31.9194 39.2915 50.8358 70.981 79.7453
2994 Sarc4_g17415T 12.5649 12.4877 11.4728 7.85027 6.4137 30.4036 43.0693 105.286 226.938 247.732 13.3628 15.0821 15.6362 12.4063 15.3362 19.3089 64.9962 120.185 211.291 217.158
2995 Sarc4_g17411T 56.188 67.18 71.2257 87.2245 83.0075 104.61 112.774 118.468 107.985 95.0216 48.121 63.0507 69.8044 84.2208 90.0671 89.2012 123.937 127.74 100.098 99.2045
2996 Sarc4_g17413T 15.8818 18.2964 17.2332 17.3594 20.0698 20.4818 24.3174 23.8124 20.61 20.3089 16.5867 16.9487 17.0368 16.3868 16.2909 15.7993 17.8868 21.636 22.8373 21.8476
2997 Sarc4_g17412T 0 0 0 0 0 0 0 0 0 0 0 0 0 0 0 0 0 0 0 0
2998 Sarc4_g17420T 31.53 31.9358 33.9713 43.7836 27.8631 38.4006 44.5674 43.0531 33.5189 26.394 21.9524 41.7472 35.5579 31.9974 29.1032 52.0999 52.4128 47.4663 39.7332 36.4739
2999 Sarc4_g17418T 124.913 147.314 149.801 160.832 140.385 137.207 124.923 106.193 93.569 91.2812 116.833 141.344 144.971 151.972 156.872 149.477 136.078 105.318 90.4353 82.8693
3000 Sarc4_g17416T 5381.31 4871.62 4695.24 4459.99 3710.01 2814 2406.23 2452.23 1717.16 1265.6 5547.5 5757.8 5306.12 4569.17 4465.86 4493.58 2939.93 2366.15 1687.47 1581.31
3001 Sarc4_g17417T 16.517 26.2944 37.5674 37.5642 42.7026 44.8496 47.9294 35.6478 30.078 20.8239 9.0516 23.859 32.2015 38.5444 32.6961 35.9273 33.8041 30.4862 25.6809 19.1565
3002 Sarc4_g17421T 23.1164 18.8288 23.4381 26.5683 22.6232 25.7717 39.8653 33.5622 27.8531 24.9162 21.4233 27.4271 25.4553 20.9664 22.6808 27.7979 29.8956 34.0962 34.5109 23.3248
3003 Sarc4_g17419T 1.42099 0 1.16329 0.374328 1.17051 2.2169 1.21562 0.485113 1.07963 1.82108 0.47416 2.54661 0.354635 0.964014 1.27801 0 0.435259 1.17218 1.06568 1.56638
3004 Sarc4_g17424T 1.20807 0.983253 0.389347 0.693268 0.209401 1.13317 2.47673 15.9396 34.6091 24.1767 0.337975 0.511363 0.400171 0.457714 0.620856 0.646048 5.48133 16.2126 30.9374 24.1074
3005 Sarc4_g17422T_Sarc4_g17423T 5.98629 6.32227 6.56269 6.15659 8.78821 9.84873 11.5188 13.9235 16.8023 15.7556 5.49275 7.30952 6.49415 7.26681 6.47872 6.63823 10.5417 13.5507 15.6561 14.5429
3006 Sarc4_g17426T 12.0444 13.055 10.6735 13.6092 22.325 28.7571 34.0432 34.0086 38.7136 24.3457 6.24905 11.8371 9.92851 12.458 13.7948 14.6849 26.7833 33.9472 33.5182 22.0396
3007 Sarc4_g17425T 0 0 0 0 0 0 0 0 0 0 0 0 0 0 0 0 0 0 0 0
3008 Sarc4_g17430T 0 0 0 0 0.0116216 0 0 0 0 0 0 0 0 0 0 0 0 0 0 0
3009 Sarc4_g17434T 0.0375309 0.0012248 0.0366293 0.0448547 0.0646148 0.0237681 0.0291849 0 0.00369321 0.00868307 0.0386746 0.132033 0.0349237 0.034234 0.0939929 0.00842304 0.014211 0.0260947 0.0614448 0
3010 Sarc4_g17435T 18.5178 16.2117 13.813 11.4155 8.17648 6.86098 11.5915 4.4923 5.1452 6.78709 17.3512 11.7722 12.8498 11.4383 8.09019 14.7727 7.30215 12.3536 7.3982 11.3478
3011 Sarc4_g17431T 0 0 0 0 0 0 0 0 0 0 0 0 0 0 0 0 0 0 0 0
3012 Sarc4_g17427T 0 0 0 0 0 0 0 0 0 0 0 0 0 0 0 0 0 0 0 0
3013 Sarc4_g17429T 0 0 0 0 0 0 0 0 0 0 0 0 0 0 0 0 0 0 0 0
3014 Sarc4_g17432T 0 0 0 0 0 0 0 0 0 0 0 0 0 0 0 0 0 0 0 0
3015 Sarc4_g17433T 0 0 0 0 0 0 0 0 0 0 0 0 0 0 0 0 0 0 0 0
3016 Sarc4_g17428T 0 0.0147237 0 0 0.00647061 0 0.0130651 0.00542944 0.0156969 0.00726354 0 0 0.00287029 0 0.00343788 0.0109064 0.00821844 0.00712809 0.00702774 0.0177076
3017 Sarc4_g17437T 0 0 0 0 0 0 0 0 0 0 0 0 0 0 0 0 0 0 0 0
3018 Sarc4_g17439T 0 0 0 0 0 0 0 0 0 0 0 0 0 0 0 0 0 0 0 0
3019 Sarc4_g17456T 0 0 0 0 0 0 0 0 0 0 0 0 0 0 0 0 0 0 0 0
3020 Sarc4_g17445T 0 0 0 0 0 0 0 0 0 0 0 0 0 0 0 0 0 0 0 0
3021 Sarc4_g17446T 0 0 0 0 0 0 0 0 0 0 0 0 0 0 0 0 0 0 0 0
3022 Sarc4_g17457T 0 0 0 0 0 0 0 0 0 0 0 0 0 0 0 0 0 0 0 0
3023 Sarc4_g17442T 0 0 0 0 0 0 0 0 0 0 0.090515 0 0 0 0 0 0 0 0 0.0450834
3024 Sarc4_g17459T 0 0 0 0 0 0 0 0 0 0 0 0 0 0 0 0 0 0 0 0
3025 Sarc4_g17443T 0 0 0 0 0 0 0 0 0 0 0 0 0 0 0 0 0 0 0 0
3026 Sarc4_g17454T 0 0 0 0 0 0 0 0 0 0 0 0 0 0 0 0 0 0 0 0
3027 Sarc4_g17450T 0 0 0 0 0 0 0 0 0 0 0 0 0 0 0 0 0 0 0 0
3028 Sarc4_g17451T 0 0 0 0 0 0 0 0 0 0 0 0 0 0 0 0 0 0 0 0
3029 Sarc4_g17444T 0 0 0 0 0 0 0 0 0 0 0 0 0 0 0 0 0 0 0 0
3030 Sarc4_g17447T 0 0 0 0 0 0 0 0 0 0 0 0 0 0 0 0 0 0 0 0
3031 Sarc4_g17438T 0 0 0 0 0 0 0 0 0 0 0 0 0 0 0 0 0 0 0 0
3032 Sarc4_g17441T 0 0 0 0 0 0 0 0 0 0 0 0 0 0 0 0 0 0 0 0
3033 Sarc4_g17452T 0 0 0 0 0 0 0 0 0 0 0 0 0 0 0 0 0 0 0 0
3034 Sarc4_g17436T 0 0 0 0 0 0 0 0 0 0 0 0 0 0 0 0 0 0 0 0
3035 Sarc4_g17449T 0 0 0 0 0 0 0 0 0 0 0 0 0 0 0 0 0 0 0 0
3036 Sarc4_g17440T 0 0 0 0 0 0 0 0 0 0 0 0 0 0 0.116757 0 0 0 0 0
3037 Sarc4_g17453T 0 0 0 0 0 0 0 0 0 0 0 0 0 0 0 0 0 0 0 0
3038 Sarc4_g17455T 0 0 0 0 0 0 0 0 0 0 0 0 0 0 0 0 0 0 0 0
3039 Sarc4_g17458T 0 0 0 0 0 0 0 0 0 0 0 0 0 0 0 0 0 0 0 0
3040 Sarc4_g17448T 0 0 0 0 0 0 0 0 0 0 0 0 0 0 0 0 0 0 0 0
3041 Sarc4_g17461T 0 0 0 0 0 0 0 0 0 0 0 0 0 0 0 0 0 0 0 0
3042 Sarc4_g17462T 0 0 0 0 0 0 0 0 0 0 0 0 0 0 0 0 0 0 0 0
3043 Sarc4_g17460T 0 0 0 0 0 0 0 0 0 0 0 0 0 0 0 0 0 0 0 0
3044 Sarc4_g17472T 0 0 0.213848 0 0.22169 0 0.192678 0.212798 0.300222 0 0.499968 0.444185 0.602236 0 0 0.353191 0.133281 0.178191 0.417368 0.107684
3045 Sarc4_g17470T 0.112228 0 0 0 0.128989 0 0 0 0 0 0 0 0 0 0 0 0 0 0 0.0927992
3046 Sarc4_g17468T 0 0.449601 0 0 0 0 0 0 0 0 1.09784 0 0 0 0 0 0 0.105209 0 0
3047 Sarc4_g17471T 1.16951 0.584173 0.958254 0.922114 0.320796 1.81776 0.666776 4.63197 22.6604 73.0548 0.389196 0 0.28904 0.788926 1.04452 0.57997 1.53133 8.34509 35.7462 60.4798
3048 Sarc4_g17469T 0 0 0 0 0 0 0 0 0 0 0 0 0 0 0 0 0 0 0 0
3049 Sarc4_g17465T 0 0 0 0 0 0 0 0 0 0 0 0 0 0 0 0 0 0 0 0
3050 Sarc4_g17467T 0 0 0.659695 0 0 0.244271 0 0 0 0 0 0 0 0.238961 0 0 0.216234 0 0 0
3051 Sarc4_g17466T 0 0 0 0 0 0 0 0 0 0 0 0 0 0 0 0 0 0 0 0
3052 Sarc4_g17464T 0 0 0 0.765384 0.330903 0 0.636888 0.542902 0.474398 0.429973 0.748523 0 0 0.323749 0.630816 0.24072 0 0.572827 0.364479 0.916514
3053 Sarc4_g17463T 61.4153 79.4248 83.7816 93.2444 86.9078 52.4262 43.4505 22.5307 31.3097 108.335 55.0682 70.7335 85.9832 91.9563 82.2319 66.341 35.8505 27.0081 37.8415 88.8154
3054 Sarc4_g17474T 8.08759 7.89928 7.2344 6.77628 8.03792 8.00918 7.72208 7.52302 5.48878 4.54758 7.06128 5.46762 5.7462 4.34634 4.88314 4.58845 4.35885 4.7488 4.21397 3.3837
3055 Sarc4_g17475T 26.0045 29.6625 30.5502 26.1535 37.0793 34.0026 34.8819 26.1883 19.1518 12.0978 22.2322 26.0159 25.2993 29.3548 25.7443 23.9761 22.3832 20.2804 13.4785 13.1947
3056 Sarc4_g17473T 12.2603 12.6526 12.495 11.1018 13.2638 13.9996 13.4485 11.2387 9.30567 8.07361 13.6723 11.3977 10.8241 9.91522 10.1658 8.57163 8.70258 9.1411 8.37049 7.09087
3057 Sarc4_g17476T 0 0 0 0 0 0 0 0 0 0.020206 0 0 0 0 0 0 0 0.0190422 0 0
3058 Sarc4_g27336T 33.7395 42.4082 39.641 37.9161 41.4745 47.2468 44.1013 34.2856 25.7575 19.2226 26.4284 34.097 32.5554 33.7657 35.0544 35.624 35.3874 29.1316 22.5336 18.4457
3059 Sarc4_g27326T 0 0 0 0 0 0 0 0 0 0 0 0 0 0 0 0 0 0 0 0
3060 Sarc4_g27319T 0.396591 0.106394 0.326717 0.432785 0.448544 0.517031 0.118454 0.724012 0.496565 1.01984 0 0 0.200272 0 0.119028 0.0987207 0.110482 0.24043 0.820621 0.83032
3061 Sarc4_g27337T 28.6197 24.4497 22.6187 21.185 30.4657 29.3713 27.2247 23.7917 17.7853 13.4801 31.806 27.7296 22.7157 24.2456 22.2947 19.1383 20.8566 20.6384 14.6159 14.2165
3062 Sarc4_g27368T 40.5759 37.104 33.121 34.2938 47.936 53.3365 65.4761 71.1892 62.2582 50.4571 31.7951 31.9682 29.9752 32.1278 30.1832 33.6335 49.9695 59.4167 61.6525 52.9541
3063 Sarc4_g27330T 0 0 0 0 0 0 0 0 0 0 0 0 0 0 0 0 0 0 0 0
3064 Sarc4_g27335T 12.675 20.3133 23.9304 23.5745 22.8992 26.127 26.0128 24.3287 20.1679 12.9928 11.3748 18.0371 19.7431 18.4959 22.9465 25.1194 26.173 24.8086 19.4705 13.7433
3065 Sarc4_g27352T 0 0 0 0 0 0 0 0 0 0 0 0 0 0 0 0 0 0 0 0
3066 align_id:158002|asmbl_3021 0.429803 0 0 0 0.94354 1.07455 0.984725 1.58381 2.83913 1.05185 0.578253 0.514369 0.432381 0 0 0 0 0 0.435189 0.384963
3067 Sarc4_g27316T 0.242327 0.25175 0.106949 0.22265 0.187648 0.130242 0.326967 0.239207 0.254427 0.0606957 0.0757003 0.130456 0.124639 0.195935 0.241963 0.0313343 0.172078 0.293677 0.202159 0.148878
3068 Sarc4_g27369T 3.85826 1.60605 0.701971 1.01495 2.46725 1.19999 1.4656 1.56714 0.824566 1.9506 3.855 0 2.23018 3.90809 0.768584 0.959299 0.67177 0.352339 1.59921 0.84556
3069 Sarc4_g27309T_Sarc4_g27312T 5.30619 4.29118 3.96862 4.89118 5.58366 9.35701 10.1626 13.5013 12.5264 10.8229 3.50401 3.45592 3.64723 3.6041 3.68708 4.14198 8.78663 10.9813 10.8201 9.94991
3070 Sarc4_g27356T 0 0 0 0 0 0 0 0 0 0 0 0 0 0 0 0 0 0 0 0
3071 Sarc4_g27363T 0 0 0 0 0 0 0 0 0 0 0 0 0 0 0 0 0 0 0 0
3072 Sarc4_g27338T 43.8463 50.3073 58.8074 58.0274 53.6556 52.9333 51.6445 42.2169 27.7923 35.8221 44.9334 51.5262 58.3978 56.2353 60.821 60.0581 48.8756 34.8558 28.9467 33.1156
3073 Sarc4_g27360T 0 0 0 0 0 0 0 0 0 0 0 0 0 0 0 0 0 0 0 0
3074 Sarc4_g27318T 0 0 0 0 0 0 0 0 0 0 0 0 0 0 0 0 0 0 0 0
3075 Sarc4_g27353T 0 0 0 0.367758 0 0 0 0 0 0 0 0 0 0 0 0 0 0 0 0
3076 Sarc4_g27358T 0.0937249 0 0 0 0 0 0 0 0 0 0 0 0 0 0 0 0 0 0 0
3077 Sarc4_g27320T 0.746575 0.924315 0.346355 0.769049 0.747838 0.317809 0.307849 0 0.239017 0.612619 0.334774 0.453156 0.455972 0.218582 0.706531 0.503281 0.211074 0 0.210049 0.360405
3078 Sarc4_g27322T 0 0 0 0 0 0 0 0 0 0 0 0 0 0 0 0 0 0 0 0
3079 Sarc4_g27334T 58.8351 71.4748 79.339 82.8681 64.4255 68.6098 70.8042 68.7629 64.3485 57.3078 41.9781 71.6047 68.3008 82.976 78.0519 98.2839 85.4268 71.119 73.3625 63.0734
3080 Sarc4_g27371T 3.15836 2.01358 1.74506 1.48097 1.42718 3.36111 3.81052 6.67559 4.44958 2.83502 2.42076 1.69147 1.37105 1.17619 0.933397 1.12523 3.87588 4.7973 4.16039 3.00541
3081 Sarc4_g27361T 0 0 0 0 0 0 0 0 0 0 0 0 0 0 0 0 0 0 0 0
3082 Sarc4_g27344T 16.7799 19.0346 19.7188 20.7566 20.2074 20.484 19.5769 18.1826 13.7732 10.4671 20.215 19.7726 18.4437 20.7924 19.9375 17.9743 18.8924 16.3635 13.3965 10.5786
3083 Sarc4_g27327T 0 0 0 0 0 0 0 0 0 0 0 0 0 0 0 0 0 0 0 0
3084 Sarc4_g27308T 13.7343 15.6527 11.3202 16.7554 18.9786 15.8852 18.1711 20.6416 11.5602 11.3142 14.1946 14.2761 11.6013 12.1208 13.658 14.4347 19.6631 15.1129 13.0016 14.3947
3085 Sarc4_g27321T 0 0 0 0 0 0 0 0 0 0 0 0 0 0 0 0 0 0 0 0
3086 Sarc4_g27370T 50.2124 46.2243 43.0077 44.9286 61.2229 74.5584 86.5137 92.5164 87.5701 70.9078 39.1696 38.2626 34.4292 40.2301 40.689 41.9764 64.6586 81.6653 81.3025 67.3497
3087 Sarc4_g27328T 0 0 0 0 0 0 0 0 0 0 0 0 0 0 0 0 0 0 0 0
3088 Sarc4_g27373T 3.10011 3.11609 3.12776 2.74933 3.20131 5.80063 7.32051 9.92579 8.20009 5.36801 3.1335 2.38875 2.42328 1.88051 2.36434 2.6505 8.47572 9.72066 7.66908 5.60927
3089 Sarc4_g27347T 6.50725 6.06377 5.43442 5.09829 7.02065 7.44535 8.18723 9.30722 7.82497 5.16768 7.04018 5.45623 5.27909 5.69872 5.41359 5.08955 7.03513 8.01749 6.9046 5.32217
3090 Sarc4_g27367T 53.2958 50.5369 75.3912 83.6045 50.2004 47.3521 35.1434 35.1703 38.8926 30.5134 90.3358 112.864 77.5258 49.8091 68.6659 85.464 27.6918 41.7203 43.6119 31.8216
3091 align_id:158003|asmbl_3022 0.807206 1.00658 0.660677 2.11495 0.66414 1.99275 1.83271 1.95084 1.98631 0.96743 0.80328 0.239144 1.37628 1.33066 0.238868 2.58492 0.849107 1.53119 2.57874 0.694264
3092 Sarc4_g27340T 0 0 0 0 0.131789 0 0 0 0 0 0 0 0 0 0 0 0 0 0 0
3093 Sarc4_g27374T 51.2227 85.1898 132.044 158.058 161.682 127.319 115.616 59.2155 112.46 368.765 29.802 54.0203 73.2798 97.7889 110.347 134.209 72.5872 61.8285 124.664 224.182
3094 Sarc4_g27366T 0 0 0 0 0 0 0 0 0 0 0 0 0 0 0 0 0 0 0 0
3095 Sarc4_g27339T 0 0 0 0 0 0 0 0 0 0 0 0 0 0 0 0 0 0 0 0
3096 Sarc4_g27372T 0 0.178504 0.194928 0 0 0 0.406218 0 0.218039 0.42675 0 0.422782 0.3474 0.701836 0 0 0 0 0.175102 0.61279
3097 Sarc4_g27345T 1.9285 1.40313 1.20655 1.02035 1.42422 3.23567 7.24799 25.1086 28.2004 14.6247 1.05777 1.26763 1.47125 1.66336 1.63017 2.13309 11.2106 21.028 21.8817 15.8746
3098 Sarc4_g27343T 6.32986 10.7041 12.7332 14.6399 15.3493 16.4853 20.8858 15.1783 6.29321 4.122 4.43296 7.74459 11.4886 13.6209 14.5963 17.173 17.1267 12.1123 4.87454 4.33989
3099 Sarc4_g27332T 2.68791 2.43301 2.07079 2.17828 2.99849 3.19474 3.34217 2.72817 5.20551 12.0742 2.60692 2.60031 2.04171 2.47701 2.46613 2.12652 3.12688 3.62721 7.26732 11.5492
3100 Sarc4_g27333T 5.95913 6.14412 4.78077 6.76751 4.76194 6.69647 8.27648 12.8091 8.42 4.43483 4.01903 5.12962 6.23213 4.19406 2.77251 4.98326 9.2318 13.2083 7.97244 6.93711
3101 Sarc4_g27349T 27.1204 27.9288 29.1873 28.7472 26.0254 43.466 47.5565 57.3715 64.0293 60.0988 32.0297 34.1961 31.4907 29.4735 30.4874 37.6047 48.068 60.7511 70.678 68.1157
3102 Sarc4_g27362T 0 0.0629465 0.0283325 0.0616301 0 0.0370707 0.146268 0.177138 0.233348 0.0575104 0 0.0298253 0 0 0.0851796 0 0.279299 0.256936 0.480784 0.402852
3103 Sarc4_g27342T 0 0 0.359444 0 0 0 0 0 0 0 0 0 0.307212 0 0 0 0 0 0 0
3104 Sarc4_g27357T 0 0 0 0 0 0 0 0 0 0 0 0 0 0 0 0 0 0 0 0
3105 Sarc4_g27346T 5.79782 5.33078 4.145 3.98884 5.44805 4.54319 4.67797 6.48604 8.53437 7.84398 5.62457 4.58995 4.78534 4.19077 4.05293 3.75393 4.48834 6.02998 7.515 7.1692
3106 Sarc4_g27329T 0 0 0 0 0 0 0 0 0 0 0 0 0 0 0 0 0 0 0 0
3107 Sarc4_g27354T 0 0.15238 0 0.160768 0 0 0 0 0.40693 0.201059 0 0 0.320151 0 0.377064 0.660416 0 0 0.154717 0.136963
3108 Sarc4_g27359T 0 0 0 0 0 0.0974828 0 0.0939624 0.0927851 0.0920598 0.210661 0 0.0762099 0 0 0.153468 0.0828014 0 0.0780977 0.0673388
3109 Sarc4_g27325T 0 0.202525 0.219021 0.210705 0 0 0.22962 0.249662 0.253582 0.247812 0.268521 0.233887 0.194277 0.794245 0 0.784124 0 0 0.607366 0
3110 Sarc4_g27376T 11.8669 16.0042 9.48172 3.95139 6.12135 5.34848 1.83965 1.71562 0.905262 2.46424 5.80927 7.53089 0 1.11661 5.59834 3.44913 2.38777 1.39277 1.79274 0.729303
3111 Sarc4_g27311T 0 0 0 0 0 0 0 0.299427 0 0 0 0 0 0 0 0 0 0 0 0
3112 Sarc4_g27323T 0 0 0 0 0 0 0 0 0.550524 0 0 0 0 0 0 0 0 0 0 0
3113 Sarc4_g27351T 0 0 0 0 0 0 0 0 0 0 0 0 0 0 0 0 0 0 0 0
3114 Sarc4_g27314T 0.322716 0.472579 0.447601 0.304985 0.0938248 0.105196 0.231151 0.400416 3.46035 12.4197 0.189401 0.0673665 0.109053 0.279021 0.0963144 0.163823 0.650138 1.58905 6.10447 10.9589
3115 Sarc4_g27331T 0 0 0 0 0 0 0 0 0 0 0 0 0.0835017 0.154737 0 0 0 0 0 0
3116 Sarc4_g27324T 0 0 0 0 0 0 0 0.309356 0 0.617513 0 0 0 0 0 0 0 0 0 0
3117 Sarc4_g27317T 0 0 0 0.537138 0 0 0 0 0.555882 0 0.298326 0 0 0 0 0 0 0.265777 0 0.22728
3118 Sarc4_g27313T 0 0 0 2.32046 0.672946 1.73931 0.281722 4.02143 0 0 0.881743 0 0 0 0 0 0.269806 2.32165 1.33842 3.24439e-05
3119 Sarc4_g27364T 0 0 0 0 0 0 0 0 0 0 0 0 0 0 0 0 0 0 0 0
3120 Sarc4_g27315T 18.5384 19.3525 23.5571 26.3438 31.2505 32.5762 36.3693 31.0979 19.8604 17.4845 18.1891 19.2578 19.9187 24.5708 25.8032 28.3087 24.9472 24.7945 17.4057 16.3653
3121 Sarc4_g27355T 0 0 0 0 0 0 0 0.0612552 0 0 0 0 0 0 0 0 0 0.0557426 0.212674 0.0023626
3122 Sarc4_g27350T 3.06307 3.54555 1.45108 1.52586 1.00164 1.04343 1.50409 2.15853 8.27787 23.7562 5.11649 3.08531 1.75429 1.62644 1.41604 2.64555 2.78934 4.6362 8.61799 20.1409
3123 Sarc4_g27365T 0 0 0 0 0 0 0 0 0 0 0 0 0 0 0 0 0 0 0 0
3124 Sarc4_g27310T 0 0.270353 0 0 0 0 0.203272 0.210296 0.104002 0 0 0 0 0.223168 0 0 0 0 0 0
3125 Sarc4_g27377T 0 0 0 0.220121 0 0 0 0 0 0 0 0 0.207018 0 0 0 0 0 0 0
3126 Sarc4_g27348T 14.1052 14.0938 12.6352 12.8721 16.2365 19.2176 20.9152 23.0659 24.1786 20.9013 12.4665 12.5508 11.9141 12.6128 13.0352 12.7292 18.3332 22.389 22.0497 18.3982
3127 Sarc4_g27341T 0 0.0426947 0 0 0 0 0 0 0.103639 0 0 0 0 0 0 0 0 0 0 0.073947
3128 Sarc4_g27375T 45.6965 73.1476 121.315 149.917 156.703 121.646 103.327 52.8952 102.727 344.871 25.7228 56.5431 67.258 98.2196 119.429 127.296 81.3973 64.1281 129.91 222.28
3129 Sarc4_g17479T 0.340797 0.341168 0 0 0 0.42501 0 0.8322 0 0 0 0 0 0 0 0 0 0 0.679986 0
3130 Sarc4_g17478T 11.598 12.8002 12.7763 17.8212 18.9804 20.9292 29.6025 35.3805 18.6863 7.38973 8.9524 12.4331 11.4383 15.5221 14.2071 12.1833 21.5808 25.7377 12.9425 9.15989
3131 Sarc4_g17477T 4.09118 4.50978 4.34897 5.19288 6.02912 7.18858 10.5013 13.0469 5.86215 2.06726 3.00275 4.21436 3.78655 5.84967 5.61441 4.57164 8.26523 8.29574 4.44731 2.4142
3132 Sarc4_g17480T 7.58192 5.59506 2.04746 0 0 0 2.10095 0 2.61392 2.51649 2.49504 2.29257 0 0 0 0 3.82038 0 0 0
3133 Sarc4_g17481T 0.0375309 0.0012248 0.0366293 0.0448547 0.0646148 0.0237681 0.0291849 0 0.00369321 0.00868307 0.0386746 0.132033 0.0349237 0.034234 0.0939929 0.00842304 0.014211 0.0260947 0.0614448 0
3134 Sarc4_g17484T 0 0 0 0 0 0 0 0 0 0 0 0 0 0 0 0 0 0 0 0
3135 Sarc4_g17487T 0 0.0147237 0 0 0.00647061 0 0.0130651 0.00542944 0.0156969 0.00726354 0 0 0.00287029 0 0.00343788 0.0109064 0.00821844 0.00712809 0.00702774 0.0177076
3136 Sarc4_g17486T 0 0 0 0 0 0 0 0 0 0 0 0 0 0 0 0 0 0 0 0
3137 Sarc4_g17483T 0 0 0 0 0 0 0 0 0 0 0 0 0 0 0 0 0 0 0 0
3138 Sarc4_g17488T 0.0775261 0 0.0841762 0 0.170953 0 0 0 0 0 0 0 0.601856 0 0 0.0922765 0 0 0 0
3139 Sarc4_g17482T 0 0 0 0 0 0 0 0 0 0 0.00714939 0 0 0 0 0 0 0 0 0
3140 Sarc4_g17485T 0 0 0 0 0.0116216 0 0 0 0 0 0 0 0 0 0 0 0 0 0 0
3141 Sarc4_g17490T 0.0375309 0.0012248 0.0366293 0.0448547 0.0646148 0.0237681 0.0291849 0 0.00369321 0.00868307 0.0386746 0.132033 0.0349237 0.034234 0.0939929 0.00842304 0.014211 0.0260947 0.0614448 0
3142 Sarc4_g17492T 0 0 0 0 0 0 0 0 0 0 0 0 0 0 0 0 0 0 0 0
3143 Sarc4_g17491T 0 0 0 0 0 0 0 0 0 0 0 0 0 0 0 0 0 0 0 0
3144 Sarc4_g17489T 18.5178 16.2117 13.813 11.4155 8.17648 6.86098 11.5915 4.4923 5.1452 6.78709 17.3512 11.7722 12.8498 11.4383 8.09019 14.7727 7.30215 12.3536 7.3982 11.3478
3145 Sarc4_g17493T 0 0 0 0 0 0 0 0 0 0 0 0 0 0 0 0 0 0 0 0
3146 Sarc4_g17494T 1.0305 0 1.16534 0 0 0 0 1.34656 0 0 0 0 3.32917 0 1.22792 0 0 0 0 0
3147 Sarc4_g17497T 0 0 0 0 0 0 0 0 0 0 0 0 0 0 0 0 0 0 0 0
3148 Sarc4_g17501T 0 0 0 0 0 0 0 0 0 0 0.0126165 0 0 0 0 0 0 0 0 0
3149 Sarc4_g17502T 0 0 0 0 0 0 0 0 0 0 0 0 0 0 0 0 0 0 0 0
3150 Sarc4_g17498T 0.00273785 1.30128e-09 0 0 0 0 0 0 0 0 5.25276e-08 3.47021e-07 2.4675e-08 2.8208e-10 2.9211e-07 0 0 0 0 0
3151 Sarc4_g17496T 0.0809564 0 0 0 0 0 0 0 0 0 0 0 0 0 0 0 0 0 0 0
3152 Sarc4_g17499T 0.453807 0.108071 0.00522298 0.03079 0.00435798 0.0174696 0.0622362 0.182256 0.252855 0.0337317 2.67183 1.0812 0.732073 0.296475 0.127451 0.0993504 0.0289711 0.0999756 0.111274 0.324221
3153 Sarc4_g17495T 0 0 0 0 0 0 0 0 0 0 0 0 0 0 0 0 0 0 0 0
3154 Sarc4_g17500T 0 0 0 1.20197 0 0.471896 0 0 0 0 0 0.904047 0.757972 0 0 0 0 0.41744 0.696752 0
3155 Sarc4_g17504T 0 0.0147237 0 0 0.00647061 0 0.0130651 0.00542944 0.0156969 0.00726354 0 0 0.00287029 0 0.00343788 0.0109064 0.00821844 0.00712809 0.00702774 0.0177076
3156 Sarc4_g17508T 0 0 0 0 0 0 0 0 0 0 0 0 0 0 0 0 0 0 0 0
3157 Sarc4_g17510T 0.0375309 0.0012248 0.0366293 0.0448547 0.0646148 0.0237681 0.0291849 0 0.00369321 0.00868307 0.0386746 0.132033 0.0349237 0.034234 0.0939929 0.00842304 0.014211 0.0260947 0.0614448 0
3158 Sarc4_g17503T 0 0 0 0 0 0 0 0 0 0 0 0 0 0 0 0 0 0 0 0
3159 Sarc4_g17509T 0 0 0 0 0 0 0 0 0 0 0 0 0 0 0 0 0 0 0 0
3160 align_id:158040|asmbl_3059 126.18 83.0061 36.8284 50.4318 21.4465 13.9243 10.7281 7.0261 5.74715 7.11232 46.5315 177.597 72.8976 38.4693 10.7903 19.1268 2.69013 10.7063 13.7511 12.2529
3161 Sarc4_g17507T 0 0 0 0 0 0 0 0 0 0 0 0 0 0 0 0 0 0 0 0
3162 Sarc4_g17506T 0 0 0 0 0.0116216 0 0 0 0 0 0 0 0 0 0 0 0 0 0 0
3163 Sarc4_g17511T 18.5178 16.2117 13.813 11.4155 8.17648 6.86098 11.5915 4.4923 5.1452 6.78709 17.3512 11.7722 12.8498 11.4383 8.09019 14.7727 7.30215 12.3536 7.3982 11.3478
3164 Sarc4_g17505T 0 0 0 0 0 0 0 0 0 0 0 0 0 0 0 0 0 0 0 0
3165 Sarc4_g17513T 0 0 0 0 0 0 0 0 0 0 0 0 0.0402845 0 0 0 0 0 0 0
3166 Sarc4_g17514T 0 0 0 0 0 0 0 0 0 0 0 0 0 0 0 0 0 0 0 0
3167 Sarc4_g17517T 0 0 0 0 0 0 0 0 0 0 0 0 0 0 0 0 0 0 0 0
3168 Sarc4_g17520T 0 0 0 0 0 0 0 0 0 0 0 0 0 0 0 0 0 0 0 0
3169 Sarc4_g17518T 0 0 0 0 0 0 0 0 0 0 0 0 0 0 0 0 0 0 0 0
3170 Sarc4_g17521T 0 0 0 0 0 0 0 0 0 0 0 0 0 0 0 0 0 0 0 0
3171 Sarc4_g17525T 0 0 0 0 0.141129 0 0 0 0 0 0 0 0 0 0 0 0 0 0 0
3172 Sarc4_g17519T 0 0 0 0 0 0 0 0 0 0 0 0 0 0 0 0 0 0 0 0
3173 Sarc4_g17512T 2.08518 0.89269 0.650968 4.38306 0.654135 1.1113 0 0.363038 0 0 1.58626 1.06619 0.588648 2.41233 2.83941 2.36416 1.87074 0 0.591747 0.520745
3174 Sarc4_g17522T 0 0 0 0 0 0 0 0 0 0 0 0 0 0 0 0 0 0 0 0
3175 Sarc4_g17515T 0 0 0 0 0 0 0 0 0 0 0 0.0386839 0 0 0 0 0.0788272 0 0.0307448 0.053498
3176 Sarc4_g17524T 0 0 0 0 0 0 0 0 0 0 0 0 0 0 0 0 0 0 0 0
3177 Sarc4_g17516T 0 0 0 0 0 0 0 0 0 0 0 0 0 0 0 0 0 0 0 0
3178 Sarc4_g17523T 0 0 0 0 0 0 0 0 0 0 0 0 0 0 0 0 0 0 0 0
3179 Sarc4_g17527T 0 0.0147237 0 0 0.00647061 0 0.0130651 0.00542944 0.0156969 0.00726354 0 0 0.00287029 0 0.00343788 0.0109064 0.00821844 0.00712809 0.00702774 0.0177076
3180 Sarc4_g17530T 0 0 0 0 0 0 0 0 0 0 0 0 0 0 0 0 0 0 0 0
3181 Sarc4_g17531T 0 0 0 0 0 0 0 0 0 0 0 0 0 0 0 0 0 0 0 0
3182 Sarc4_g17532T 0 0 0 0 0 0 0 0 0 0 0 0 0 0 0 0 0 0 0 0
3183 Sarc4_g17526T 0 0 0 0 0 0 0 0 0 0 0 0 0 0 0 0 0 0 0 0
3184 Sarc4_g17528T 0 0 0 0 0 0 0 0 0 0 0 0 0 0 0 0 0 0 0 0
3185 Sarc4_g17529T 0.0403766 0 0.085588 0 0.0116216 0.0485306 0 0.0676714 0.0272828 0 0 0 0 0 0 0 0.0404364 0 0 0
3186 Sarc4_g17533T 0 0 0.116523 0 0 0 0 0 0 0 0 0 0 0 0 0 0 0 0 0
3187 Sarc4_g17540T 8.61848 8.48112 8.23556 8.22517 11.4226 15.1537 13.903 12.4891 14.3041 13.3864 7.64505 10.308 7.89689 10.19 8.8128 9.04967 12.3874 13.0763 11.5154 12.9221
3188 Sarc4_g17534T 20.214 28.2737 24.4306 17.6546 30.8666 45.2485 42.5241 40.4544 36.0235 43.1783 22.8783 25.5952 20.2676 31.333 26.24 23.6175 35.654 36.4985 38.7493 34.9127
3189 Sarc4_g17536T 0 0 0 0 0 0.713875 0 0.349987 0 0 0 0 0 0 0 0 0 0 0 0
3190 Sarc4_g17537T 0 0 0 0 0 0 0 0 0 0 0 0 0 0 0 0 0 0 0 0
3191 Sarc4_g17539T 0 0 0 0 0 0 0 0 0 0 0 0.175897 0 0 0 0 0 0 0 0
3192 Sarc4_g17535T 0 0 0 0 0 0 0 0 0 0 0 0 0 0 0 0 0 0 0 0
3193 Sarc4_g17538T 0 0 0 0 0 0 0 0 0 0 0 0 0 0 0 0 0 0 0 0
3194 Sarc4_g17543T 0.00325437 0 2.76666 0.612754 1.10223 2.71366 4.02514 1.35846 4.33191 0.936315 2.36639 0.725853 0 0.0090838 0.000206296 1.14367 0 1.54566 0.000429155 3.61893
3195 Sarc4_g17541T_Sarc4_g17542T 4.35992 4.57315 6.79463 7.83904 8.0076 9.59294 10.6892 11.8114 12.2462 8.98418 4.10348 5.0947 6.21784 7.3365 6.11994 7.73195 9.42399 12.8061 13.555 10.299
3196 Sarc4_g17545T 29.0473 27.065 27.0628 27.0565 34.6944 36.0304 35.1964 34.8575 26.6838 16.1437 30.306 28.7718 25.2662 29.8092 26.8961 27.7698 31.453 33.1284 22.8349 18.762
3197 Sarc4_g17544T 1.21276 1.01851 0.722057 0.816371 0.64396 1.49708 2.48582 7.39553 23.8442 26.9185 0.880763 0.988474 0.684612 0.527152 0.777989 0.788022 3.8194 11.0085 23.5805 23.7162
3198 align_id:158057|asmbl_3076 0.233979 0.117172 0.637361 0 0 0.570576 0.928619 0.830611 1.7924 1.90758 0 0.274161 0.223774 0 0.674313 0.904667 0.729521 1.75597 2.59696 2.66936
3199 Sarc4_g27383T 0 0 0 0 0 0 0 0.108925 0 0 0 0 0 0 0 0 0 0 0 0
3200 Sarc4_g27531T 0 0 0 0 0 0 0 0 0 0 0 0 0 0 0 0 0 0 0 0
3201 Sarc4_g27395T 0 0 0 0 0 0 0 0 0 0 0 0 0 0 0 0 0 0 0 0
3202 Sarc4_g27513T 0 0 0 0 0 0 0 0 0 0 0 0 0 0 0 0 0 0 0 0
3203 Sarc4_g27407T 0 0 0 0 0 0 0 0 0 0 0.108372 0 0.0531971 0 0 0 0 0 0 0
3204 Sarc4_g27458T 0 0 0 0 0 0 0 0 0 0 0 0 0 0 0 0 0 0 0 0
3205 Sarc4_g27448T 0 0 0 0 0 0 0 0 0 0 0.188772 0 0 0 0 0 0 0 0 0
3206 Sarc4_g27380T 0 0 0 0 0 0 0 0.108925 0 0 0 0 0 0 0 0 0 0 0 0
3207 Sarc4_g27483T 0.147778 0 0 0 0 0 0 0 0 0 2.6491 2.47087 0.331141 0 0.550008 0 0 0.0945477 0 0
3208 Sarc4_g27444T 0 0 0 0 0 0 0 0 0 0 0 0 0 0 0 0 0 0 0 0
3209 Sarc4_g27469T 0 0 0 0 0 0 0 0 0 0 0 0 0 0 0 0 0 0 0 0
3210 Sarc4_g27379T 0 0 0 0 0 0 0 0 0 0 0 0 0 0 0 0.386307 0 0 0 0
3211 Sarc4_g27538T 0 0 0 0 0 0 0 0 0 0 0 0 0 0 0 0 0 0 0 0
3212 Sarc4_g27507T 0 0 0 0 0 0 0 0 0 0 0 0 0 0 0 0 0 0 0 0
3213 Sarc4_g27399T 0 0 0 0 0 0 0 0 0 0 0 0 0 0 0 0 0 0 0 0
3214 Sarc4_g27505T 0 0.115244 0 0 0 0 0 0 0 0 0 0 0 0 0 0 0 0 0 0
3215 Sarc4_g27396T 0 0 0 0 0 0 0 0 0 0 0 0 0 0 0 0 0 0 0 0
3216 Sarc4_g27447T 0 0 0 0 0 0 0 0 0 0 0 0 0 0 0 0 0 0 0 0
3217 Sarc4_g27484T 0 0 0 0 0 0 0 0 0 0 0 0 0 0 0 0 0 0 0 0
3218 Sarc4_g27519T 0 0 0 0 0 0 0 0 0 0 0 0 0 0 0 0 0 0 0 0
3219 Sarc4_g27478T 0 0 0 0 0 0 0 0 0 0 0 0 0 0 0 0 0 0 0 0
3220 Sarc4_g27529T 0 0 0 0 0 0 0 0 0 0 0 0 0 0 0 0 0 0 0 0
3221 Sarc4_g27462T 0 0 0 0 0 0 0 0 0 0 0 0 0 0 0 0 0 0 0 0
3222 Sarc4_g27497T 0 0.740083 0 0 0 0 0 0 0 0 0.499517 0 0 0 0 0 0 0 0 0
3223 Sarc4_g27414T 0 0 0 0 0 0 0 0 0 0 0 0 0 0 0 0 0 0 0 0
3224 Sarc4_g27480T 0 0 0 0 0 0 0 0 0 0 0 0 0 0 0 0 0 0 0 0
3225 Sarc4_g27420T 0 0 0 0 0 0 0 0 0 0 0 0 0 0 0 0 0 0 0 0
3226 Sarc4_g27526T 0 0 0 0 0 0 0 0 0 0 0 0 0 0 0 0 0 0 0 0
3227 Sarc4_g27446T 0 0 0 0 0 0 0 0 0 0 0.958039 0 0.108558 0 0.0380475 0 0 0 0 0
3228 Sarc4_g27455T 0 0 0 0 0 0 0 0 0 0 0 0 0 0 0 0 0 0 0 0
3229 Sarc4_g27452T 0 0 0 0 0 0 0 0 0 0 0 0 0 0 0 0 0 0 0 0
3230 Sarc4_g27390T 0 0 0 0 0 0 0 0 0 0 0 0 0 0 0 0 0 0 0 0
3231 Sarc4_g27384T 0 0 0 0 0 0 0 0 0 0 0 0 0.0496848 0.0569482 0 0 0 0 0 0
3232 Sarc4_g27389T 0 0 0 0 0 0 0 0 0 0 0 0 0 0.360248 0 0 0 0 0 0
3233 Sarc4_g27524T 0 0 0 0 0 0 0 0 0 0 0 0 0 0 0 0 0 0 0 0
3234 Sarc4_g27461T 0 0 0 0 0 0 0 0 0 0 0 0 0 0 0 0 0 0 0 0
3235 Sarc4_g27522T 0 0 0 0 0 0 0 0 0 0 0 0 0 0 0 0 0 0 0 0
3236 Sarc4_g27465T 0 0 0 0 0 0 0 0 0 0 0 0 0 0 0 0 0 0 0 0
3237 Sarc4_g27418T 0 0 0 0 0 0 0 0 0 0 0 0 0 0 0 0 0 0 0 0
3238 Sarc4_g27467T 0 0 0 0 0 0 0 0 0 0 0 0 0 0 0 0 0 0 0 0
3239 Sarc4_g27491T 0.692503 0 0 0 0 0 0 0 0 0 0 0 0.368213 0 0 0 0 0 0 0
3240 Sarc4_g27441T 0 0 0 0 0 0 0 0 0 0 0 0 0 0 0 0 0 0 0 0
3241 Sarc4_g27423T 1.29541 1.31901 0 0.0098043 0.000917765 0.0661659 0 0 0 0.0250006 8.72942 6.75983 2.50631 0.0295584 0.000608207 0 0 0 0 0
3242 Sarc4_g27472T 0 0 0 0 0 0 0 0 0 0 0.188772 0 0 0 0 0 0 0 0 0
3243 Sarc4_g27481T 0 0 0 0 0 0 0 0 0 0 0 0 0 0 0 0 0 0 0 0
3244 Sarc4_g27503T 0 0 0 0 0 0 0 0 0 0 0.351263 0 0 0 0 0.112873 0 0 0 0
3245 Sarc4_g27494T 0 0 0 0.672443 0 0 0 0 0 0 0 0 0 0 0 0 0 0 0 0
3246 Sarc4_g27409T 0 0 0 0 0 0 0 0 0 0 0 0 0 0 0 0 0 0 0 0
3247 Sarc4_g27464T 0 0 0 0 0 0 0 0 0 0 0 0 0 0 0 0 0 0 0 0
3248 Sarc4_g27499T 0.212105 0 0 0.0262273 0 0 0 0 0 0 0 0 0 0 0.202639 0 0 0 0 0
3249 Sarc4_g27412T 0 0 0 0 0 0 0 0 0 0 0 0 0 0 0 0 0 0 0 0
3250 Sarc4_g27422T 2.65213 1.44095 0.112052 0 0.143645 0 0.12399 0 0 0 8.60651 4.92408 1.82874 0.609118 0 0.384937 0.123319 0 0 0.127393
3251 Sarc4_g27509T 0 0.135307 0.191031 0.272373 0 0 0 0.149838 0 0 0.726065 0.298772 0.260445 0 0 0 0 0 0 0
3252 Sarc4_g27387T 0 0 0 0 0 0 0 0 0 0 0 0 0 0 0 0 0 0 0 0
3253 Sarc4_g27459T 0 0 0 0 0 0 0 0 0 0 0 0 0 0 0 0 0 0 0 0
3254 Sarc4_g27435T 0 0 0 0 0 0 0 0 0 0 0 0 0 0 0 0 0 0 0 0
3255 Sarc4_g27515T 0 0 0.0251295 0 0 0 0 0 0 0 0 0.479061 0 0 0 0 0 0.0666101 0.00909589 0
3256 Sarc4_g27488T 0.245819 0 0 0 0 0 0 0 0 0 0 0 0 0 0.0641566 0 0 0 0 0
3257 Sarc4_g27432T 0 0 0 0 0 0 0 0 0 0 0.847319 0 0.161505 0 0 0 0 0 0 0
3258 Sarc4_g27534T 0 0 0 0 0 0 0 0 0 0 0 0 0 0 0 0 0 0 0 0
3259 Sarc4_g27516T 9.50234e-05 0 0 0.000295139 0 2.04579e-05 0 9.41754e-08 1.18836e-09 1.30297e-08 3.00575e-07 4.31668e-10 3.99229e-09 0 6.59053e-07 0 2.85218e-09 3.45066e-10 0 9.67702e-09
3260 Sarc4_g27434T 0 0 0 0 0 0 0 0 0 0 0.17828 0 0 0 0 0 0 0 0 0
3261 Sarc4_g27536T 3.28359 1.3865 0.0616748 0.165305 0.675157 0.0201236 0.266481 0.682719 9.02744e-09 0.897053 11.6116 5.39995 3.12712 2.17474 1.36696 0.70204 1.31186 1.98894 1.67733 2.04727
3262 Sarc4_g27521T 0 0 0 0 0 0 0 0 0 0 0 0 0 0 0 0 0 0 0 0
3263 Sarc4_g27510T 0.00804594 1.24029e-05 0.00147834 2.35574e-07 0 0 0 0 0.000812162 4.36386e-10 0.0431792 0 0.0308883 6.08409e-07 0 0 0 0.00147842 0.00951378 0
3264 Sarc4_g27405T 0 7.11413e-09 0 0.0790384 0.107188 0.0661659 0 0 0 0.0250006 1.68648 0 0 1.45201 0.582865 0 0 0 0 0
3265 Sarc4_g27410T 0 0 0 0 0 0 0 0 0 0 0 0 0 0 0 0 0 0 0 0
3266 Sarc4_g27415T 0 0 0 0 0 0 0 0 0 0 0 0 0 0 0 0 0 0 0 0
3267 Sarc4_g27530T 0 0 0 0 0 0 0 0 0 0 0 0 0 0 0 0 0 0 0 0
3268 Sarc4_g27381T 0 0 0 0 0 0 0 0 0 0 0 0 0.0496848 0.0569482 0 0 0 0 0 0
3269 Sarc4_g27437T 0 0 0 0 0 0 0 0 0 0 0 0 0 0 0 0 0 0 0 0
3270 Sarc4_g27512T 0 0 0 0 0 0 0 0 0 0 0 0 0 0 0 0 0 0 0 0
3271 Sarc4_g27429T 0 0 0 0 0 0 0 0 0 0 0 0 0 0 0 0 0 0 0 0
3272 Sarc4_g27506T 0 0 0 0 0.071052 0.0675035 0.074979 0 0 0 0 0.0790655 0.193041 0 0 0 0 0 0 0
3273 Sarc4_g27394T 2.46183 2.12293e-09 0 0.637319 0 0 0 0 0 0 16.5962 7.27541 2.96235 4.21353 1.43562 0 0 0 0 0
3274 Sarc4_g27421T 0 0 0 0 0 0 0 0 0 0 0.108372 0 0.0531971 0 0 0 0 0 0 0
3275 Sarc4_g27439T 0 0 0 0 0 0 0 0 0 0 0 0 0 0 0 0 0 0 0 0
3276 Sarc4_g27443T 0 0.00314122 0 0 0 0 0 0 0 0 0 0 0 0 0 0 0 0 0 0
3277 Sarc4_g27460T 0 0 0 0 0 0 0 0.157118 0 0 0 0.48443 0 0 0 0.0806595 0 0 0 0
3278 Sarc4_g27391T 0 0 0 0 0 0 0 0 0 0 0 0 0.404826 0 0 0 0 0 0 0
3279 Sarc4_g27457T 0 0 0 0 0 0 0 0 0 0 0 0 0.108558 0 0.0380475 0 0 0 0 0
3280 Sarc4_g27454T 0 0 0 0 0 0 0 0 0 0 0 0 0 0 0 0 0 0 0 0
3281 Sarc4_g27466T 0 0.503423 0 0 0 0 0 0 0 0 4.57098 2.14573 0 0 1.19892 0 0 0 0 0.868927
3282 Sarc4_g27449T 0 0 0 0 0 0 0 0 0 0 0 0 0 0 0 0 0 0 0 0
3283 Sarc4_g27537T 0 0 1.02131e-07 0 0 0 0 0 0 0 0 0 0 0 0 0 0 0 0 0
3284 Sarc4_g27532T 0 0 0 0 0 0 0 0 0 0 0 0 0 0 0 0 0 0 0 0
3285 Sarc4_g27518T 0 0 0 0 0 0 0 0 0 0 0 0 0 0 0 0 0 0 0 0
3286 Sarc4_g27501T 3.04489e-06 0 0 0 0 0 1.10046 0 0.156585 0.379138 2.82499 0 0 0.34796 0 0 1.19394 0.340697 5.30817e-09 0.304983
3287 Sarc4_g27523T 0 0 0 0 0 0 0 0 0 0 0 0 0 0 0 0 0 0 0 0
3288 Sarc4_g27490T 0.245819 0 0 0 0 0 0 0 0 0 0 0 0 0 0.0641566 0 0 0 0 0
3289 Sarc4_g27382T 0 0 0 0 0 0 0 0 0 0 0 0 0 0 0 0.386307 0 0 0 0
3290 Sarc4_g27533T 0 0 0 0 0 0 0 0 0 0 0 0 0 0 0 0 0 0 0 0
3291 Sarc4_g27413T 0 0 0 0 0 0 0 0 0 0 0 0 0 0 0 0 0 0 0 0
3292 Sarc4_g27508T 0.197158 0 0 0 0.160997 0.158154 0 0 0 0 1.03447 0 0.285354 0 0 0 0 0 0 0
3293 Sarc4_g27403T 0 0 0 0 0 0 0 0 0 0 0 0 0 0 0 0 0 0 0 0
3294 Sarc4_g27400T 0 0 0 0 0 0 0 0 0 0 0 0 0 0 0 0 0 0 0 0
3295 Sarc4_g27450T 0 0 0 0 0 0 0 0 0 0 0 0 0 0 0 0 0 0 0 0
3296 Sarc4_g27492T 0.36253 0.336548 0.122862 0 0 0 0 0 0 0 0.336471 0 0 0 0 0.222274 0 0 0 0
3297 Sarc4_g27392T 0.981119 0.564134 0 0.142137 0 0 0 0 0 0.102006 7.53899 3.87356 2.05231 1.45122 0.364032 0 0 0 0.416777 0
3298 Sarc4_g27385T 0 0 0 0 0 0 0 0 0 0 0 0.0496955 0 0 0 0 0 0 0 0
3299 Sarc4_g27489T 0 0.747176 0.400085 0 0 0 0 0 0 0 8.43619 4.96948 1.35309 1.62645 0.517902 0.43148 0 0.408424 0 0
3300 Sarc4_g27471T 0 0 0 0 0 0 0 0 0 0 0 0 0 0 0 0 0 0 0 0
3301 Sarc4_g27476T 0.823209 0 0 0 0 0 0 0 0 0 0 0 0 0 0 0 0 0 0 0
3302 Sarc4_g27485T 0 0 0 0 0 0 0 0 0 0 0 0 0 0 0 0 0 0 0 0
3303 Sarc4_g27445T 0 0 0 0 0 0 0 0 0 0 0 0 0 0 0 0 0 0 0 0
3304 Sarc4_g27470T 0 0 0 0 0 0 0 0 0 0 0 0 0.108558 0 0.0380475 0 0 0 0 0
3305 Sarc4_g27442T 0 0 0 0 0 0 0 0 0 0 0 0 0 0 0 0 0 0 0 0
3306 Sarc4_g27477T 0 0 0 0 0 0 0 0 0 0 0 0.815484 0 0 0 0 0 0 0 0
3307 Sarc4_g27504T 0 0 0.133833 0.110133 0 0 0 0 0 0 0.562162 0 0.666424 0.162298 0.0946663 0.605299 0.439651 0.192286 0.0258234 0.0667847
3308 Sarc4_g27426T 0.991785 1.09206 0.353689 0.255193 0.819542 0 0 0 0 0 12.4196 8.5147 2.73058 2.10611 0.63313 0 0 0 0 1.09973
3309 Sarc4_g27474T 0 0 0 0 0 0 0 0 0 0 0 0 0 0 0 0 0 0 0 0
3310 Sarc4_g27427T 0 0 0 0 0 0 0 0 0 0 0.108372 0 0.0531971 0 0 0 0 0 0 0
3311 Sarc4_g27440T 0 0 0 0 0 0 0 0 0 0 0 0 0 0 0 0 0 0 0 0
3312 Sarc4_g27528T 0 0 0 0 0 0 0 0 0 0 0 0 0 0 0 0 0 0 0 0
3313 Sarc4_g27402T 0 0 0 0 0 0 0 0 0 0 0 0 0 0 0 0 0 0 0 0
3314 Sarc4_g27397T 0 0 0 0 0 0 0 0 0 0 0 0 0 0 0 0 0 0 0 0
3315 Sarc4_g27388T 0 0 0 0 0.382524 0 0 0 0 0 1.90194 0 0 0 0 0 0 0 0 0
3316 Sarc4_g27424T 1.29189 0.434416 0 0 0 0 0 0 0.261028 0 7.73845 3.34281 0.508752 0.437442 0.258952 0 0 0.469283 0.592954 0
3317 Sarc4_g27398T 0 0 0 0 0 0 0 0 0 0 0 0 0 0 0 0 0 0 0 0
3318 Sarc4_g27456T 0 0 0 0 0 0 0 0 0 0 0 0 0 0 0 0 0 0 0 0
3319 Sarc4_g27486T 2.29504 1.37365 0.425786 0.465942 1.10392 0.404105 0.753481 1.70798 1.24608 0.826301 12.4089 6.26157 1.9029 2.75181 1.80357 1.07656 0.559379 0.773573 1.86884 1.45963
3320 Sarc4_g27451T 0 0 0 0 0 0 0 0 0 0 0 0 0 0 0 0 0 0 0 0
3321 Sarc4_g27496T 0.53629 0 0 0 0 0.332368 0 0 0 0 1.06981 0.319033 0 0 0.317808 0 0 0 0 0
3322 Sarc4_g27401T 0 0 0 0 0 0 0 0 0 0 0 0.15176 0 0 0 0 0 0 0 0
3323 Sarc4_g27386T 0 0 0 0 0 0 0 0 0 0 0.220526 0 0 0 0 0 0 0 0 0
3324 Sarc4_g27428T 0 0 0 0 0 0 0 0 0 0 0 0 0 0 0 0 0 0 0 0
3325 Sarc4_g27502T 0 0 0 0 0 0.0730097 0 0 0 0 0 0 0 0 0 0 0 0 0 0
3326 Sarc4_g27525T 0 0 0 0 0 0 0 0 0 0 0 0 0 0 0 0 0 0 0 0
3327 Sarc4_g27527T 0 0 0 0 0 0 0 0 0 0 0 0 0 0 0 0 0 0 0 0
3328 Sarc4_g27495T 0 0 0 0 0 0 0 0 0 0 0 0.819896 0.165475 0 0 0 0 0 0 0
3329 Sarc4_g27408T 0 0 0 0 0 0 0 0 0 0 0 0 0 0 0 0 0 0 0 0
3330 Sarc4_g27419T 0 0 0 0 0 0 0 0 0 0 0 0 0 0 0 0 0 0 0 0
3331 Sarc4_g27438T 0 0 0 0 0 0 0 0 0 0 0 0 0 0 0 0 0 0 0 0
3332 Sarc4_g27511T 0.233527 9.32637e-06 1.80746e-06 0.18765 5.08677e-07 0.063791 1.09881e-09 0.00389885 0.126914 0.155386 1.99123 0.860976 0.231528 0.0412648 0.428195 2.00328e-07 0.000813113 0.0158733 0.00112858 0.128294
3333 Sarc4_g27514T 0 0 0 0 0 0 0 0 0 0 0 0 0 0 0 0 0 0 0 0
3334 Sarc4_g27473T 0 0 0 0 0 0 0 0.157118 0 0 0 0.48443 0 0 0 0.0806595 0 0 0 0
3335 Sarc4_g27393T 0.295713 0.490779 0.196022 0 0 0 0 0 0 0 10.1583 2.69788 0.356076 0.726648 0.38424 0 0 0 0 0.0828541
3336 Sarc4_g27468T 0 0 0 0 0 0 0 0 0 0 0 0 0 0 0 0 0 0 0 0
3337 Sarc4_g27436T 0 0 0 0 0 0 0 0 0 0 0 0 0 0 0 0 0 0 0 0
3338 Sarc4_g27417T 0 0 0 0 0 0 0 0 0 0 0 0 0 0 0 0 0 0 0 0
3339 Sarc4_g27498T 0 0 0.197362 0 0 0 0 0 0 0 0.480253 0.469924 0 0 0 0 0 0 0 0
3340 Sarc4_g27475T 0 0 0 0 0 0 0 0 0 0 0 0 0 0 0 0 0 0 0 0
3341 Sarc4_g27517T 0 0 0 0 0 0 0 0 0 0 0 0 0 0 0 0 0 0 0 0
3342 Sarc4_g27493T 0 0.336548 0.122862 0 0 0 0 0 0 0 0 0 0 0 0 0.222274 0 0 0 0
3343 Sarc4_g27406T 0.00125646 0.000403792 0 0 0 0 0 0 0 0 1.79221 0.332885 0.243308 6.13826e-06 2.16325e-06 0 0 0 0 0
3344 Sarc4_g27404T 0 0 0 0 0 0 0 0 0 0 0 0 0.404826 0 0 0 0 0 0 0
3345 Sarc4_g27433T 0 0 0 0 0 0 0 0 0 0 0 0 0 0 0 0 0 0 0 0
3346 Sarc4_g27416T 0 0 0 0 0 0 0 0 0 0 0 0.15176 0 0 0 0 0 0 0 0
3347 Sarc4_g27487T 0.334789 0.639083 0.190273 0.154371 0 0.245328 0.118896 0 0 0 6.64772 1.81312 1.76579 0.387364 0.263447 0.193857 0 0.157582 0.0479482 0.0887735
3348 Sarc4_g27500T 0 0 0 0 0 0 0 0 0 0 0 0 0 0 0 0.199932 0 0 0 0
3349 Sarc4_g27453T 0 0 0 0 0 0 0 0 0 0 0 0 0 0 0 0 0 0 0 0
3350 Sarc4_g27431T 0 0 0 0 0 0 0 0 0 0 0.312731 0 0 0 0 0 0 0 0 0
3351 Sarc4_g27430T 0 0 0 0 0 0 0 0 0 0 0 0 0 0 0 0 0 0 0 0
3352 Sarc4_g27520T 0 0 0 0 0 0 0 0 0 0 0 0 0 0 0 0 0 0 0 0
3353 Sarc4_g27535T 0 0 0 0 0 0 0 0 0 0 0 0 0 0 0 0 0 0 0 0
3354 Sarc4_g27463T 0 0.00314122 0 0 0 0 0 0 0 0 0 0 0 0 0 0 0 0 0 0
3355 Sarc4_g27378T 0.153966 0 0 0 0 0 0 0 0 0 0.111952 0.0816301 0 0 0 0 0 0 0 0
3356 Sarc4_g27425T 0.0325485 2.88196e-09 2.59067e-08 0 0 0 1.95072e-07 0 0 0 0.00942497 1.59729 1.82745 6.54065e-05 0.496435 0 0 0 0 0
3357 Sarc4_g27479T 0 0 0 0 0 0 0 0 0 0 0 0 0 0 0 0 0 0 0 0
3358 Sarc4_g27482T 0 0 0 0 0 0 0 0 0 0 0 0 0 0 0 0 0 0 0 0
3359 Sarc4_g27411T 0 0 0 0 0 0 0 0 0 0 0 0 0 0 0 0 0 0 0 0
3360 Sarc4_g17546T 0 0 0 0 0 0 0 0 0.121639 0 0 0 0 0 0 0 0 0.108904 0 0
3361 Sarc4_g17547T 0 0 0 0 0 0 0 3.91604e-08 0 0 0 0 0.73506 0.319639 0 0 0 0 0 0
3362 Sarc4_g17549T 0 1.96682 0 0 0 0 0 0 0 0 0.6338 0 0.694743 0 0 0 0 0 0.49492 0
3363 Sarc4_g17548T 0 0 0.00240957 0 0 0 0 8.94077e-09 0 0 0 0 0 0 0 0 0 0.133581 0 0
3364 Sarc4_g17558T 0 0 0 0 0 0 0 0 0.102758 0 0 0 0 0 0 0 0 0 0 0
3365 Sarc4_g17559T 0 0 0 0 0 0 0 0 0 0 0 0 0 0 0 0 0 0 0 0
3366 Sarc4_g17554T 0 0 0 0 0 0 0 0 0 0 0 0 0 0 0 0 0 0 0 0
3367 align_id:158085|asmbl_3104 2.08464 2.70141 1.59207 0.874025 1.37309 0.772042 0.708916 0.252199 0.770962 0.249933 4.98156 1.72909 2.43932 1.1019 0.987502 1.02785 1.09611 0.452003 0.819275 0.538576
3368 Sarc4_g17560T 0 0 0 0 0 0 0 0 0 0 0 0 0 0 0 0 0 0 0.116546 0.101874
3369 Sarc4_g17555T 0 0 0 0 0 0 0 0 0 0 0 0 0 0 0 0 0 0 0 0
3370 align_id:158092|asmbl_3111 400.244 451.212 325.04 325.914 335.936 166.748 80.7677 53.7746 37.8551 36.6266 378.78 435.243 471.205 625.883 423.429 379.627 107.285 74.5266 41.7685 50.6097
3371 Sarc4_g17550T 35.9 57.9519 49.5625 61.7106 36.6325 16.8665 28.7224 7.29663 5.64417 5.35063 93.252 124.916 103.994 84.7618 80.6879 84.5422 24.3679 16.5725 12.3782 17.3997
3372 Sarc4_g17552T 0 0 0 0 0 0.0382154 0 0 0.0700936 3.39208e-07 0 0 0 0 0 0 0 0 0 0
3373 Sarc4_g17553T 0 0 0 0 0 0 0 0 0 0 0 0 0 0 0 0 0 0 0 0
3374 Sarc4_g17556T 0 1.27951 0.862569 0.514276 0.593087 1.33122 0.244215 0.260939 0.536291 0.5256 1.5215 2.74319 0 0 0.723589 0.587032 0 0.467365 0 0.460724
3375 Sarc4_g17561T 222.69 309.719 205.687 214.092 201.455 101.717 48.2719 23.8053 20.4654 21.3137 219.198 260.694 258.173 259.846 234.081 236.794 75.4131 41.9816 30.0059 28.5736
3376 Sarc4_g17551T 25.5784 15.811 22.5179 22.7291 13.2389 10.1643 9.14226 15.2592 11.5355 27.6483 25.3324 20.4284 19.0448 10.9504 15.1878 12.2392 7.26 10.577 10.7941 12.726
3377 Sarc4_g17562T 0 0 0 0 0 0 0 0 0 0 0 0 0 0 0 0 0 0 0 0
3378 Sarc4_g17557T 0 0 0 0 0.0482755 0 0 0 0 0 0 0 0 0.13418 0 0 0 0 0 0
3379 Sarc4_g17564T 0 0 0 0 0 0 0 0 0 0 0.00714939 0 0 0 0 0 0 0 0 0
3380 Sarc4_g17570T 0 0 0 0 0 0 0 0 0 0 0 0 0 0 0 0 0 0 0 0
3381 Sarc4_g17566T 0 0 0 0 0 0 0 0 0 0 0 0 0 0 0 0 0 0 0 0
3382 Sarc4_g17563T 0.0375309 0.0012248 0.0366293 0.0448547 0.0646148 0.0237681 0.0291849 0 0.00369321 0.00868307 0.0386746 0.132033 0.0349237 0.034234 0.0939929 0.00842304 0.014211 0.0260947 0.0614448 0
3383 Sarc4_g17567T 0 0 0 0 0.0116216 0 0 0 0 0 0 0 0 0 0 0 0 0 0 0
3384 Sarc4_g17568T 0 0 0 0 0 0 0 0 0 0 0 0 0 0 0 0 0 0 0 0
3385 Sarc4_g17565T 0 0 0 0 0 0 0 0 0 0 0 0 0 0 0 0 0 0 0 0
3386 Sarc4_g17569T 0 0.0147237 0 0 0.00647061 0 0.0130651 0.00542944 0.0156969 0.00726354 0 0 0.00287029 0 0.00343788 0.0109064 0.00821844 0.00712809 0.00702774 0.0177076
3387 Sarc4_g17571T 18.5178 16.2117 13.813 11.4155 8.17648 6.86098 11.5915 4.4923 5.1452 6.78709 17.3512 11.7722 12.8498 11.4383 8.09019 14.7727 7.30215 12.3536 7.3982 11.3478
3388 Sarc4_g17575T 0 0 0 0 0 0 0 0 0 0 0 0 0 0 0 0 0 0 0 0
3389 Sarc4_g17573T 0 0 0 0 0 0 0 0 0 0 0 0 0 0 0 0 0 0 0 0
3390 Sarc4_g17576T 0 0 0 0.0517757 0 0 0 0 0 0 0.104317 0 0 0 0 0 0 0 0 0
3391 Sarc4_g17579T 0 0 0 0 0 0 0 0 0 0 0.16159 0 0 0 0 0 0 0 0 0
3392 Sarc4_g17580T 0 0 0 0 0 0 0 0 0 0 0 0 0 0 0 0 0 0 0 0
3393 Sarc4_g17578T 0 0 0 0 0 0 0 0 0 0 0 0 0 0 0 0 0 0 0 0
3394 Sarc4_g17582T 0 0 0 0 0 0 0 0 0 0 0 0.425504 0 0 0 0 0 0 0 0
3395 Sarc4_g17574T 0 0 0 0 0 0 0 0 0 0 0.0662339 0 0 0 0 0 0 0 0 0
3396 Sarc4_g17577T 0 0 0 0.0375443 0 0 0 0 0 0 0 0 0 0 0 0 0 0 0 0
3397 Sarc4_g17581T 0 0 0 0 0 0 0 0 0 0 0 0 0 0 0 0 0 0 0 0
3398 Sarc4_g17572T 0 0 0 0 0 0 0 0 0 0 0 0 0 0 0 0 0 0 0 0
3399 Sarc4_g17583T 0 0 0 0 0 0 0 0 0 0 0 0 0 0 0 0 0 0 0 0
3400 Sarc4_g17585T 0.0375309 0.0012248 0.0366293 0.0448547 0.0646148 0.0237681 0.0291849 0 0.00369321 0.00868307 0.0386746 0.132033 0.0349237 0.034234 0.0939929 0.00842304 0.014211 0.0260947 0.0614448 0
3401 Sarc4_g17584T 18.5178 16.2117 13.813 11.4155 8.17648 6.86098 11.5915 4.4923 5.1452 6.78709 17.3512 11.7722 12.8498 11.4383 8.09019 14.7727 7.30215 12.3536 7.3982 11.3478
3402 Sarc4_g17588T 0 0 0 0 0 0 0 0 0 0 0.00714939 0 0 0 0 0 0 0 0 0
3403 Sarc4_g17594T 0 0 0 0 0 0 0 0 0 0 0 0 0 0 0 0 0 0 0 0
3404 Sarc4_g17589T 0 0 0 0 0 0 0 0 0 0 0 0 0 0 0 0 0 0 0 0
3405 Sarc4_g17590T 0 0 0 0 0 0 0 0 0 0 0 0 0 0 0 0 0 0 0 0
3406 Sarc4_g17586T 18.5178 16.2117 13.813 11.4155 8.17648 6.86098 11.5915 4.4923 5.1452 6.78709 17.3512 11.7722 12.8498 11.4383 8.09019 14.7727 7.30215 12.3536 7.3982 11.3478
3407 Sarc4_g17591T 0 0 0 0 0.0116216 0 0 0 0 0 0 0 0 0 0 0 0 0 0 0
3408 Sarc4_g17592T 0 0 0 0 0 0 0 0 0 0 0 0 0 0 0 0 0 0 0 0
3409 Sarc4_g17593T 0 0.0147237 0 0 0.00647061 0 0.0130651 0.00542944 0.0156969 0.00726354 0 0 0.00287029 0 0.00343788 0.0109064 0.00821844 0.00712809 0.00702774 0.0177076
3410 Sarc4_g17587T 0.0375309 0.0012248 0.0366293 0.0448547 0.0646148 0.0237681 0.0291849 0 0.00369321 0.00868307 0.0386746 0.132033 0.0349237 0.034234 0.0939929 0.00842304 0.014211 0.0260947 0.0614448 0
3411 Sarc4_g17600T 0 0 0 0 0.0116216 0 0 0 0 0 0 0 0 0 0 0 0 0 0 0
3412 Sarc4_g17597T 0 0 0 0 0 0 0 0 0 0 0 0 0 0 0 0 0 0 0 0
3413 Sarc4_g17595T 18.5178 16.2117 13.813 11.4155 8.17648 6.86098 11.5915 4.4923 5.1452 6.78709 17.3512 11.7722 12.8498 11.4383 8.09019 14.7727 7.30215 12.3536 7.3982 11.3478
3414 Sarc4_g17602T 0 0.0147237 0 0 0.00647061 0 0.0130651 0.00542944 0.0156969 0.00726354 0 0 0.00287029 0 0.00343788 0.0109064 0.00821844 0.00712809 0.00702774 0.0177076
3415 Sarc4_g17601T 0 0 0 0 0 0 0 0 0 0 0 0 0 0 0 0 0 0 0 0
3416 Sarc4_g17599T 0 0 0 0 0 0 0 0 0 0 0 0 0 0 0 0 0 0 0 0
3417 Sarc4_g17603T 0 0 0 0 0 0 0 0 0 0 0 0 0 0 0 0 0 0 0 0
3418 Sarc4_g17598T 0 0 0 0 0 0 0 0 0 0 0 0 0 0 0 0 0 0 0 0
3419 Sarc4_g17596T 0.0375309 0.0012248 0.0366293 0.0448547 0.0646148 0.0237681 0.0291849 0 0.00369321 0.00868307 0.0386746 0.132033 0.0349237 0.034234 0.0939929 0.00842304 0.014211 0.0260947 0.0614448 0
3420 Sarc4_g17605T 161.826 152.34 163.166 181.443 169.92 413.281 425.467 448.745 321.587 290.74 175.497 172.165 201.282 166.938 171.424 239.381 467.245 504.687 387.1 393.412
3421 Sarc4_g17606T 17.1646 14.1407 6.91934 7.94194 7.94033 15.6514 20.9504 30.2282 37.2411 26.4976 28.9896 14.1697 13.3649 10.696 8.1727 7.90376 27.3997 33.208 29.707 41.9892
3422 Sarc4_g17604T 19.1614 19.2263 19.9917 22.3419 21.4727 21.6912 24.8564 36.2987 39.998 35.6029 17.6344 18.5321 19.8908 19.4355 19.8084 18.7505 26.8264 42.7798 45.2232 38.1115
3423 Sarc4_g17607T 2.75481 1.65365 3.90181 3.31041 2.39999 8.76977 16.1011 43.9893 42.9338 21.7027 0.909701 2.26902 2.38582 3.35595 2.56145 6.43444 21.7014 52.3821 47.087 33.9478
3424 Sarc4_g17609T 0.444043 0 0 0 0 0 0 0 0 0 2.09449e-08 1.50331 0 0 0.406457 0.190244 0 0 0 0
3425 Sarc4_g17610T 0.198194 0.287563 0 0 0.0169134 0 0 0 0 0 2.50665 1.73822 0.628401 0.108663 0.333927 0 0 0.0445481 0 0
3426 Sarc4_g17611T 0 0 0 0 0 0 0 0 0 0 0 0 0 0 0 0 0 0 0 0
3427 Sarc4_g17608T 0 0 0 0 0 0 0 0 0 0 0.590538 0 0.733914 0.203992 0 0 0 0 0 0
3428 Sarc4_g17613T 19.9223 23.0351 18.837 20.3078 28.1278 37.4567 36.2477 29.4792 21.7429 16.8427 11.8616 16.0084 17.7157 18.6962 16.7038 18.9008 25.0495 22.9805 18.1693 18.3156
3429 Sarc4_g17612T 9.95978 12.8887 11.1859 8.2075 14.7123 15.6454 18.8442 19.6541 13.5353 8.99648 13.5738 13.1216 10.3729 10.1416 9.85088 10.646 16.4761 18.7308 11.3832 10.5358
3430 Sarc4_g1329T 0 0 0 0 0 0 0 0 0 0 0 0 0 0 0 0 0 0 0 0
3431 Sarc4_g1306T 14.6394 17.0362 7.02553 7.55846 12.4362 12.4902 8.84036 12.9304 8.81572 10.2025 16.6169 7.18259 12.1648 14.543 10.5602 4.81876 12.2145 11.8756 9.32293 9.14199
3432 Sarc4_g1314T 66.8183 81.8275 85.5048 91.7521 120.04 176.659 157.19 94.0457 101.816 145.054 52.4174 63.7366 63.8791 71.7327 76.749 88.4978 82.6451 76.704 88.8985 103.896
3433 Sarc4_g1368T 0.165041 0 0 0.170002 0.0878833 0.0986265 0.0942835 0.475437 2.08916 6.93781 0 0 0 0 0 0.0776496 0.170038 0.780489 2.57346 4.38828
3434 Sarc4_g1317T 0.183105 0.485463 0 0 0 0 0 0 0 0 0.126842 0.213375 0 0 0 0 0 0 0 0
3435 align_id:158154|asmbl_3173 30.0737 20.2909 29.8912 31.7842 25.5771 20.1322 19.2285 14.5409 18.2334 13.8644 60.0849 36.5012 36.2821 35.1045 39.1514 31.0601 26.8593 22.1179 16.0373 14.6405
3436 Sarc4_g1286T 0 0.159012 0 0.16658 0 0 0 0 0 0 0 0 0 0 0 0 0 0 0 0
3437 Sarc4_g1369T 1.2961 1.03348 0 0 0 0 0.294366 2.83341 8.77614 33.4324 0 0.308228 0 0 0 0 0.543756 2.25807 14.1008 25.4032
3438 Sarc4_g1333T 12.7166 7.7493 12.0958 10.3714 11.1077 16.3197 12.2913 21.1376 32.242 36.2586 14.7082 13.9803 16.8286 13.1447 8.66435 13.9793 14.8483 22.2763 31.7783 30.3267
3439 Sarc4_g1311T 726.716 774.846 204.857 334.482 872.681 1844.83 1538.56 1469.02 1011.39 1074.15 1117.74 136.474 466.894 1249.62 1002.13 893.599 2889.01 1939.06 1400.85 1489.79
3440 Sarc4_g1355T 0 0 0 0 0 0 0 0 0 0 0 0 0 0.110094 0.201199 0 0.0913467 0.0942725 0 0
3441 Sarc4_g1304T 0 0 0 0 0 0.217673 0 0 0 0 0 0 0 0 0 0 0 0 0 0
3442 Sarc4_g1305T 0.962946 0.562029 0.491639 0.159422 0.995305 0.671256 0.661669 0.881785 1.65943 1.3816 0.706155 0.170034 0.206285 0.381811 0.343711 0.734273 0.954023 0.747633 1.08789 1.70066
3443 Sarc4_g1357T 0 0 0 0 0 0 0 0 0 0 0 0 0 0 0 0 0 0 0 0
3444 Sarc4_g1335T 3.68984 2.2776 4.12344 3.84856 4.80624 4.93585 4.49883 6.21497 9.45109 10.9995 4.46432 4.19223 1.25825 2.47714 3.12377 3.08015 3.90646 7.96069 8.23356 9.37216
3445 Sarc4_g1281T 0.246851 0 0 0 0 0 0 0.299427 4.93524 2.96857 0 0.293249 0 0 0 0 0.259301 0.268481 4.8756 3.41763
3446 Sarc4_g1280T 27.7497 16.1567 7.78199 9.89185 4.75069 4.40649 11.4271 84.9768 614.412 987.638 9.31738 7.56322 9.69901 6.39664 6.72509 11.8583 57.486 239.267 746.468 840.197
3447 Sarc4_g1327T 0 0 0 0 0 0 0 0 0 0 0 0 0 0 0 0 0 0 0 0
3448 Sarc4_g1364T 57.8739 63.6083 54.653 58.9266 81.7443 75.9323 68.1355 61.5139 43.1597 31.8548 46.0207 53.0745 55.5819 56.4633 52.3326 50.3304 48.1769 49.6596 39.4373 33.1194
3449 Sarc4_g1340T 4.07692 4.42676 4.04444 4.03032 6.02547 7.98888 8.97859 11.0434 11.8095 13.8572 3.89364 3.734 3.76266 4.27708 4.64549 4.23106 8.22515 10.4402 13.4885 13.897
3450 Sarc4_g1318T 1.29993 0 0 0 0.47559 0.541656 0.496475 0 0 1.06048 0 0 0 0 0 0 0.903285 0 0.465173 0
3451 Sarc4_g1330T 0 0 0 0 0 0 0 0.12097 0 0.0872135 0 0 0 0 0 0.0557554 0 0 0.135092 0
3452 Sarc4_g1284T 0.45949 0.630368 0.182077 0.738693 0.40182 1.8525 1.31796 1.29034 1.31216 2.23826 0.540894 0.62531 0.506722 0.651368 0.368443 0.351791 1.56424 1.35456 1.48275 3.95383
3453 Sarc4_g1287T 0 0 0 0 0 0 0 0 0 0 0 0 0 0 0 0 0 0 0 0
3454 Sarc4_g1300T 0.0886051 0 0 0 0 0.0548284 0.164448 0.0336342 0 0.232458 0 0 0.088935 0 0.0553741 0 0.0451591 0.0150696 0.12694 0.0711756
3455 Sarc4_g1279T 4.12449 5.41245 3.74593 3.80384 4.51654 7.45311 10.0656 24.208 31.6673 23.1147 2.87233 4.03933 4.52361 4.57428 3.73132 3.94644 12.6768 24.3244 29.2884 23.2747
3456 Sarc4_g1359T 14.871 14.8619 11.3013 12.4367 17.1414 20.6365 23.1812 24.8531 22.569 20.8137 13.0773 13.002 11.8484 11.7689 11.4641 12.1234 18.9507 22.6185 21.1562 19.0132
3457 Sarc4_g1303T 0.235795 0.229806 0 0.273594 0.268685 0 0.473233 0.234759 0.101645 0.26996 0.189566 0.157168 0.0775275 0.169307 0 0.0601559 0 0 0.0940571 0.39852
3458 Sarc4_g1302T 0.0886051 0 0 0 0 0.0548284 0.164448 0.0336342 0 0.232458 0 0 0.088935 0 0.0553741 0 0.0451591 0.0150696 0.12694 0.0711756
3459 Sarc4_g1341T 275.976 295.389 365.471 358.249 334.544 363.721 317.521 288.223 246.819 214.787 271.37 321.363 328.264 346.604 370.069 369.842 349.258 234.98 215.9 180.831
3460 Sarc4_g1328T 0 0 0 0 0 0 0 0 0 0 0 0 0 0 0 0 0 0 0 0
3461 Sarc4_g1344T 11.3312 9.15847 6.53079 7.25959 6.6734 6.52351 4.83183 2.08996 5.47679 18.6467 8.33332 8.255 6.88096 4.84832 4.75038 4.68904 2.46235 3.35972 8.29617 16.5225
3462 align_id:158156|asmbl_3175 7.19934 6.26704 5.44413 6.08787 5.17476 4.40823 2.64888 3.20489 2.36253 2.4967 6.88624 8.25575 6.06464 5.49764 6.89322 6.76455 5.01833 2.97726 2.91189 2.54913
3463 Sarc4_g1312T 52.9014 53.3924 46.2233 44.2601 54.2326 44.6334 42.7957 42.4736 36.3171 26.7438 45.3855 45.8948 42.816 43.4002 40.1276 36.409 30.9586 34.8331 29.7265 24.5793
3464 Sarc4_g1325T 0 0 0 0 0 0 0 0 0 0 0 0 0 0 0 0 0 0 0.172911 0
3465 Sarc4_g1323T 0 0 0 0 0 0 0 0 0 0 0 0 0 0 0 0 0 0 0 0.255189
3466 Sarc4_g1326T 0 0 0 0 0 0 0 0 0 0 0 0 0 0 0 0 0 0 0 0
3467 Sarc4_g1298T 0.0886051 0 0 0 0 0.0548284 0.164448 0.0336342 0 0.232458 0 0 0.088935 0 0.0553741 0 0.0451591 0.0150696 0.12694 0.0711756
3468 Sarc4_g1336T 14.9799 15.974 12.8978 15.2153 14.5648 14.8609 13.3526 15.959 22.1924 22.7053 17.9728 19.4927 15.5639 15.6929 15.541 15.24 13.5878 18.1296 23.0952 22.0536
3469 Sarc4_g1297T 0.235795 0.229806 0 0.273594 0.268685 0 0.473233 0.234759 0.101645 0.26996 0.189566 0.157168 0.0775275 0.169307 0 0.0601559 0 0 0.0940571 0.39852
3470 Sarc4_g1308T 0 0.0987162 0 0 0 0.126538 0 0 0 0 0 0 0 0 0.0926377 0 0.162695 0 0 0.118169
3471 Sarc4_g1337T 2.73754 3.67027 2.48583 5.0649 6.62293 15.2824 27.2708 41.5293 44.2247 27.8762 2.30228 2.10601 2.65698 4.71263 5.00154 8.8105 31.4051 44.0965 42.4113 37.1792
3472 Sarc4_g1356T 0 0 0.046808 0.0631576 0 0 0.0147927 0 0 0 0 0 0.0230787 0.0739637 0.139326 0 0 0 0.0337472 0
3473 Sarc4_g1358T 0 0 0 0 0 0 0 0 0 0 0 0 0 0 0 0 0 0.291909 0.795649 0.232677
3474 Sarc4_g1296T 0.0886051 0 0 0 0 0.0548284 0.164448 0.0336342 0 0.232458 0 0 0.088935 0 0.0553741 0 0.0451591 0.0150696 0.12694 0.0711756
3475 Sarc4_g1315T 10.7287 8.47235 7.31137 6.13261 8.9701 6.49744 4.81713 4.27498 2.86306 2.59522 12.3579 9.26236 9.27008 8.90148 6.86542 5.0319 4.60168 3.76468 3.35718 2.79488
3476 Sarc4_g1332T 1.43052 1.39544 1.08646 1.30781 0.973306 4.78183 6.05793 9.08264 10.6616 15.9354 1.51611 1.19846 1.49745 0.98907 1.14816 1.33953 15.2331 13.5656 13.8179 26.8113
3477 align_id:158153|asmbl_3172 1.62952 2.93916 4.49768 3.28727 2.94299 2.5121 1.35419 1.02498 0.254685 0.377962 0.714119 2.41467 2.38363 4.78674 4.23764 3.4531 0.788348 0.929651 1.25429 1.099
3478 Sarc4_g1363T 5.8614 5.90589 5.775 4.70488 6.41811 5.50158 5.24096 5.83532 3.40967 2.68373 5.73334 5.14839 5.74934 4.23191 4.99383 3.96964 4.27025 3.80463 3.10086 2.7734
3479 Sarc4_g1301T 0.235795 0.229806 0 0.273594 0.268685 0 0.473233 0.234759 0.101645 0.26996 0.189566 0.157168 0.0775275 0.169307 0 0.0601559 0 0 0.0940571 0.39852
3480 Sarc4_g1331T 0 0 0 0.139427 0 0 0 0 0 0.165798 0 0 0 0 0.311054 0 0 0 0 0
3481 Sarc4_g1362T 24.5429 25.7499 22.7165 20.5845 26.1765 29.1151 34.8806 61.9945 72.233 45.1611 18.5114 19.9519 19.5613 20.7232 19.5694 19.6011 34.2888 51.5582 58.9258 42.1031
3482 Sarc4_g1322T 0 0.379065 0 0.509338 0.207785 0.290434 0.800602 4.8913 9.11646 9.15697 0.229804 0.227192 0.0585229 0 0 0.254666 1.4194 3.01299 4.4724 4.33693
3483 Sarc4_g1360T 435.082 421.036 388.872 394.331 507.116 585.438 651.055 717.045 608.738 451.661 339.204 362.444 359.676 349.604 345.538 342.45 497.931 552.671 509.575 419.677
3484 Sarc4_g1361T 0.149189 0.0375325 0 0.38789 0.159307 0.312614 1.13429 0.723873 0.208598 0.0415261 0.144737 0.557735 0.104255 0.133782 0.164044 0.208995 0.52757 0.506417 0.347698 0.398396
3485 Sarc4_g1321T 0.06594 0.533983 0 0.455415 0 0.394525 1.38074 5.16886 9.6979 9.44187 0.081286 0 0.0656652 0.0760761 0.0710769 0.0613658 1.31892 2.59279 5.34887 4.31225
3486 Sarc4_g1343T 71.729 73.3285 87.5502 77.1689 112.815 108.064 139.914 143.831 176.971 126.317 61.2117 70.5157 84.0775 75.7356 73.342 83.4078 110.667 115.607 132.327 122.116
3487 Sarc4_g1307T 0.221715 0 0 0 0 0 0 0 0 0 0 0 0 0 0 0.219012 0 0 0 0
3488 Sarc4_g1346T 3.43536 2.38433 3.16347 3.17202 4.1948 3.94954 4.47353 4.99779 6.26994 7.53715 3.45118 3.06923 3.43896 3.44068 2.94588 2.36123 3.68209 3.85537 7.38921 8.30451
3489 Sarc4_g1288T 0.0886051 0 0 0 0 0.0548284 0.164448 0.0336342 0 0.232458 0 0 0.088935 0 0.0553741 0 0.0451591 0.0150696 0.12694 0.0711756
3490 Sarc4_g1294T 0.0886051 0 0 0 0 0.0548284 0.164448 0.0336342 0 0 0 0 0.088935 0 0.0553741 0 0.0451591 0.0150696 0.12694 0
3491 Sarc4_g1293T 0.235795 0.229806 0 0.273594 0.268685 0 0.473233 0.234759 0.101645 0.26996 0.189566 0.157168 0.0775275 0.169307 0 0.0601559 0 0 0.0940571 0.39852
3492 Sarc4_g1295T 0.235795 0.229806 0 0.273594 0.268685 0 0.473233 0.234759 0.101645 0.26996 0.189566 0.157168 0.0775275 0.169307 0 0.0601559 0 0 0.0940571 0.39852
3493 Sarc4_g1350T 3.2568 4.1706 2.89538 2.96974 4.08026 4.74543 4.37283 5.74914 4.79765 4.43035 3.79866 3.34497 3.34422 3.86963 3.78105 4.70444 3.91247 5.44412 6.18106 4.51535
3494 Sarc4_g1292T 0.0886051 0 0 0 0 0.0548284 0.164448 0.0336342 0 0.232458 0 0 0.088935 0 0.0553741 0 0.0451591 0.0150696 0.12694 0.0711756
3495 Sarc4_g1342T 44.325 53.5077 54.0047 51.5532 72.5646 79.2448 85.7262 89.2658 94.0007 73.9973 33.2958 45.5102 47.0574 55.5148 52.5221 54.5977 67.2399 75.9327 80.8327 69.1269
3496 Sarc4_g1347T 8.68391 11.0649 9.93916 10.0435 10.3793 14.7991 13.5279 19.8337 22.8082 16.8611 6.89758 11.3399 11.8756 7.00759 5.20371 5.53157 7.83378 16.6277 18.7234 15.4675
3497 Sarc4_g1283T 62.05 67.0327 69.0842 69.7628 83.1759 85.9959 93.9671 98.042 72.4745 57.8351 51.0747 58.5935 64.2009 62.5227 61.3652 61.4532 73.0318 78.2244 58.7551 53.3877
3498 Sarc4_g1334T 4.30382 2.76288 3.31535 3.04824 3.68432 4.0425 4.63869 6.77659 9.33649 9.45857 4.41515 3.28604 3.07649 3.19349 2.73302 2.35599 3.29853 4.72731 7.64319 9.02296
3499 Sarc4_g1316T 0.452835 0.176684 0 0.476721 0.18338 0.0683465 0.262179 0.0649805 0.129158 0 0.219086 0.197723 0.0533173 0.0692856 0.460687 0 0.118447 0.0611856 0.0572927 0
3500 Sarc4_g1324T 0 0 0 0 0 0 0 0 0 0 0 0 0 0 0 0 0 0 0 0
3501 Sarc4_g1299T 0.235795 0.229806 0 0.273594 0.268685 0 0.473233 0.234759 0.101645 0.26996 0.189566 0.157168 0.0775275 0.169307 0 0.0601559 0 0 0.0940571 0.39852
3502 Sarc4_g1339T 56.778 60.318 64.2712 67.3608 76.7724 64.5129 59.4621 48.0783 38.4418 42.115 61.6961 59.3728 55.5169 65.2056 61.35 59.8848 46.4043 40.9725 34.7069 37.738
3503 Sarc4_g1349T 3.68394 3.77484 3.00189 2.13953 3.61168 4.56579 4.37216 5.44557 6.40502 5.82431 3.47411 2.86044 2.87195 3.32342 3.38547 2.59893 4.35236 5.01919 5.65148 5.77216
3504 align_id:158225|asmbl_3244 0.17935 0.896253 0.978762 0.94012 0.785842 0.442588 1.22387 1.08104 1.53332 0.642761 0.2381 1.69854 0.348844 0.234985 0 0.705335 0.18841 1.74727 0.175839 0
3505 Sarc4_g1348T 3.05741 3.93889 3.80698 3.30426 4.02351 3.85446 2.5987 6.82651 7.04182 4.55992 3.15868 3.70499 2.50027 5.6385 3.00769 3.47171 4.64171 4.9067 7.14598 7.27383
3506 Sarc4_g1354T 1.43919 1.04949 0.594917 1.08315 0.872085 1.00734 0.921286 0.901189 0.629563 0.740505 1.1842 0.739918 0.483514 0.38225 0.291202 0.488102 0.17466 0.387094 0.189383 0.58846
3507 Sarc4_g1353T 1.61544 0 0 1.71469 0 0 0 0 0 0.49295 2.17236 0 0 0 0 0 0 0 0 0.360667
3508 Sarc4_g1290T 0.0886051 0 0 0 0 0.0548284 0.164448 0.0336342 0 0.232458 0 0 0.088935 0 0.0553741 0 0.0451591 0.0150696 0.12694 0.0711756
3509 Sarc4_g1320T 0.370935 0 0 0 0 0.686271 0 2.23725 4.98779 4.88168 0.246346 0 0 0 0 0 0 0.200902 2.72692 0.954871
3510 Sarc4_g1282T 89.4084 81.8264 68.8934 134.897 88.9058 97.5732 117.513 195.124 266.902 195.589 138.801 138.959 99.1302 77.6335 119.163 185.047 125.074 188.278 257.264 162.342
3511 Sarc4_g1345T 12.4997 21.7088 23.7907 25.6983 25.5488 23.0828 18.0354 14.0621 27.0121 94.023 7.10926 16.6322 22.5824 27.0577 24.8228 25.4134 17.3978 20.3671 33.7335 59.8622
3512 Sarc4_g1366T 14.4643 9.60116 0.909167 0.581359 1.96949 3.57609 8.20612 11.4358 27.5947 98.5145 17.2702 3.27367 4.68534 4.28327 1.77881 2.84323 16.1137 26.2192 52.9623 100.281
3513 Sarc4_g1338T 1271.56 1010.38 999.131 955.699 771.983 802.363 794.704 768.911 672.399 654.365 1290.18 1375.41 1193.84 836.659 791.959 824.562 741.708 669.598 646.91 670.191
3514 Sarc4_g1309T 0 0 0 0 0 0 0 0 0 0 0 0 0 0 0 0 0 0 0 0
3515 Sarc4_g1285T 0 0 0 0 0 0 0 0 0 0 0 0 0 0 0 0 0 0 0 0
3516 Sarc4_g1291T 0.235795 0.229806 0 0.273594 0.268685 0 0.473233 0.234759 0.101645 0.26996 0.189566 0.157168 0.0775275 0.169307 0 0.0601559 0 0 0.0940571 0.39852
3517 Sarc4_g1365T 3.73289 3.9796 1.9508 2.60872 3.13665 2.5266 2.57817 2.77098 2.46547 2.48088 2.72933 2.1516 2.79254 2.73619 2.87755 2.28824 2.60921 2.29068 2.72832 3.01351
3518 Sarc4_g1351T 1.12565 0 0 0 0 0 0 0 0 0.738762 0 0 0 0 0 0 0 0 0 0
3519 Sarc4_g1313T 6.42458 7.83482 7.95204 7.32186 8.64904 9.61071 8.34423 6.94544 4.08796 2.99731 5.1794 7.33565 6.77129 7.3653 6.34385 7.44883 6.38953 5.37313 4.25959 3.38193
3520 Sarc4_g1310T 1.02744 0.909011 0.330296 0.560297 0.3608 0.589006 0.913349 3.91082 15.4214 19.9931 0.693208 0.616306 0.634202 0.372016 0.455064 0.531485 2.03054 6.34283 14.768 16.3093
3521 Sarc4_g1289T 0.235795 0.229806 0 0.273594 0.268685 0 0.473233 0.234759 0.101645 0.26996 0.189566 0.157168 0.0775275 0.169307 0 0.0601559 0 0 0.0940571 0.39852
3522 Sarc4_g1352T 0.5451 0.390682 0.141662 0.324264 0.148098 0.606957 0.26166 0.268205 0.259788 0.0913493 0.335424 0.175768 0.31373 0.293188 0.0567864 0.169123 0.0523088 0.0540982 0.0482275 0.19143
3523 Sarc4_g1367T 0.0716421 0.143907 0.193163 0.373205 0 0.172909 0 0.0831428 0.163971 0.162769 0.0934112 0.083087 0 0.263457 0.160868 0 0.219993 0.151417 0.271342 0.417536
3524 Sarc4_g1319T 0 0.348604 0.6659 1.24301 0.639268 0.367126 0.404102 0.381471 0.905184 0.988511 0 0 0.423662 0 0 0 0 0 1.20281 0.508095
3525 Sarc4_g27545T 50.9495 51.4189 52.4586 47.6915 53.6253 55.9997 56.0971 53.2085 46.908 37.4759 44.4408 41.6869 40.5202 47.6282 43.9665 44.0934 51.3354 46.5349 37.8156 34.4737
3526 Sarc4_g27552T 4.11034e-06 0.092235 9.9909e-11 0.000338667 5.08349e-06 0.0259459 0.0859368 0.00289602 0.45574 0 0.601651 0.380878 0 0.196981 0.00962193 0.0100109 0.305679 0.282633 0.372655 0.207106
3527 Sarc4_g27561T 0.0533032 0.0535906 0 0 0 0.0640562 0 0.122637 0 0 0 0.0615481 0 0 0.0591822 0 0 0 0 0
3528 Sarc4_g27543T 10.5973 4.3997 1.19448 4.19268 5.62438 136.782 180.224 89.5719 80.3799 84.602 15.5547 3.61941 5.02783 5.11356 3.9444 43.1633 207.769 181.377 171.016 201.316
3529 align_id:158274|asmbl_3293 1.63245 1.60448 0.620557 0.394837 0.567619 1.273 1.15464 1.34402 1.18955 0.972553 0.343809 1.17926 1.16756 0.817432 0.668174 0.673843 1.45794 2.06235 2.30112 1.49768
3530 Sarc4_g27560T 118.402 109.131 111.239 111.297 98.0438 63.3181 44.8046 27.2975 31.1306 40.3499 130.386 122.489 110.583 112.024 110.304 102.894 39.9356 30.543 32.9795 33.4818
3531 Sarc4_g27548T 0 0.127407 0.299555 0.224639 0.149843 0.210979 0.0766904 0.158786 0.0800576 0.0826331 0.164562 0.274399 0 0.388677 0.298244 0.518075 0 0.0722874 0.340145 0.327061
3532 Sarc4_g27544T 1.34759 1.44174 1.11846 1.57176 1.76105 1.87521 2.15479 2.5708 4.1355 5.83997 0.666312 0.533166 0.545652 0.571443 0.695387 0.420997 1.4617 2.40305 5.15585 6.54222
3533 Sarc4_g27555T 0.485236 0.24296 0 0 0 0 0 0 0 0.283182 0.159841 0 0.116199 0 0 0.469843 0 0 0.117285 0.102627
3534 Sarc4_g27562T 4.64136 4.86335 5.07857 4.93849 4.81774 7.37881 7.18929 7.36185 5.37566 3.05877 2.97704 4.05588 3.72832 4.20035 4.17517 4.90383 5.74079 5.49397 4.30804 3.45209
3535 Sarc4_g27550T 0.375429 1.86081 6.82935 9.30647 11.3897 12.632 11.3763 7.52016 5.84669 11.0064 0.111852 1.39243 3.43461 7.58493 9.19388 7.28217 8.26001 8.09046 6.11507 9.50845
3536 Sarc4_g27565T 3.8338 2.61393 1.35802 2.16894 2.17346 3.8049 4.4068 6.34276 4.27577 2.91219 1.5783 1.7996 2.55799 1.925 2.25583 1.78276 3.21478 5.15873 3.7431 3.2184
3537 Sarc4_g27556T 8.83911 11.0955 11.5735 12.8252 10.1843 12.2637 12.6775 23.4413 24.789 14.8981 8.8178 9.42471 9.44549 9.41819 9.62388 9.93383 14.0722 21.1051 22.3334 15.36
3538 Sarc4_g27542T 0.869394 0.327804 0.103379 0.613634 0.35886 0 0 0.245314 0.21999 0.336463 0.611307 0.213051 0.195063 0.79201 0.352072 0.274759 0.547464 0 0.15062 0.188845
3539 Sarc4_g27549T 0.137741 0.275609 0.15007 0.287862 0.149999 1.18055 1.25057 0.984835 2.30296 1.29568 1.27358 0.486219 1.06036 0.176629 0.160091 2.14481 1.00603 0.890347 3.0767 1.75592
3540 Sarc4_g27558T 1.04683 1.67034 0.91397 0 0.459755 0 0 0 0.258286 0.753166 1.1121 0.496407 0.408554 3.04624 0.24814 0 0 0.227033 0 0
3541 Sarc4_g27557T 3.17525 3.56603 4.11585 3.68385 4.315 3.95859 5.49461 9.29358 8.20405 6.01487 2.98055 4.0332 4.41652 3.86558 4.10658 4.64312 6.94628 8.9598 7.745 5.67644
3542 Sarc4_g27559T 26.8738 20.7468 18.9202 18.579 19.8692 13.2308 9.48615 11.7279 31.5627 35.5459 30.7594 22.6327 19.9335 19.1819 15.0483 12.3324 8.49514 14.3256 27.844 31.0338
3543 Sarc4_g27547T 0.321522 1.28484 0 0.676636 0.352464 0 0 0 0 0 0 0 0 0 0.384292 0 0 0 0 0
3544 Sarc4_g27551T 1.85545 1.15716 1.81256 1.20775 0.635192 0.635655 1.01139 1.18366 0.874107 0.723514 1.66548 1.13131 1.69805 0.623964 0.78653 0.483623 0.522424 0.741848 0.692444 0.478007
3545 Sarc4_g27554T 0.342154 0.186864 0.218889 0.105129 0.190294 0.13483 0.0859368 0.133951 7.77561e-08 0.382109 0.822161 0.190439 0.20365 0 0.115204 0.0932538 0 0.0706583 8.02526e-08 0.604566
3546 Sarc4_g27566T 5.02447 5.97747 3.81857 4.83753 5.53503 8.3199 13.5029 27.3142 23.5141 19.3976 6.18696 4.44657 5.00284 4.58046 4.05349 5.19599 13.618 22.1467 23.0046 19.3522
3547 Sarc4_g27540T 9.86283 6.14322 1.70371 1.63263 2.2209 0.587123 1.22798 3.13606 13.926 61.1844 9.19078 1.83358 2.7644 2.29041 1.11105 0.465686 5.25399 5.80819 19.4132 50.4567
3548 Sarc4_g27563T 195.048 229.075 229.996 241.46 233.764 252.719 296.477 385.612 335.44 209.887 142.164 187.482 211.198 245.796 266.673 236.826 301.046 335.183 276.492 203.43
3549 Sarc4_g27546T 40.8344 41.783 36.9369 38.9394 41.1195 31.7923 27.1622 28.7857 28.0004 25.1783 42.2191 38.2086 37.8026 41.8299 36.0886 34.6657 26.6492 27.9305 25.2031 25.3397
3550 Sarc4_g27564T 35.6749 37.5684 39.4685 39.9507 41.3333 43.8206 53.842 67.3321 60.204 41.6597 24.8095 31.2877 39.3768 39.2919 44.7932 35.4526 56.0706 67.7688 60.4852 46.0665
3551 Sarc4_g27553T 0.342154 0.186864 0.218889 0.105129 0.190294 0.13483 0.0859368 0.133951 7.77561e-08 0.382109 0.822161 0.190439 0.20365 0 0.115204 0.0932538 0 0.0706583 8.02526e-08 0.604566
3552 Sarc4_g27539T 31.3819 29.2747 26.5091 26.057 34.4121 34.8183 33.4201 31.7603 27.5735 20.2383 28.8939 25.7793 22.6371 23.6223 24.3352 22.9874 25.2817 27.5986 23.9783 20.5288
3553 Sarc4_g27541T 24.9497 23.9548 19.7006 18.0018 24.7366 20.2527 19.1296 15.9169 9.93957 4.27493 21.6217 21.7632 20.121 17.3853 16.0474 13.1924 12.8391 12.0134 7.92635 5.78619
3554 Sarc4_g17616T 0 0 0 0 0 0 0 0 0 0 0 0 0 0 0 0 0 0 0 0
3555 Sarc4_g17619T 0 0 0 0 0 0 0 0 0 0 0 0 0 0 0 0 0 0 0 0
3556 Sarc4_g17617T 0 0 0 0 0.0116216 0 0 0 0 0 0 0 0 0 0 0 0 0 0 0
3557 Sarc4_g17618T 0 0 0 0 0 0 0 0 0 0 0 0 0 0 0 0 0 0 0 0
3558 Sarc4_g17621T 0 0 0 0 0 0 0 0 0 0 0 0 0 0 0 0 0 0 0 0
3559 Sarc4_g17620T 0 0 0 0 0 0 0 0 0 0 0 0 0 0 0 0 0 0 0 0
3560 Sarc4_g17623T 18.5178 16.2117 13.813 11.4155 8.17648 6.86098 11.5915 4.4923 5.1452 6.78709 17.3512 11.7722 12.8498 11.4383 8.09019 14.7727 7.30215 12.3536 7.3982 11.3478
3561 Sarc4_g17614T 0 0 0 0 0 0 0 0 0 0 0 0 0 0 0 0 0 0 0 0
3562 Sarc4_g17615T 0 0.0147237 0 0 0.00647061 0 0.0130651 0.00542944 0.0156969 0.00726354 0 0 0.00287029 0 0.00343788 0.0109064 0.00821844 0.00712809 0.00702774 0.0177076
3563 Sarc4_g17622T 0.0375309 0.0012248 0.0366293 0.0448547 0.0646148 0.0237681 0.0291849 0 0.00369321 0.00868307 0.0386746 0.132033 0.0349237 0.034234 0.0939929 0.00842304 0.014211 0.0260947 0.0614448 0
3564 align_id:158320|asmbl_3339 1893.35 2000.31 1041.66 971.854 587.465 327.346 475.115 212.305 286.541 313.422 1047.93 669.675 778.207 574.558 377.932 394.121 339.933 458.212 324.487 550.882
3565 Sarc4_g17624T 0 0 0 0 0 0 0 0.242862 0 0 0 0 0 0 0 0 0 0 0.532199 0
3566 align_id:158316|asmbl_3335 2.26562 1.50319 0.418729 0 0.410655 0.470568 0 0.464234 0 0.47729 1.57792 1.8168 1.14288 0 1.30471 0 0.395989 1.70966 0 0.344114
3567 Sarc4_g17627T 4.76248 4.63716 3.8564 4.51896 5.76134 5.47651 5.85629 5.74541 8.4991 10.2965 4.13436 3.84722 3.0224 3.29607 3.68371 3.28374 4.57138 5.77735 7.06663 9.01921
3568 Sarc4_g17625T 6.04879 6.21886 5.54955 5.61029 7.42983 7.17026 8.11797 8.42153 8.04786 5.47887 3.95215 4.2732 4.7103 4.64986 4.82286 4.52488 5.67423 6.63862 6.16797 4.92891
3569 Sarc4_g17626T 390.151 422.02 543.942 576.482 648.189 520.197 415.687 284.868 202.297 211.883 327.781 361.274 434.687 540.063 583.668 511.707 286.403 240.643 181.421 177.703
3570 Sarc4_g17633T 0.00273785 1.30128e-09 0 0 0 0 0 0 0 0 5.25276e-08 3.47021e-07 2.4675e-08 2.8208e-10 2.9211e-07 0 0 0 0 0
3571 Sarc4_g17637T 0 0 0 0 0 0 0 0 0 0 0 0 0 0 0 0 0 0 0 0
3572 Sarc4_g17632T 0.000123858 0 5.9416e-09 0 1.85741e-05 0.000790728 0.00171907 0.0048109 0.215203 0 18.0969 1.34527 1.3728 0.0163505 1.80731 3.27125e-09 0.00132936 0.121233 0.483164 0.0056252
3573 Sarc4_g17635T 0 0 0 0 0 0 0 0 0 0 0 0 0 0 0 0 0 0 0 0
3574 Sarc4_g17640T 0 0 0 0 0 0 0 0 0 0 0 0 0 0 0 0 0 0 0 0
3575 Sarc4_g17638T 0 0 0 0 0 0 0 0 0 0 0 0 0 0 0 0 0 0 0 0
3576 Sarc4_g17630T 0 0 0 0 0 0 0 0 0 0 0 0.922848 0 0 0 0 0 0 0 0
3577 Sarc4_g17641T 0 0 0 0 0 0 0 0 0 0 0 0 0 0 0 0 0 0 0 0
3578 Sarc4_g17636T 0 0 0 0 0 0 0 0 0 0 0 0 0 0 0 0 0 0 0 0
3579 Sarc4_g17628T 0 0 0 0 0.404196 0 0 0 0 0 0 0 0 0 0 0 0 0 0 0
3580 Sarc4_g17629T 0 0 0 0 0 0 0 0 0 0 0 0 0 0 0 0 0 0 0 0
3581 Sarc4_g17644T 0 0 0 0 0 0 0 0 0 0 0 0 0 0 0 0 0 0 0 0
3582 Sarc4_g17645T 0 0 0 0 0 0 0 0 0 0 0 0 0 0 0 0 0 0 0 0
3583 Sarc4_g17643T 0 0 0 0 0 0 0 0 0 0 0 0 0 0 0 0 0 0 0 0
3584 Sarc4_g17634T 1.57081 1.89686 4.12398e-10 4.59573e-08 0 1.00698 1.75483e-08 0 1.55793e-10 1.63103 9.60559 4.37994 0.0656499 1.0305 1.07445 2.85457e-10 1.07007 0.399858 0.449193 0.414102
3585 Sarc4_g17642T 0 0 0 0 0 0 0 0 0 0 0 0 0 0 0 0 0 0 0 0
3586 Sarc4_g17639T 0 0 0 0 0 0 0 0 0 0 0 0 0 0 0 0 0 0 0 0
3587 Sarc4_g17631T 0.00575266 1.19311 0 0 0 0 0 0 0 0 0 0 0 0 0 0 0 0 0 0
3588 Sarc4_g17655T 0 0 0 0 0 0 0 0 0 0 0 0 0 0 0 0 0 0 0 0
3589 Sarc4_g17651T 0 0 0 0 0 0 0 0 0 0 0 0 0 0 0 0.0800379 0 0 0 0
3590 Sarc4_g17646T 0.114701 0 0.256021 0.521985 0.124426 0.597055 0 0.785013 0.293413 0.151069 0.406381 0.155919 0 0.301715 0 0.110242 0.238427 0.257325 0.121486 0.389856
3591 Sarc4_g17649T 0.221956 0 0 0 0 0 0 0 0 0 0 0 0 0 0 0 0 0 0 0
3592 Sarc4_g17652T 0 0 0 0 0 0 0 0 0 0 0 0 0 0 0 0 0 0 0 0
3593 Sarc4_g17654T 0 0 0 0 0 0 0 0 0 0 0 0 0 0 0 0.0800379 0 0 0 0
3594 Sarc4_g17653T 0 0 0 0 0 0 0 0 0 0 0 0 0 0 0 0 0 0 0 0
3595 Sarc4_g17658T 0 0 0 0 0 0 0 0 0 0 0 0 0 0 0 0 0 0 0 0
3596 Sarc4_g17647T 0.070926 0.0709493 0.077266 0 0 0 0 0 0 0.0835708 0 0 0 0 0 0 0 0 0 0
3597 Sarc4_g17657T 0 0 0 0 0 0 0 0 0 0 0 0 0 0 0 0 0 0 0 0
3598 Sarc4_g17656T 0 0 0 0 0 0 0 0 0 0 0 0 0.124707 0 0 0 0 0 0 0
3599 Sarc4_g17650T 0 0 0 0 0 0 0 0 0 0 0 0 0 0 0 0 0 0 0.0830178 0
3600 Sarc4_g17648T 0.457018 0 0 0 0.200344 0 1.0371 0.863071 0.901346 0 0 0 0 0 0.203028 0 0.597821 1.23362 0.649036 0.704773
3601 Sarc4_g17660T 0 0 0 0 0 0 0 0 0 0 0 0 0 0 0 0 0 0 0 0
3602 Sarc4_g17665T 0 0 0 0 0 0 0 0 1.03154 0 0 0 0 0 0 0 0 0 0 0
3603 Sarc4_g17661T 0 0 0 0 0 0 0 0 0 0 0 0 0 0 0 0 0 0 0 0
3604 Sarc4_g17664T 0 0 0 0 0 0 0 0 0 0 0 0 0 0 0 0 0 0 0 0
3605 Sarc4_g17662T 0 0 0 0 0 0 0 0 0 0 0 0 0 0 0 0 0 0 0 0
3606 Sarc4_g17666T 0 0 0 0 0 0 0 0 0 0 0 0 0 0 0 0 0 0 0 0
3607 Sarc4_g17663T 0 0 0 0 0 0 0.597636 0 0 0 0 0 0 0 0 0 0 0 0 0
3608 Sarc4_g17659T 18.5178 16.2117 13.813 11.4155 8.17648 6.86098 11.5915 4.4923 5.1452 6.78709 17.3512 11.7722 12.8498 11.4383 8.09019 14.7727 7.30215 12.3536 7.3982 11.3478
3609 Sarc4_g17674T 0 0 0 0 0 0 0 0 0 0 0 0 0 0 0 0 0 0 0 0
3610 Sarc4_g17676T 0 0 0 0 0 0 0 0 0 0 0 0 0 0 0 0 0 0 0 0
3611 Sarc4_g17670T 0 0 0 0 0 0 0 0 0 0 0.00714939 0 0 0 0 0 0 0 0 0
3612 Sarc4_g17675T 0 0.0147237 0 0 0.00647061 0 0.0130651 0.00542944 0.0156969 0.00726354 0 0 0.00287029 0 0.00343788 0.0109064 0.00821844 0.00712809 0.00702774 0.0177076
3613 Sarc4_g17669T 0.0375309 0.0012248 0.0366293 0.0448547 0.0646148 0.0237681 0.0291849 0 0.00369321 0.00868307 0.0386746 0.132033 0.0349237 0.034234 0.0939929 0.00842304 0.014211 0.0260947 0.0614448 0
3614 Sarc4_g17667T 0 0 0 0 0 0 0 0 0 0 0 0 0 0 0 0 0 0 0 0
3615 Sarc4_g17672T 0 0 0 0 0 0 0 0 0 0 0 0 0 0 0 0 0 0 0 0
3616 Sarc4_g17673T 0 0 0 0 0.0116216 0 0 0 0 0 0 0 0 0 0 0 0 0 0 0
3617 Sarc4_g17671T 0 0 0 0 0 0 0 0 0 0 0 0 0 0 0 0 0 0 0 0
3618 Sarc4_g17668T 0 0 0 0 0 0 0 0 0 0 0 0 0 0 0 0 0 0 0 0
3619 Sarc4_g17679T 0 0 0 0 0 0 0 0 0 0 0 0 0 0 0 0 0 0 0 0
3620 Sarc4_g17681T 0 0 0 0 0 0 0 0 0 0 0 0 0 0 0 0 0 0 0 0
3621 Sarc4_g17680T 0 0 0 0 0 0 0 0.752337 0 0 0 0 0 0 0 3.69338 0 0 0 0.553814
3622 Sarc4_g17682T 0 0 0 0 0 0 0 0 0 0 0 0 0 0 0 0 0 0 0 0
3623 Sarc4_g17677T 18.5178 16.2117 13.813 11.4155 8.17648 6.86098 11.5915 4.4923 5.1452 6.78709 17.3512 11.7722 12.8498 11.4383 8.09019 14.7727 7.30215 12.3536 7.3982 11.3478
3624 Sarc4_g17678T 0 0 0 0 0 0 0 0 0 0 0 0 0 0 0 0 0 0 0 0
3625 Sarc4_g17687T 0 0 0 0 0 0 0 0 0 0 0 0 0 0 0 0 0 0 0 0
3626 Sarc4_g17686T 0.0403766 0 0.085588 0 0.0116216 0.0485306 0 0.0676714 0.0272828 0 0 0 0 0 0 0 0.0404364 0 0 0
3627 Sarc4_g17683T 0 0 0 0.507553 0 0 0 0 0.764963 0 0 0.527988 0 0 0 0 0 0 0 0
3628 Sarc4_g17689T 0 0 0 0 0 0 0 0 0 0 0 0 0 0 0 0 0 0 0 0
3629 Sarc4_g17691T 18.5178 16.2117 13.813 11.4155 8.17648 6.86098 11.5915 4.4923 5.1452 6.78709 17.3512 11.7722 12.8498 11.4383 8.09019 14.7727 7.30215 12.3536 7.3982 11.3478
[truncated: 3,806,288 more chars]
