# Supplementary material for: A unicellular relative of animals generates a layer of polarized cells by actomyosin-dependent cellularization
Source: eLife. 2019 Oct 28;8:e49801. doi: 10.7554/eLife.49801 (PMC6855841; doi:10.7554/eLife.49801)
Supplement: Figure 3—source data 3. — Used in Figures 3, 4 and 5. [file elife-49801-fig3-data3.txt]

Genes	BT12	BT18	BT24	BT30	BT36	BT42	BT48	BT54	BT60	BT66	CT12	CT18	CT24	CT30	CT36	CT42	CT54	CT60	CT66	CT72
Sarc4_g10007T	0.668619394225	0.615596263629	0.555416824415	0.0527788050519	-0.117593581524	-0.519989566702	-0.893384981344	-1.12912503754	-1.55626145968	-1.50359030038	1.31788464734	1.72723484466	0.978590968656	0.794053131488	0.778828544939	1.12966530395	0.209135547188	-0.545908941868	-1.217267702	-1.34468270451
Sarc4_g10008T	0.990995334051	0.1129243429	0.950510147263	-0.151678491663	1.42082058962	0.639899042419	0.396418375311	0.557537339826	-0.603707607092	-2.27537397686	-0.565859429977	0.61042128727	0.170200750393	0.720390127644	0.682290241032	0.614410984762	-0.230385823677	-0.526282270606	-1.03066259379	-2.48286836883
Sarc4_g10009T	0.145144409377	0.912177324933	0.717638741771	0.699977484129	1.09026313286	1.26855755334	0.876312433914	0.465655545559	-0.784567116535	-2.5443678315	-1.14353388159	-0.0805357420434	-0.111430586395	0.75219912561	0.33717999074	0.625727310695	0.0752382055043	-0.197872547704	-1.47847011468	-1.62529343799
Sarc4_g10010T	-0.33598553897	-0.938358454798	-0.917289691332	-1.09059329702	-0.539436233351	0.374410842553	0.349944626859	0.668841504146	1.07081875528	2.02345596517	0.368642988515	-0.889335461121	-1.15406600409	-0.904678010119	-0.979835281514	-0.940055771652	-0.0615536865705	0.788397598479	1.12802106399	1.97865408554
Sarc4_g10011T	0.796216066893	1.0124200746	-0.178241907485	-1.33066411132	-1.60568746623	1.17752738825	0.942230543807	0.732427009953	2.03563953447	0.226745920571	0.568182523193	-0.283576127257	-0.140325905385	-0.840653269209	-1.37804751582	-1.23299691718	-1.22216086185	-0.37734682568	0.837401467198	0.260910378474
Sarc4_g10012T	1.98217968353	1.66183917521	0.392360838394	0.149092571598	0.683823619102	0.161222319858	-0.287077712386	-0.425884023019	-0.96578320617	-1.75900887361	1.05317822048	0.843141693394	0.645640243557	0.46291572584	0.0995017975502	-0.0948636096464	-0.692054656352	-1.06077155584	-1.09696727249	-1.752484979
Sarc4_g10013T	0.796939496101	0.694810856462	0.915672264122	0.913922004742	-0.805621802808	-0.874123145244	-0.874123145244	-0.874123145244	-0.874123145244	-0.874123145244	1.66871474728	2.28836326546	1.24203025136	0.104968996321	0.254496298727	-0.207188070569	-0.874123145244	-0.874123145244	-0.874123145244	-0.874123145244
Sarc4_g10015T	0.895185176759	0.830471674406	0.919528468541	0.997152025404	0.642119940625	-0.0372237563563	-0.379813260352	-0.933809641983	-1.58130894747	-1.55718975786	0.93229409854	0.888807339383	0.869188096099	0.687416889458	0.862844656078	0.578162172266	-0.389661565224	-1.05647580164	-1.7609343368	-1.40675346987
Sarc4_g10016T	1.34183739521	1.06610296838	0.972903911979	0.516304458611	-0.295886870541	-0.863151660917	0.0266129039035	-1.98581600313	-1.86718139004	-1.15780059957	1.35351815168	0.579099035615	0.83881176994	0.539642514263	0.0380304492878	1.02271544525	-0.806901753564	0.0171623311408	-1.16436134143	-0.171641716065
Sarc4_g10025T	1.08857576143	0.854672203229	0.901216046587	0.669165847781	0.783706244289	0.227321950153	0.0153725186906	-0.659977060728	-1.59612630033	-1.32702362688	1.06012435512	0.864859826011	0.811334855788	0.681646601846	0.524354976289	0.353652461583	-0.586521626858	-1.03225389422	-1.87451930138	-1.7595818384
Sarc4_g10026T	-0.542837008084	-0.162759574342	2.31685225881	1.36729915936	0.744660805245	0.474087948006	0.0651653772658	0.368753688804	0.291835645526	0.403387031307	-1.74977721933	-0.975105226522	0.857232626557	0.855462504537	0.424329694372	-0.16825192745	-0.973566359349	-0.735536261007	-1.38381686882	-1.47741629489
Sarc4_g10027T	0.255062978931	0.775805614219	0.219816447775	-1.2492359976	-0.560320307206	-0.72446486627	-1.38402512252	-1.34835109888	1.09712918444	2.33434013342	-0.785510650514	-0.0250318010658	0.614512414693	0.233806647767	0.138258551632	-1.26923996972	-0.107337440092	-0.678323193396	0.83544033919	1.62766813519
Sarc4_g10028T	0.0169131720979	-0.308674474448	0.229762372897	0.00103467972574	0.0828733532564	-0.514946275784	-0.970050006967	-0.524504826366	0.756082644449	2.43381025365	-1.40884171204	0.0136476910166	0.256105355118	-0.351012558693	0.314130161857	-1.38893408965	-1.05175605057	-0.895813811283	1.28127380834	2.02890031339
Sarc4_g10043T	-0.786449431955	-0.581732869182	-1.10284133739	0.246358064056	1.2108026466	2.04343274009	1.80526795459	1.29494809686	0.170649315032	-0.696593403339	-1.88589266962	-1.29587996332	0.362781528798	0.194430965515	-0.564388611616	-0.377843476234	0.739207730997	-0.104495586209	-0.446868586953	-0.224893106717
Sarc4_g10044T	1.00443144747	-0.893702131345	-0.217472784433	0.0214219863079	0.14851864908	1.27315820637	1.62920979541	1.43707587853	-0.603950721752	-0.438788843507	-2.61373702759	-0.245989079006	0.774709886039	-0.506312962522	0.015854633154	-1.47546245036	-0.436079635854	0.439324708906	0.926676003162	-0.238885558064
Sarc4_g10045T	-0.628641023564	0.837639241855	-0.899539274175	0.729661006273	0.587031446028	1.33858258146	1.06230800846	0.308854595379	0.594404605032	-0.482861070003	-3.25656984091	0.114756920618	-1.46468629603	0.188573070241	0.384710670175	0.370820838726	0.310809250131	0.0356129726452	-0.525907481606	0.394439779269
Sarc4_g10046T	-0.324620287791	-0.683437646865	0.477552822785	0.810334338636	0.899161378541	-0.683437646865	-0.683437646865	-0.683437646865	-0.683437646865	-0.683437646865	2.76997665006	-0.683437646865	0.591497102075	1.22274012694	1.75460963114	-0.683437646865	-0.683437646865	-0.683437646865	-0.683437646865	-0.683437646865
Sarc4_g10047T	1.42162681825	1.01998258	0.803997865215	0.722111359349	0.805919707271	0.336630075565	-0.0105135370983	-0.554604631502	-1.15698893638	-1.46317669599	1.34539505594	0.763269194688	0.634505106383	0.481390992821	0.302318380921	0.0354443647367	-0.83655921133	-1.19743298738	-1.67819543187	-1.77512006959
Sarc4_g10048T	-1.77749611627	-0.371256057772	0.884946294498	1.32329637601	0.7593200602	0.543608980276	0.232715316906	-0.0916442055461	-0.692909932613	-1.35889401087	-1.56806335196	0.568597213609	-1.12843805628	1.29995189207	1.53419829101	1.42875054644	-0.590924161884	-0.212259614734	-0.210867421455	-0.572632041627
Sarc4_g10049T	1.757474772	1.71551805599	1.84170749787	1.46343427775	-0.140297825765	-0.403877658446	-0.480305914872	-1.25571395723	-0.435105192133	1.07157985678	-0.252898069614	-0.720483587972	-0.707190439896	-0.855755151937	-0.924169981879	-0.760055820301	-0.844021482676	-0.779016772369	-0.0254586919265	0.734636086624
Sarc4_g10050T	1.74028710893	1.81105945924	1.79707095615	1.41599833892	-0.191230942728	-0.501346924387	-0.416394267407	-0.241036123363	0.356666445145	0.680114157313	-0.267970897503	-1.15569579201	-0.94227672313	-1.19507916051	-1.25538301012	-1.20399421213	-0.659351812517	-0.236306370427	0.235214003743	0.229655766782
Sarc4_g10051T	1.4783079817	1.28587205867	1.04975694255	0.950350368835	0.708829506811	0.317802525187	-0.256027691943	-1.15071479672	-1.47887419365	-1.1020911042	0.918727297861	0.969277659106	0.665598415042	0.478032812255	0.126862476752	0.0080949850417	-1.04160457396	-1.27066594205	-1.50073287659	-1.15680185069
Sarc4_g10052T	0.0269258455492	0.790725527045	0.901533759043	1.10275028307	1.2502680941	0.538802599045	0.198597387784	-0.618363300079	-1.1783878187	-1.32924899928	-0.489071183007	0.398913593677	0.385185111416	0.942156758401	1.33647237343	0.812456284921	-0.324653491449	-1.22787258877	-1.41549480292	-2.10169543327
Sarc4_g10053T	-0.402975259697	-0.115258362136	0.725080385129	1.09966351629	1.46913388781	1.32163476467	1.59839624069	0.94340496418	-0.0212722275791	-1.01630497466	-2.55170745476	-1.08350071304	-1.16270751225	-0.407466776238	-0.0350781496664	-0.0641440030462	0.269481034368	0.153601329366	-0.0933507550865	-0.626629934342
Sarc4_g10054T	-0.959919429194	-0.707465249971	-0.716245960889	-0.638421664163	-0.578290301166	0.236315399962	0.590635599547	1.04917034597	1.47606818338	1.34616469945	-1.68568556779	-1.39439455184	-1.0749321929	-0.671684370054	-0.473596617279	-0.247186144812	0.773099334607	1.07623148507	1.37889775093	1.22123925114
Sarc4_g10055T	-2.03065237441	-1.91211043903	0.385501861063	-1.13537211353	0.152194602351	0.727894990967	0.18348584653	-0.0239257660327	-0.795723297248	-0.952878606472	-0.282339789473	0.267576659241	-0.342620509267	1.40627097932	1.48313476056	1.53579638471	1.15685780623	0.533597580499	-0.463736276026	0.107047700012
Sarc4_g10056T	1.62332033574	2.29453434903	2.19264045252	1.83057049639	-0.496316602105	-0.496316602105	-0.496316602105	-0.496316602105	-0.496316602105	-0.496316602105	-0.496316602105	-0.496316602105	-0.496316602105	-0.496316602105	-0.496316602105	-0.496316602105	-0.496316602105	-0.496316602105	-0.496316602105	-0.496316602105
Sarc4_g10057T	-1.38655225638	-1.02864174865	-1.03339820718	-0.968815879423	-0.709122890564	0.217504285774	0.611672740998	0.889515860203	1.55956164589	0.821618847641	-1.4315663283	-1.02392804453	-0.819131484715	0.0153823700191	-0.457003594163	0.0667524719968	0.704837122857	1.15758574883	1.86092907352	0.952800266183
Sarc4_g10058T	0.348295324199	-0.0319523752268	0.68201132783	0.452639643598	0.431815246844	0.227499466268	-1.2051424792	-1.82313487499	-0.890808576086	2.18950258661	0.297108370358	0.812975221116	0.20108875369	0.406231454091	0.13663540819	0.151159889691	-1.69648197387	-1.58702140459	-0.502547160026	1.4001261515
Sarc4_g10059T	1.91252499613	1.35424070867	0.646958817306	0.156947245375	0.39027211908	-0.0440709926075	-0.446452126221	-1.470393606	-1.52619380795	-0.466958354382	1.62345698417	0.626284163259	0.72912619475	0.741204316478	0.231996247809	-0.5499722259	-0.648841079004	-1.54446210092	-1.21761327431	-0.49805422573
Sarc4_g10060T	1.3620456067	1.06901381949	0.337725901897	-0.763000602973	0.974585331936	-0.763000602973	-0.763000602973	-0.763000602973	-0.763000602973	-0.763000602973	2.38385735686	-0.763000602973	0.227169812691	1.97240134788	0.235637948916	-0.439026884748	-0.763000602973	-0.763000602973	-0.763000602973	-0.493404211893
Sarc4_g10061T	-1.01139681574	-0.909887891957	-1.03550067611	-0.864921580843	-0.450312380937	0.322586984555	0.944589486718	1.4931792737	1.446195379	0.532644590817	-1.59506875953	-0.77086652107	-0.896139781865	-0.728561248308	-0.612916663741	-0.433087430347	0.972958763931	1.46423119295	1.3166003275	0.815673751269
Sarc4_g10062T	1.15656982712	0.594634869631	-0.57543724728	-0.64761123171	-1.51941845238	-0.754274848391	-0.488741973091	-1.16231652141	-0.00194411237161	1.45145187258	1.48319996595	0.695180706588	0.0754524366563	-0.412966137545	-0.974007181568	-1.52129758635	0.0489491612109	-0.180893215466	0.628282335688	2.10518733214
Sarc4_g10063T	0.508041558148	0.885255322495	0.0568297051941	0.113118735582	1.02162904217	1.3159606433	1.2769866002	0.705658209617	-0.844438319619	-2.64631174704	0.154004052909	0.679075654313	0.288835380324	0.107462198084	-0.140909109266	-0.156218884234	0.114503308941	-0.187336583578	-1.20092818693	-2.05121758061
Sarc4_g10068T	-0.215460337627	-0.56531348113	-0.789316625357	-0.609922151764	-1.06125306373	0.923636134524	0.91699072981	-1.08362906658	-0.0931270615664	2.30504515971	0.447771802781	-0.0231326944038	-0.226615823081	-1.18289256955	-0.956437399541	-0.911938979255	0.417220523866	-0.33508627834	0.812200130621	2.23126105061
Sarc4_g10069T	-1.00223299115	-0.992183367535	-0.539331974987	-0.465959300847	-0.756291125479	0.16232553289	0.755776058391	1.23252157963	1.40174098283	1.32466184045	-1.44659409627	-0.819462512352	-0.894746809633	-1.20871826424	-0.894746809633	-0.282976725405	0.676959448861	1.07911996318	1.35625870687	1.31387986442
Sarc4_g10071T	0.568967525044	1.412558412	1.55441138264	0.621088986932	0.430171790213	-0.684754644401	-1.89667525912	-1.24652718896	-0.180298434977	0.0791461802401	-0.63540649047	0.582412569389	0.843045586562	1.30644839014	1.10777105568	0.0647603299147	-0.624237981574	-1.57011688879	-0.487512368067	-1.2452529524
Sarc4_g10072T	-0.383198799945	-0.0149420707788	0.548000421195	0.197149106928	0.832220751448	1.20953653852	1.85158173625	1.87148660065	0.637835581844	-0.713846867528	-2.15950761617	-1.04529479023	-0.722901900444	-0.412511757823	-0.302354524656	-0.321126805123	0.375718564927	0.392435162517	-0.257164318329	-1.58311501325
Sarc4_g10091T_Sarc4_g10092T	-0.574540629201	-0.823637481229	-0.674777400872	-0.646540117375	-0.605953070439	-0.172461517779	0.521236687793	2.25257912864	1.22347594216	-0.881034238086	-0.717841053351	-1.00310052463	-0.780949451973	-0.68655038073	-0.534864569501	-0.457932458597	1.19461706666	2.02947485846	1.19937909561	0.139420114438
Sarc4_g10093T	-0.840474926407	-0.717412129701	-0.716906842551	-0.824381340993	-0.438623507549	-0.0820811918718	0.023752209363	0.555787195793	1.77266718102	1.87702870428	-1.19023132066	-0.591380702079	-0.994067265021	-0.847302761364	-0.542282021197	-0.651279107797	0.0562571860713	0.824020304936	1.61797809239	1.70893224334
Sarc4_g10094T	-0.542247961595	0.192200380587	0.459539757069	0.549185932256	0.926372538545	0.273256409133	-0.0222337889741	-1.38984869628	-1.83160504254	-1.11349812237	1.2510179784	0.163521908881	0.215421569904	0.172840231519	1.42084876389	1.36935479208	1.24006988491	-0.667354728348	-0.787796223426	-1.87904558364
Sarc4_g10095T	-0.366618113381	-0.0739193979744	-0.918195420048	-0.942715045743	0.518553526617	1.69184668558	1.15694509367	1.612324156	0.520789099784	1.5201245944	0.418001975774	-0.697835255695	-1.58279036602	-0.499499696969	-1.50145335525	-1.49416012822	0.0751141910793	0.134049008259	-0.263745405317	0.693183853446
Sarc4_g10096T	1.66204198211	1.27394773962	1.52846363053	1.40803231807	0.230467026723	0.000125188493633	0.00383129185083	-0.210489690949	-1.07242282277	-0.941911972	0.196630343428	0.598798859581	0.207632560386	0.267798508082	0.17984172068	0.346335496776	-1.25801244426	-1.28323519467	-1.15394655007	-1.98392799161
Sarc4_g10098T	-0.831092907473	-1.16078066589	-0.487933609225	-0.476957331073	-0.0650236458385	0.751083648902	1.12758726795	1.68335118807	1.80573006287	0.175848409757	-1.73176810477	-1.06864139799	-0.704652800697	-0.954696869658	-0.521065997896	-0.692862392054	0.778045468439	1.32150126652	0.929438157048	0.122890253004
Sarc4_g10099T_Sarc4_g10100T	-0.70395870907	-0.732462354104	-0.92491456683	-0.706178758674	-0.0571190326678	0.349383875174	0.97427525741	1.81589846465	1.59666641154	0.442267795374	-1.3368283832	-0.715728049353	-1.28725247233	-0.983452689802	-0.966919369416	-0.646409470493	1.05472148228	1.20806373124	1.22014874726	0.399798091008
Sarc4_g100T	0.805271565258	0.172173628131	0.827305713769	0.851364481256	0.410747825682	0.540137859685	-0.309790424051	-0.856014778625	-0.770052961407	-1.61092094721	1.76331869107	1.39826546741	0.692989587778	0.343233804874	0.758187024173	0.220211216202	-1.42401701356	-0.848310643467	-1.41433005554	-1.54977004143
Sarc4_g10101T	-0.675849219859	-0.866847741371	-0.649629056091	-0.748385482593	-0.758998601372	-0.503442139211	-0.244468193336	0.468453631939	1.57007246039	1.92620050955	-0.87867543839	-0.907944048051	-0.759473995219	-0.702243600075	-0.644839114576	-0.435213629882	0.336595569575	0.943780649019	1.67517224928	1.85573519028
Sarc4_g10102T	-0.0743553413909	0.0365594401346	-0.0482353740979	0.308920662451	0.17454573954	0.910296757799	1.08123562252	0.992820467651	-0.473681638312	-2.80971906097	0.553209735346	0.231946862687	0.218487934232	0.293877466346	0.626034961858	0.379841599946	0.820254754642	0.319293996582	-1.18450236366	-2.35683222331
Sarc4_g10103T	2.0732840233	0.630014078053	-0.352960713654	0.234356749711	1.28885870151	0.929304323544	0.390321657048	0.309904499486	0.241559268727	-1.14164121896	1.64888163831	0.457463501194	-0.0981158694662	-0.377811718412	-0.457319810038	-0.963047936457	-0.735981846087	-0.884023010618	-1.17686399779	-2.01618231941
Sarc4_g10104T	-1.01677633088	-0.373047486324	-0.295485644974	-0.552264109241	-0.189696980589	1.34834861907	1.42966145686	1.96396023293	-0.225591796444	-2.12873320314	-0.329648084628	-0.854078755588	-1.02987561377	0.913183387538	1.30254412578	0.948758766448	-0.336718093345	0.402351858532	-0.576027122793	-0.400865225441
Sarc4_g10105T	-2.05246686069	-0.0331310802697	-2.63555706237	0.221541154949	-0.960539856336	-0.153227430166	0.554328595418	1.21381941783	0.466164441966	-0.454550747485	0.470474900492	-0.714428018936	-0.366834419754	0.244374612259	0.364397057687	0.502535486677	0.239811900217	1.67103495687	1.19471969357	0.227533258071
Sarc4_g10106T	-1.23685793972	-0.776162927905	-1.33795395084	-0.687693902931	-1.24581671631	0.573674506788	1.0043659021	0.753714667249	1.23691977163	-0.566222460445	-2.2371062798	-0.165256766903	-0.0746447653756	0.0826020842091	0.717223232597	0.391620195967	1.43785143026	1.25170892063	0.970215953082	-0.0921809542813
Sarc4_g10107T	-1.07492522971	-1.18018825288	-0.557594642169	-0.424849027476	0.0903369983359	0.789603170435	1.20475328896	1.283840607	0.863045361855	-0.296487831697	-2.33066051189	-1.49631037067	-0.391994542177	-0.464234436098	-0.0634293442183	0.373807217438	1.04883011827	1.42445909884	1.02575766358	0.176240664284
Sarc4_g10108T	-1.41848619889	-1.21570541419	-0.685599398187	-0.0408054397789	-0.685599398187	0.839283975073	0.683371213097	0.909706998143	2.11433796665	1.07011394125	-1.73926006138	-0.948506809289	-0.749312314528	-0.356383923369	0.112376621433	-0.602738306727	0.471713718108	0.796410652682	1.45180901914	-0.00672684105518
Sarc4_g10109T	0.907069448249	0.655743722154	0.52771220199	0.448724250084	0.735271467813	0.460768689117	0.444899665901	0.0599209244828	-1.15241420419	-2.66442714713	0.970797264646	0.819746804032	0.631956427417	0.47683719251	0.418959103795	0.278005964869	-0.134134379658	-0.394697938117	-1.49506532378	-1.99567413418
Sarc4_g1010T	-0.5951522062	-0.5951522062	-0.5951522062	0.786281029105	-0.5951522062	-0.5951522062	-0.5951522062	-0.5951522062	-0.5951522062	-0.5951522062	1.54636952637	0.803338355827	-0.5951522062	-0.5951522062	-0.21502448852	-0.5951522062	0.0389695336861	2.76444701063	2.01259771349	-0.5951522062
Sarc4_g10110T	-0.452811993785	-1.47473252094	-0.710634757516	0.990920166384	-0.00272633460346	-0.414213497417	-1.45303978395	-0.13947998991	0.542579106684	2.18842609754	0.066695754529	0.585540866496	0.637444662074	0.667019868975	1.25921339341	0.94761003376	-0.852147005369	-0.538958350494	-2.00578251992	0.15907680405
Sarc4_g10111T	0.8866762821	0.797614300331	0.804113120878	0.409713216545	-0.0647067777388	-0.647868388163	-1.60006411739	-1.30019607256	-1.04664785731	-1.1453048976	0.976151698078	1.55008835751	1.23176304869	0.839431214747	0.814068242601	1.04031772283	-0.530984236145	-0.864226917178	-1.17211630319	-0.977821637036
Sarc4_g10112T	0.126493790739	-0.314519950701	-1.37877596592	-1.05291254457	-0.203102929255	-0.0715419244733	0.0518625096202	-0.135166722296	1.91919868452	2.22804308589	-0.285751496908	-0.102982800372	-0.956176505866	-0.902497020618	-0.701689948757	-0.584493397538	-0.801854479759	0.0518625096202	1.63247054526	1.48153456138
Sarc4_g10113T	-1.41707010695	-0.965929341151	-0.691040470558	-0.457723600271	-0.2350946993	0.313455643064	0.593383558917	1.20594638215	1.32798806021	1.39164210818	-1.62091932044	-1.3864894657	-0.868013415797	-0.703768374806	-0.339717961894	-0.381588403868	0.764316008728	0.969344458209	1.26055799403	1.24072094724
Sarc4_g10114T	-1.67469975044	-0.832613056401	-0.221393928573	-0.497859265108	-0.345534886246	0.630590748008	1.64820415304	1.40042421637	0.984001896349	-0.62696322741	-1.51208567564	-0.209624729787	-0.897028381293	-0.899471673389	-0.676445308968	-0.396944054661	1.61256121821	1.20964774709	0.947992737196	0.357241221669
Sarc4_g1011T	0.370872074672	0.67027715536	0.671279100063	0.686771816133	0.671659800235	0.609901950492	0.466873318742	-0.329731216831	-1.12649460809	-2.26725622084	0.806460746976	0.689581860885	0.497523909703	0.839806740287	0.665831579707	0.652228820349	-0.0325633903586	-0.702502548816	-1.68061737669	-2.15990351198
Sarc4_g10125T	0.905711362821	0.831916132506	0.756611948822	0.744640271248	0.86148655116	0.522122188215	0.0816161103035	-0.509906098978	-1.80219469906	-1.99049446439	0.844521537694	0.700515592443	0.627674361631	0.624241060383	0.697317771109	0.420762000133	-0.242336793555	-0.71447867226	-1.62852408539	-1.73120207484
Sarc4_g10126T	-1.44702345319	-1.03037423498	-0.709915848751	-0.37375580253	-0.902024234714	-0.577694948841	-0.36789063897	0.705613549778	1.3611218951	0.873740574031	-1.90102083206	-0.670658351224	-0.443628393073	-0.387401877767	0.178648177816	0.41550116742	1.17574847172	1.29930274496	1.7119964409	1.08971559439
Sarc4_g10127T	0.656132839698	0.527392603674	0.7753075997	0.714513515036	0.184136151356	-0.311444923993	-0.493080198872	-0.703805506331	-1.46613964457	-2.04254888296	1.05291108726	1.16775455679	1.00626785808	0.856895373639	0.856895373639	0.897577379838	0.0685494807391	-0.647452046295	-1.52472928556	-1.57513333087
Sarc4_g10128T	-1.67106059552	-1.92841776048	-0.424176077564	0.86669062637	-0.16814275179	-0.0377694926422	-0.897430003385	-0.455320963478	0.236928687091	1.34624837765	-1.88050885416	-0.54326688205	1.07346623498	0.487453132682	0.327549993789	1.36873286152	1.14361784238	-0.265689792249	0.878546058965	0.542549357898
Sarc4_g1012T	1.04992130193	0.419486488805	-0.649641872465	-0.733506169246	-0.904077258173	0.869687730958	-0.618987491497	-1.04766035868	-0.562116908971	0.527018385473	2.74827110245	1.62921466505	0.769402187192	-0.0581149939423	-0.583129537775	-0.720728937291	-1.22703691396	-0.772203073569	-0.480292747215	0.344494400923
Sarc4_g10133T	2.38256133038	2.15658672743	1.15727750771	-0.616283066517	-0.616283066517	-0.616283066517	-0.616283066517	-0.616283066517	-0.616283066517	-0.616283066517	1.02186446988	1.22718202969	0.682490866153	-0.616283066517	-0.616283066517	-0.616283066517	-0.616283066517	-0.616283066517	-0.616283066517	-0.616283066517
Sarc4_g10134T	2.08800068619	1.85678423783	1.28780884331	1.08749687112	0.393633025797	-0.41893964786	0.0549069291314	-1.53682230469	-0.996648797151	-0.72477404284	0.995957040688	0.14863827065	0.323004380169	0.044808738772	-0.538074925877	-0.520365346407	-1.02033742874	-0.788160226374	-1.24675096551	-0.4901653382
Sarc4_g1013T	-0.551531121081	-0.551531121081	-0.551531121081	-0.551531121081	-0.551531121081	-0.551531121081	-0.551531121081	0.347037318609	-0.551531121081	-0.109509847385	-0.551531121081	0.878397002123	1.9152985778	-0.551531121081	2.63662248718	2.05359015681	-0.551531121081	-0.551531121081	-0.551531121081	-0.551531121081
Sarc4_g10146T	1.04559629012	0.218048126913	-0.0694318668356	-0.0957499007867	1.30954819223	1.3692516964	1.21794036436	0.466996048384	-0.925039625774	-2.4532387343	0.657339019871	0.83314132735	-0.140836157888	0.228562385046	-0.196098409972	-0.26543320861	-0.0276122345073	0.0300588821661	-1.25419154831	-1.94885064586
Sarc4_g10147T	1.13361741309	0.646607874247	0.19496574178	0.2825595121	1.12833224915	0.921271168923	0.649092830184	-0.174835595086	-1.0728038703	-2.4349386053	0.874100752705	0.958303284301	0.386243435493	0.337365707681	0.292300946169	0.140100579482	-0.267290499001	-0.567387261324	-1.39186869559	-2.03573696871
Sarc4_g10148T	-0.871828251712	-0.315416922868	1.80680802978	0.903096165246	0.295798291041	1.0397529144	0.416036914567	-1.56020403201	-0.973709817826	-1.76414448615	-0.954455639839	0.733455553523	0.276623895941	1.28076445543	1.15588418861	0.916488305897	-0.131906961726	-0.411777217096	-0.912327070969	-0.928938314245
Sarc4_g10149T	-0.000215488255993	-0.436743641853	0.774000666202	0.791169187145	-0.984374058429	-1.1578327434	-1.39683842659	-1.41831147589	-1.54453349212	-0.657004814923	-0.326159682565	1.0730522219	0.767865840789	0.459223423754	1.76064108103	2.00691317776	0.390788817793	-0.303277857286	-0.0470854433859	0.248722708328
Sarc4_g1014T	-1.56826451176	-0.924611662829	-0.686613190405	-0.562125085806	-0.601342629958	-0.341402980007	0.3825323949	0.907404649517	1.1911002239	1.31853345657	-1.9089817094	-1.10157674402	-0.566337534147	-0.321903999443	-0.128370381117	0.0437447833351	1.01314999323	1.21871323972	1.37174162888	1.26461005884
Sarc4_g10150T	-0.507277125181	0.760192312081	0.378305892284	-1.30582519279	0.147464380595	-1.025182434	-0.732672739714	-2.32663593867	1.53782563888	0.541656570832	-0.170370789719	0.390612453571	0.00656238303776	0.844464030228	1.91504420073	0.25707857489	-0.564575266878	-1.17529134443	-0.109408395845	1.1380327901
Sarc4_g10153T	-0.49824575908	0.134084361857	-0.645138119901	-0.645138119901	-0.645138119901	-0.645138119901	-0.645138119901	-0.645138119901	-0.645138119901	-0.645138119901	2.2473494292	1.95035009714	1.27386567078	1.85560022461	0.897142005059	-0.118488590746	-0.645138119901	-0.645138119901	-0.645138119901	-0.645138119901
Sarc4_g10157T	0.326372503482	1.07182041336	0.817254680618	0.938488205852	-0.101178079044	-0.050893511575	-0.909107676625	-1.03024434273	-0.950500129703	-0.367423084123	-0.317175100368	1.41169735165	0.789263419513	0.724527908165	0.82990648219	1.80844890979	-0.486152453046	-1.34670531767	-1.67551917032	-1.48288100942
Sarc4_g10158T	0.929487876919	1.44194400409	0.732427875216	0.598417073039	0.494291236336	0.032856181059	-0.62539562639	-1.1277105114	-1.74388104324	-1.08462144918	1.07516158404	1.05550525118	0.550549483384	0.725684472531	0.826380392869	0.548290211265	-0.393683119541	-0.94198192778	-1.79719082041	-1.296531144
Sarc4_g10159T	-0.499475694217	-0.499475694217	-0.499475694217	-0.499475694217	-0.499475694217	-0.499475694217	-0.499475694217	-0.499475694217	2.82697503039	2.61073157231	-0.499475694217	-0.499475694217	0.753453057134	-0.499475694217	-0.499475694217	-0.499475694217	-0.499475694217	-0.499475694217	0.785010799252	0.515964954171
Sarc4_g1015T	1.0162748124	0.232793113652	1.62966069082	1.14530812644	1.3424981603	-0.304581071841	0.49867982091	-0.96738824663	-1.15865203828	-1.15865203828	0.694325412951	-0.474164146352	1.26736321602	-0.346346444704	1.17301566299	0.0444731227338	-1.15865203828	-1.15865203828	-1.15865203828	-1.15865203828
Sarc4_g10160T	-1.49934604178	-0.823919009678	-0.571501297708	-0.525647203535	-0.151590826387	-0.0257384588453	0.190979344981	0.476241779705	1.32803182458	1.97211785569	-1.50731078565	-0.981866049453	-0.769302408117	-0.614228321008	-0.389996996126	-0.356305879671	0.304576628177	0.63325988572	1.46975280315	1.84179315595
Sarc4_g10161T	1.16297594006	0.478819620015	0.249094927917	0.292468510081	1.15342577747	0.92703482447	0.701749901778	-1.3309224685	-2.46864430286	0.580080526929	0.00287983453451	0.594993916631	0.292468510081	0.470878870002	0.380722214513	-0.11280967378	0.0974633891282	-1.61360505035	-1.98454364361	0.125468375488
Sarc4_g10162T	0.703973026331	0.804860572146	0.874977643567	0.665512324873	1.2503792936	0.432604399504	-0.374695830383	-1.83542390496	-1.64598697163	0.186058138298	0.413224519541	0.296611043643	0.595831610278	0.801539232618	0.958767056795	0.569998028463	-0.811505392271	-2.05505010712	-1.45659248094	-0.375082202352
Sarc4_g10165T	-1.07359486928	-0.894061676886	-0.817270188083	-0.647447019128	-0.427016948546	0.00664680654874	0.455297328397	0.96057927807	1.66104374049	1.44433134837	-1.65774550583	-1.14572238674	-0.785144676869	-0.563605542555	-0.585915918903	-0.372340842841	0.641248547475	1.02978279454	1.47446548523	1.29647024653
Sarc4_g10166T	-0.983998276985	0.571849462818	0.0557945448648	0.632557982529	1.30346948162	1.1348944096	1.56209365114	1.31437682517	0.957596676461	-0.372256944263	-1.53314884261	-1.53314884261	0.184768767583	-1.53314884261	-0.796782721154	0.0210329026077	-1.32419903195	0.524605669629	0.309329928198	-0.495686800034
Sarc4_g10167T	0.427035594213	-0.721198827966	0.699105090953	-0.00389401804872	0.308506294366	1.4106354722	1.33052576494	-0.964795817178	-1.41645107125	1.59782651237	0.13000106814	-0.294359319759	-1.11516153169	0.102658878028	-1.63875505223	-0.312932200974	-1.33041303909	-0.68830163612	1.20014979819	1.27981804091
Sarc4_g10168T	0.952850827561	1.07670670039	0.571347706997	0.551303994503	0.99592321072	0.681491002664	-0.0137941863881	-1.14711658906	-1.11725440708	-1.70758611992	0.734070946346	1.13366569591	0.974368502955	0.66260179819	0.511530519334	0.17744449106	-0.793204608565	-1.2092766511	-1.23211058681	-1.8029622477
Sarc4_g10169T	-0.344357828715	-0.344357828715	-0.344357828715	-0.344357828715	-0.12621178731	-0.344357828715	0.399848621505	-0.344357828715	-0.344357828715	-0.344357828715	4.07038088829	-0.344357828715	-0.344357828715	-0.344357828715	-0.344357828715	-0.344357828715	-0.344357828715	1.16570753696	-0.344357828715	-0.344357828715
Sarc4_g1016T	0.250290619809	0.817854922075	1.0079700935	1.18931925186	0.292342748074	-0.0879537113419	-0.476329987879	-0.924860764392	-1.73337237408	-1.57393059857	0.388750120797	0.824513117878	1.10659934204	0.762727012915	1.05319807183	1.22340419845	-0.338082314893	-1.08400459621	-1.40979766745	-1.28863748442
Sarc4_g10170T	-0.230496503558	-1.00940936587	-0.723336423926	0.315902483409	-0.750487971257	-0.031566824116	0.124622382836	0.324462093346	-1.44300947772	-1.44300947772	1.50478891456	1.34995663792	1.06968381113	1.23406238551	0.914601033903	1.6929895993	-0.207733668248	-1.44300947772	-0.840501264322	-0.40850888746
Sarc4_g10171T	-0.39924565892	2.96531426681	-0.39924565892	-0.39924565892	-0.39924565892	-0.39924565892	-0.39924565892	2.68353899862	-0.39924565892	-0.39924565892	-0.39924565892	-0.39924565892	-0.39924565892	-0.39924565892	-0.39924565892	-0.39924565892	-0.39924565892	1.13832293621	-0.39924565892	-0.39924565892
Sarc4_g10172T	0.755383424769	0.848556724241	-0.954533376921	-0.954533376921	-0.0326618988663	0.144088757839	-0.954533376921	0.948215500755	-0.954533376921	-0.0933835917342	2.46240713804	-0.954533376921	-0.954533376921	-0.954533376921	-0.954533376921	-0.820215872831	1.19767971353	1.14464758276	1.0016878017	0.079861735172
Sarc4_g10173T	-0.587380454237	-0.587380454237	-0.587380454237	-0.587380454237	2.09175991762	-0.587380454237	-0.587380454237	1.09927884676	1.36686943369	-0.180579408567	-0.587380454237	-0.587380454237	-0.587380454237	-0.587380454237	-0.587380454237	-0.587380454237	1.54279116613	-0.587380454237	2.30320640368	-0.587380454237
Sarc4_g10174T	0.447446980999	-1.4793213714	-1.17726519254	-0.418182359079	0.116851526654	-1.4793213714	-0.982493190948	0.760351462059	2.05843848457	0.54738849133	0.462143940744	1.28329101712	-1.4793213714	-1.0070089161	0.667934167538	-0.12471942447	-0.305770776671	0.929182027998	1.13342460649	0.0469512684985
Sarc4_g10175T	-1.25753334291	-1.25753334291	-1.25753334291	-1.25753334291	-0.638189980647	0.898779256376	0.702754263017	1.2814901938	1.48434565851	1.09040683144	-0.823301791555	0.222567086506	0.342511869353	-1.25753334291	0.627841747632	-1.25753334291	0.313870551548	0.0338086733572	0.549716613674	1.45859908446
Sarc4_g10176T	-0.626577486154	-0.626577486154	1.02127454854	0.565138035955	0.942712182527	1.76997275476	2.0041212202	-0.626577486154	-0.548400404082	-0.626577486154	-0.626577486154	-0.556313992889	-0.626577486154	2.30229749674	-0.626577486154	-0.626577486154	-0.626577486154	-0.626577486154	-0.608449494057	-0.626577486154
Sarc4_g10177T	-0.267917888675	-0.267917888675	-0.267917888675	-0.267917888675	-0.267917888675	-0.267917888675	-0.267917888675	-0.267917888675	-0.267917888675	-0.267917888675	-0.267917888675	-0.267917888675	-0.267917888675	-0.267917888675	-0.267917888675	-0.0646398939045	4.3229344697	-0.267917888675	-0.267917888675	0.29630953168
Sarc4_g10178T	0.412420235903	1.29530625972	0.37237485268	-1.46666451705	-0.244378853905	0.0398153415975	-1.32265650874	0.356998905384	0.142014555281	-1.46666451705	-1.15271677978	-1.28247265027	-0.615396866099	1.72041443775	-0.118758294708	0.996049100434	1.62382150956	0.699377249979	-0.803342386939	0.814458926234
Sarc4_g10179T	-0.261322192692	-0.608810540044	0.937518113598	-0.608810540044	1.77446479379	-0.608810540044	-0.608810540044	-0.608810540044	-0.608810540044	-0.608810540044	-0.608810540044	-0.608810540044	-0.608810540044	2.20958510282	1.05187878953	2.25696701725	-0.054554603721	-0.608810540044	-0.608810540044	-0.608810540044
Sarc4_g1017T	-0.284819731449	0.0806704698517	1.10673485939	1.20366001676	0.718920753075	0.322324659603	-0.27651875857	-0.754726727805	-1.71134429579	-1.36415440062	-0.522918364067	0.584376906008	0.978447774758	0.719444465732	1.29453856098	1.72531288137	-0.206787377313	-1.15906788314	-1.08152009092	-1.37257371786
Sarc4_g10180T	-1.33524485916	-0.724176909733	-0.597380312889	-0.35757048295	-0.5547442157	0.145076603424	0.761993454254	1.34850163626	1.3317858096	0.953961274881	-2.16604360097	-1.17770922085	-0.521714583847	-0.694288264653	-0.41673654214	-0.259196374841	0.935923490481	1.36235001189	1.15522548787	0.809987599073
Sarc4_g10181T	2.1565099636	1.31693266501	0.431654391687	0.500235983053	-0.999180159389	0.0451250178939	-0.757608854905	-1.30352369518	-1.0787814134	-0.822317503107	1.74176472935	1.27630906863	0.857209779092	-0.19518044914	-1.05585182269	-0.148203642562	-0.671481225894	-0.421533832861	-0.927890286156	0.0558112869608
Sarc4_g10183T	0.803964978511	0.347893027689	-0.174648166825	-0.321829950116	0.932919694941	1.49910463894	1.95686312877	1.17594515657	-0.824801768735	-2.00929488783	0.71252699209	0.0727447005241	-0.224261093154	-0.174648166825	-0.366608682053	-0.386629730714	0.0299118038951	0.0089436933852	-1.03077977933	-2.02731558974
Sarc4_g10184T	1.13490821994	1.19886924657	0.570365764166	-0.00595335258118	2.11283306825	1.06485917721	0.867776345975	-0.273851989106	-0.719223477741	0.38312970781	-0.87561755883	-0.965403869651	-0.288808253098	-2.54122241944	0.00794626405771	0.0557067462097	0.00543886254993	-1.19267580514	-0.114059266756	-0.425017410393
Sarc4_g10185T	1.42151588782	2.07971955671	-0.357085987569	0.126898996741	1.33695697535	0.678561376784	0.709468369739	-0.738129857489	-0.00741116785266	1.41410384294	-0.958000700271	-0.100562523172	-1.0454060009	-1.6594128104	-0.329840050255	-0.336465137667	-0.577713071348	-1.21835918614	-1.0268141791	0.587975666094
Sarc4_g10201T	-0.715094160194	-0.715094160194	1.5096009238	-0.715094160194	1.71449048838	1.36471098378	0.121714240327	-0.715094160194	-0.715094160194	-0.0766747152533	1.19031161314	-0.715094160194	-0.715094160194	2.25737412083	-0.715094160194	-0.715094160194	0.499602267328	-0.715094160194	-0.715094160194	-0.715094160194
Sarc4_g10203T	1.06675182928	0.717911861624	0.806800802509	0.737383228599	0.637735787608	0.212958159977	-0.0721444957287	-0.862830040431	-1.80165498386	-1.27597899516	1.12166549177	0.321049514236	0.794432346457	0.870775570491	0.853490882791	0.59749138838	-0.235443792648	-0.956402687228	-1.87979871208	-1.65419315658
Sarc4_g10204T	-0.545853524649	-0.866782231717	-0.686319541237	-0.190387953829	-1.58787639213	-0.908688486544	0.71902364112	1.14252249808	1.03228425363	-0.0636591370941	-0.460191114323	-0.44540776773	-0.248230077977	0.0414860530293	-0.990088387984	-1.43829709852	2.00403428352	1.74110506365	1.10007332753	0.65125259318
Sarc4_g10205T	-1.42122218357	-0.858785724828	-0.669820461033	-0.41182849119	-0.297633949101	0.390867388816	0.861419813374	1.2006039077	1.50664462875	0.963201816763	-1.87999670333	-1.19752732794	-0.854823257582	-0.58557368214	-0.593504713946	-0.29997580696	0.7624814323	1.1575510895	1.35304935505	0.874872869372
Sarc4_g10214T	-0.306679004754	0.0878400949664	-0.109578971136	1.55200884667	0.834427781176	1.40072636049	-0.128477194438	0.927227033805	-0.0353405583814	-0.494357549075	-1.96399298652	-2.29871621979	0.305267113893	0.634376318514	-0.728716530893	-1.42859703341	-0.0741313437427	0.915187680607	0.794796348498	0.116729813519
Sarc4_g10215T	1.98893700485	-0.836213725547	0.113370805393	0.719740589408	0.0865399811468	0.710876994618	1.50335466222	-0.836213725547	-0.836213725547	-0.836213725547	-0.836213725547	0.721414473166	2.1818888336	-0.836213725547	-0.836213725547	-0.284914272999	0.620928184057	-0.836213725547	-0.836213725547	-0.836213725547
Sarc4_g10216T	1.44753115775	0.287570482951	-0.516756866192	-0.802482698314	-0.430328383671	1.06096704357	1.36374721395	0.94555007417	-0.251289651474	-1.03865490096	2.00100806871	0.164221143914	-0.372287159285	-1.56358323998	-1.53765939458	-1.47385767971	0.287570482951	0.622236350911	0.0830318118932	-0.276533856608
Sarc4_g10217T	0.022813172366	0.248173376238	0.660545780514	1.02391005921	1.22218284769	0.913034832437	0.36493551132	-0.416458557402	-1.53125400695	-2.11580195186	-0.208344865728	0.122637838277	0.393838920684	0.89564985223	1.07994030392	0.926785037744	0.205982578486	-0.482784888318	-1.38815818913	-1.93762765174
Sarc4_g10218T	-1.23470929029	-0.694928043138	-0.583559184197	-0.271233731617	-0.398624775071	0.23665971836	0.92801154116	1.99077935952	1.11165375922	-0.475936880942	-1.82911170014	-1.1645259667	-0.746736528132	-0.471922166956	-0.354419899983	-0.141540332945	1.34732411423	1.66424690281	0.912805445117	0.17576765968
Sarc4_g10219T	0.102764415857	-0.126908992327	1.24537476635	0.767428055967	0.344267210147	1.49940529109	1.6103566383	1.21133827119	0.344267210147	-1.58102844088	-1.03938577704	-0.107744260039	-0.563499491593	0.483701925717	-0.397127524414	-0.204834924913	0.179346017332	-0.107744260039	-1.51112395934	-2.14885217151
Sarc4_g10220T	0.608868622282	0.391176756594	1.63914893522	1.17525539466	0.661151352805	-0.132301589845	-0.945525622641	-0.341982429699	-0.600214264907	-2.0158562496	-0.920202117505	0.211966611579	1.4002042462	0.461676676925	1.21627895375	0.610404696426	0.19155102317	-0.86922868444	-1.52738391723	-1.21498839375
Sarc4_g10221T	-1.7944949225	-1.20382005815	-0.801907058588	-0.496998176987	-0.984285507432	-0.308497603974	0.235326451099	0.997422811861	0.716371635623	0.0342934771285	-1.88588361738	-0.661670694365	-0.264856326515	0.146601314812	0.576486760512	0.545139344635	1.63178233398	1.43385980777	1.36185190421	0.723278124255
Sarc4_g10222T	0.728674539724	0.70283679907	0.847576319825	0.553417226533	-0.355543607693	-1.10167401179	-1.65129718314	-1.47109401855	-1.12722295194	-0.316952556832	1.47541837109	1.54478134727	1.53179200138	0.401768783419	0.643427932281	0.430328142606	-0.939532886639	-1.09632429866	-0.769758428294	-0.0306215196473
Sarc4_g10223T	0.473101658735	0.582470934902	0.887905034224	1.05584043475	-0.103698114454	-0.756642995686	-1.15755896916	-1.3048397074	-1.0933823666	-1.82469525046	0.719561840927	1.26694998457	1.08213597	0.785028062502	1.18224166072	1.03219730996	-0.0137702136871	-0.448444780521	-1.10131047834	-1.26309001499
Sarc4_g10224T	-1.26170046639	-0.707006749364	-0.772220994923	-0.384716464043	-1.14287591522	-0.610206133352	-0.822100288017	1.11545636704	1.75993068423	1.67565674819	-1.54589672073	-0.175023315779	-0.374757706145	-0.344854678159	-0.0505456879119	-0.27387231588	0.13708626414	0.997147721843	1.49999255831	1.28050709216
Sarc4_g10225T	1.35021164681	0.968389316847	0.615577690488	0.348637664448	0.624400615825	0.0892355799418	-0.0431934382472	-0.189283257984	-0.859789327445	-2.20161306522	1.40206122945	1.04239685527	0.733576090658	0.529946857429	0.238984235573	-0.105510164038	-0.479102694019	-0.62832988583	-1.36632368543	-2.07027226453
Sarc4_g10226T	-1.48936698399	-0.411752479736	0.0685823002473	0.235682786292	0.732217048988	0.922442956133	1.04016599334	0.980787639513	0.715753219536	-0.769056632579	-3.14456245524	-0.850780584332	-0.0240142990884	-0.0681760205664	0.495274811227	0.355539868001	0.912371395366	0.533618190506	0.547303233857	-0.782029987469
Sarc4_g10227T	1.00330830925	0.878167806122	0.823029026474	0.726399161198	0.73039636513	0.0809200626456	-0.446333885079	-1.20086000079	-1.71554965124	-1.17318102184	1.20050049321	0.961153835401	0.846122158848	0.751090839073	0.682038976518	0.529522463477	-0.514748698932	-1.27140491476	-1.62777382293	-1.26279750177
Sarc4_g10228T	-0.393933681568	0.207199795736	0.936499799192	0.828309620636	0.855013826339	0.568432829558	0.582979932001	0.327779714469	-0.62515862946	-2.31886570283	-0.364709018181	0.65908916867	0.51985423207	0.588228515704	1.09742174841	0.954984579748	-0.0453201911584	-0.595707185864	-1.60797416655	-2.17412518692
Sarc4_g10229T	0.928574809555	1.03910035101	0.261407993681	0.0692437430608	-0.0630343327589	-0.140012482352	-0.56854330552	-1.43600006448	-1.41353873606	-1.04828535018	1.84456278346	1.75870675989	0.909099445531	0.825009066785	0.550092229666	0.261407993681	-0.659174538009	-0.713924682412	-0.83491370393	-1.56977798062
Sarc4_g10230T	1.05764569582	0.802284249419	0.936187636826	0.783197464165	0.621658953402	-0.327465923539	-0.951369788386	-1.10495317133	-1.28780465281	-1.20167867721	1.13732518997	1.24636094249	0.733228474351	0.849082365888	0.810823219427	0.579349097068	-0.705219235218	-1.08853711498	-1.2600029526	-1.63011177276
Sarc4_g10231T	-1.00601547862	-0.700634076898	0.796517578921	0.151689206261	0.510763429141	0.2578472314	1.20137275306	1.5617914468	0.947252352005	-1.14686928942	-2.35928804772	-0.274142657992	0.883365934471	0.445180072917	0.149186985377	0.865841364333	-0.511481481255	0.376097140296	-0.263602112251	-1.88487235083
Sarc4_g10232T	0.660385221313	0.594429832997	0.0178127431484	-0.426871299018	-1.02953611918	-1.30152682479	-0.969236404291	-1.18263352423	-1.58316586694	-1.55377961446	1.37971374545	1.9739732578	1.25197997966	0.0178127431484	0.594429832997	0.790801825233	0.790801825233	-0.0453052553497	-0.133431667216	0.153345568488
Sarc4_g10233T	0.828734079872	0.914490547191	0.828734079872	0.786521248391	0.3987149012	0.0694417161329	-0.389048185773	-0.832351523778	-1.48202600035	-1.75463756567	0.953246518103	0.922522400731	0.786521248391	0.616940201496	0.863244409855	0.852500901714	-0.0342716043759	-0.933957437351	-1.59786560864	-1.79745432701
Sarc4_g10234T	-0.174013411947	0.489868037938	0.512386632855	0.966357456156	0.0758866684614	-0.845298904669	-0.76286310435	-0.0471965051447	-0.807765976212	-2.13469021941	0.213330679906	0.903106741098	0.744076378634	1.28592148172	0.859239704703	1.82722583966	-0.15948227701	0.0114555044183	-0.991436166271	-1.96610856054
Sarc4_g10235T	-0.158999112176	-0.167201571482	0.824290920641	0.814350059273	0.00502305466496	-0.471657444448	-0.221011425212	-0.308383581702	-2.02131817253	-2.27105218372	0.415673391478	-0.02867708844	0.589511523406	0.562771801258	1.72260028668	1.11901449997	1.26209497566	0.318313379141	-1.36139559934	-0.623947713125
Sarc4_g10244T	-0.373934179416	-0.538347044241	-0.889264485694	-0.870762805792	-0.885447828029	-0.0834463392216	0.708033044918	1.53563749107	1.37025999628	0.835786779614	-1.20457572131	-1.3678036446	-0.95863691217	-0.893016910425	-0.813153292444	-0.404478247723	1.04992725877	1.40130585491	1.31088786037	1.07102912513
Sarc4_g10245T	0.546909446183	0.265731728409	0.630181302345	0.71361568866	0.189783136367	-0.655318365325	-1.02667445939	-0.687576163312	-0.939842759869	-2.17606929801	0.691372306894	0.687871153064	1.19614093134	0.962798464023	1.2404568234	1.34007527447	-0.0525130437399	-0.0205171235892	-1.10480575624	-1.80161928569
Sarc4_g10246T	0.404355823294	0.76435198304	0.828877097706	0.74337123587	0.177813551842	-0.703261308858	-1.30719540506	-1.54200399135	-1.33595677955	-0.457513829916	0.86923105094	1.00155515289	1.32944676617	0.99228879542	1.04673825392	1.21871219647	-0.57539096698	-1.10713091494	-1.18083901161	-1.1674496993
Sarc4_g10247T	-1.27645240082	-1.07117126017	-0.910911245665	-0.44520213261	-0.305841848855	0.983786071861	1.48364621784	1.44011572002	0.9347629434	0.320856581772	-1.47115420384	-1.34542268389	-0.995640626646	-0.684226512926	-0.529533132086	0.00125349886929	1.28341360558	1.27375177161	0.789027727218	0.524941909337
Sarc4_g10248T	0.869474972903	0.819863619895	0.76321859458	0.718352209029	0.599372335122	-0.0424304548298	-0.599753542423	-1.41584706923	-1.80201926046	-1.04603142609	1.15589680045	1.03110650923	0.881002969392	0.84126564477	0.808590462547	0.718352209029	-0.395765201825	-1.20664120023	-1.57396712498	-1.12404104688
Sarc4_g10249T	-0.605894333076	-0.409143307621	-0.139856277085	-0.20251606906	0.457496441243	1.0507205904	1.54162034634	2.13238374481	0.455577399978	-1.85897518224	-1.03623458217	-1.01798631005	-0.760785309456	-0.361236408952	-0.397226311205	-0.0268978939442	1.07486739794	1.43219627965	-0.195936365367	-1.13217385012
Sarc4_g10250T	1.00638790984	0.725902139979	0.703280171582	0.633487154829	0.436991415671	-0.281689179536	-1.00997521402	-1.56344802301	-1.3981050984	-0.920029546548	1.3392234971	1.17728759251	1.01425584658	0.773568707327	0.888538236377	0.654619755038	-0.455367481786	-1.24787108642	-1.53121849618	-0.945838300949
Sarc4_g10251T	-1.3134503136	-1.44729855006	-0.884482440304	-0.658957338703	-0.409618792512	0.540776050433	1.12070773096	1.38450864254	1.53809025733	0.549804483685	-0.688882226855	-1.61699361622	-0.582468221598	-0.208215539752	-0.552202312845	-0.768830881389	1.11605924746	1.22356715004	1.12700462117	0.530882050221
Sarc4_g10252T	-0.991489619287	-0.991489619287	-0.632052809485	-0.370773330844	-0.177384966709	0.199283971151	0.920850622776	1.95543681269	1.0017886353	-0.593899924615	-0.991489619287	-0.991489619287	-0.991489619287	-0.991489619287	-0.967107074086	0.0673287815397	1.77909045769	1.56408322633	0.910538978311	0.291754335675
Sarc4_g10256T	0.309995044827	-0.550558937331	2.17206798394	-0.444465011571	0.713442719643	-0.274543633926	0.169138002087	-0.00198180768041	-1.55777306935	0.0240411379211	-2.25812633912	0.195732742524	-0.188826287936	0.573027064204	1.19438560666	1.77393507507	-1.11689535308	0.0333075502504	-0.502128458739	-0.26377402838
Sarc4_g10257T	-1.06246192296	0.223440474373	1.15513550394	0.753678485744	0.432514394628	-0.156532769537	0.124226041694	-0.263499450498	-2.16571864382	-0.161227436168	-1.21499457037	0.785098113241	-0.0288296672565	0.115825674364	1.45600679019	2.21597599523	0.157083344384	-0.4937038523	-0.324400382972	-1.5476161219
Sarc4_g10259T	1.42433906803	1.76872717919	0.0448216642184	-0.0549403435288	0.893766906453	-0.00923593068096	-1.07206135884	-1.51158069227	-1.20017855226	-0.43320459986	0.549701345617	1.12489723647	1.37039995289	0.276329975291	-0.113955643275	0.117769309581	-1.14926541463	-2.01736682599	-0.140952562638	0.131989286225
Sarc4_g10260T	1.90236276165	1.49779718735	0.551569586776	0.43076001217	1.17212026848	0.461145913278	-0.910601388393	-1.39843637999	-1.62691204485	-0.636813025127	0.706273319062	0.646863929226	1.09204677032	0.212619535427	0.0520483490076	-0.477147306373	-0.962207836815	-1.45465667541	-0.581902968022	-0.676930007772
Sarc4_g10261T	1.70287709401	1.17545371804	0.749414705513	0.118501329876	1.5918855877	0.432009982622	-1.06341433657	-1.01582698923	-0.968006525196	-0.537029356326	0.258156779261	1.05899178837	0.504055966598	0.860276849196	0.107422011756	-0.495655405975	-1.35838825001	-2.03183447897	-0.66286602481	-0.426024445853
Sarc4_g10262T	1.80114337581	0.659841798875	0.486959637836	-0.00300768410873	1.55835129422	-0.0565564009968	-0.784723336732	-0.808587359696	-1.26364199479	-0.317391333968	0.845574807579	0.615464732316	0.979109732815	1.1469375518	-0.146382280191	-0.191673645487	-1.43181251835	-1.88531470306	0.0793316157896	-1.28362328966
Sarc4_g10263T	1.65409402248	1.48543409821	0.535143160506	0.433762403782	1.59306430292	0.241059617235	-0.73807434873	-1.40498664954	-0.888227072095	-0.361490059669	0.09453451109	0.27709406953	0.975961745273	0.878670410925	-0.0212792038634	-0.872274726326	-0.876764169825	-2.20792164798	-0.485877586333	-0.311922877582
Sarc4_g10264T	-0.0564758603947	-1.08265252026	-0.689877714663	-1.21471844303	-1.21471844303	0.175169021926	1.14241265961	1.63459972809	0.821079841452	0.249975033765	0.50873313347	-1.21471844303	-1.21471844303	-0.258631215099	-1.21471844303	-0.819243703914	1.08771407693	1.49209195256	1.12713858324	0.741559198435
Sarc4_g10265T	0.768781724648	-0.0552928643641	-1.23956895319	-1.23956895319	-1.23956895319	-0.222829214417	0.997366913206	1.85206878327	1.16491806271	-0.360409554929	-0.381800288836	-0.893375846737	-1.04560443063	-1.23956895319	0.171078261837	-0.895244182604	0.726871522866	1.5545086686	1.13626908461	0.440969173518
Sarc4_g10266T	-0.118380790199	-0.935136390476	-0.935136390476	-0.935136390476	-0.935136390476	0.708211394091	1.1696113896	1.8486616927	0.955429263377	-0.935136390476	0.581812468688	-0.00195027686913	-0.935136390476	-0.935136390476	-0.935136390476	-0.935136390476	0.957430504895	1.75073175589	1.12969728196	-0.56502716984
Sarc4_g10267T	-0.680990900836	-0.680990900836	-0.680990900836	-0.680990900836	-0.680990900836	-0.653365437696	1.25047269595	2.77570369193	0.0863276626458	-0.680990900836	0.938609722801	-0.680990900836	-0.680990900836	-0.680990900836	-0.680990900836	-0.680990900836	0.958649672192	1.57265346694	0.899446791217	-0.337598356783
Sarc4_g10270T	1.23330597569	-0.500637068282	-0.500637068282	3.68640259471	-0.500637068282	0.494279301857	0.836965542287	-0.500637068282	-0.500637068282	-0.500637068282	-0.500637068282	0.106596634912	-0.500637068282	-0.500637068282	-0.500637068282	0.651368906495	-0.500637068282	-0.500637068282	-0.500637068282	-0.500637068282
Sarc4_g10271T	0.976936950928	0.816788050139	0.662012233165	0.240845012055	0.669881275373	1.22784537783	0.661191645094	-0.149672818071	-1.36073238802	-1.91760417864	-0.881292062813	0.925226961262	1.15643675207	0.893031578677	0.230600579045	-0.580477610325	-0.0489681063795	-0.12909633717	-1.7446098545	-1.64834305971
Sarc4_g10272T	0.563376791387	0.570158553183	0.874224256328	1.0808622516	1.07530466555	-0.193759166384	-0.336022270067	-0.684250900972	-0.910136858057	-2.10204232611	1.1216665864	-0.278846377517	0.475820556391	0.668524798383	1.16421684455	0.882867419896	-0.054142336979	-0.511196353136	-1.39327353797	-2.01335259648
Sarc4_g10273T	1.37097884655	0.681644684695	0.835989618652	0.586670645961	1.12599144102	0.589994675758	0.37991388121	-0.159040653409	-1.32647262277	-2.03569179144	0.847518263663	0.57890757927	0.560651502767	0.33266799461	0.415543289117	0.141809177707	-0.540407448966	-0.859949636785	-1.73227245704	-1.79444699056
Sarc4_g10274T	0.656177432046	0.588782828527	1.10467955003	0.907649914741	0.633541516309	0.296528204963	0.0892979945034	-0.55009081257	-1.6186396233	-1.70124686419	0.860960651932	0.875010117887	0.858376543554	0.502741737096	0.633541516309	0.770772193883	-0.348650140829	-1.09515219482	-1.5723710705	-1.89190949557
Sarc4_g10275T	-1.18214516496	-0.528634319344	0.483348090924	0.835822798258	0.679627631811	0.820262931823	1.1735617365	1.0001294569	-0.0934796668808	-1.6589052707	-2.17347493714	-0.789682213907	-0.583049793463	0.45407682096	0.489083996379	0.952839728133	1.10328834515	0.769853221708	-0.271489789913	-1.48103360223
Sarc4_g10276T	1.27486807523	0.0907925322866	0.0237611672699	0.194520469888	0.880493963259	0.10140361097	-0.403828230248	-0.00833480934208	-1.01024850926	-2.12672530452	1.74009359192	1.03072708757	0.958151769838	0.513758466167	0.423568720642	-0.062036044898	0.195467512927	-0.392362994658	-1.30834597106	-2.11572510396
Sarc4_g1027T	-1.67694180101	-0.901626912961	0.422218501873	0.655278593402	1.09870682121	1.20225890103	1.25757205952	0.867970780701	-0.253704352924	-1.2219606734	-2.10593563567	-1.19139157951	-0.75317339998	0.239175258644	0.502784746684	0.813287330709	1.08267536063	0.608802172636	-0.125875266523	-0.520120905059
Sarc4_g10286T	-0.917368584259	-1.05739728438	-1.01455581171	-1.31827441217	-1.38895122936	-0.334780411195	0.736014068648	0.485787487414	0.0090248095267	-1.26469080304	-0.296083340817	0.819308191938	-0.381823063751	-0.234999033234	0.241043524054	0.6920091045	2.40679300584	1.41563283062	1.23852049629	0.164790455076
Sarc4_g10287T	-1.36043402784	-1.1970105183	-1.5217012768	-0.761959518691	-1.5217012768	0.272973659223	0.357262973678	1.15349848679	-0.0743353264809	-0.244450905289	-0.0966021638363	0.486106636904	-0.497233461186	0.424285416215	0.415263526394	1.30767046008	2.32628597743	1.2857060871	-0.340052348684	-0.413572399915
Sarc4_g10288T	-0.112709609476	0.325713751416	-0.133487089262	0.193510983178	-0.976508931204	-1.44225139647	-1.43547906226	-1.32290259351	-0.796790998649	-1.48755053788	0.883591097469	1.9717210781	0.932648585503	0.100668482642	1.07675742891	1.57041468714	0.925410312121	-0.133487089262	0.125345572801	-0.264614671306
Sarc4_g1028T	-0.622417266785	-0.725359814067	-0.414171389832	-1.16116224635	-0.267342912911	-0.994667879444	1.45628715815	0.0541198585768	-0.540925091241	-1.16116224635	2.29757845704	1.68848335014	1.4000674949	-0.240640405688	0.00476126081221	0.0781151429252	1.03303954699	-0.454954616101	-0.333371133853	-1.0962772669
Sarc4_g1029T	-0.399626751162	-0.152424561105	-1.06775224307	-0.760459330424	0.31264529369	0.723488010727	1.43924059065	1.39555651683	1.11679232738	1.20370389029	-1.20603890324	-0.791281063773	-1.5789665331	-1.53351310396	-0.879842315052	-0.825296805937	0.749248009833	0.901955657849	0.890830013834	0.461741299741
Sarc4_g1030T	2.10800951579	0.513914286244	0.0243115218086	0.278869037691	1.42254977282	0.112305134245	0.112305134245	-0.122052382451	-0.919986245765	-1.09419971218	1.52849375478	0.905954133164	0.635835998623	-0.304375722003	0.124206727325	-0.660747365952	-0.178080994155	-1.18106417421	-1.42057894875	-1.88566947126
Sarc4_g10318T	0.261649463458	0.189101095251	-0.127421823375	-0.639910127653	1.75352421775	1.75898127947	0.707434860354	-0.267573652954	-0.72423872205	-1.47333568881	0.828297495241	1.88334851336	0.0405066558702	-0.121006908421	-0.0974447732097	-0.473120651796	0.344869114997	-1.50068097502	-0.704883603293	-1.63809576917
Sarc4_g10319T	-1.10037540352	-0.778148832278	-0.177681484797	0.616031256748	0.620249931265	1.72076035426	1.60508975489	0.531731350061	-0.709957333795	-1.66911519227	-1.40239859814	-0.936362100189	-0.463397568873	-0.12667567028	0.431772365322	1.39548846063	1.1048514692	0.563537549718	0.0120642510301	-1.23746455898
Sarc4_g10320T	-0.611995670333	-0.631812195479	0.0108245617549	0.184717952432	-0.848159246217	-0.624476612458	-0.973495125294	-1.32399222468	0.00366212676804	2.85986193272	0.787876458086	0.67784300884	0.642254327735	0.929328819397	0.556577772908	-0.558319373657	-0.459343641438	-1.77914410733	0.279925158801	0.877866077442
Sarc4_g1032T	-0.0358689049837	-0.734360714168	-1.72355053279	-1.20666432373	-1.32560299915	0.706347720353	0.909011711374	1.10734473226	1.13830958477	0.870197737071	0.194913756584	-1.00656240211	-1.04077589223	-0.620108866882	-1.1498480512	-0.372034431054	0.947700789644	1.05013797783	1.32656868335	0.964844425059
Sarc4_g1034T	0.0156596842287	-0.637129748277	-0.406537572253	-1.14924647618	-1.54542340677	-0.0798712995007	0.22972660535	1.04823636844	1.2923211803	1.42534914098	0.867115289394	0.100761018022	-0.579147727598	-1.74617906389	-1.10225257348	-0.802174630228	-0.381660303631	0.658392563982	1.83065199778	0.961408953328
Sarc4_g10350T	-1.10837360669	-0.720287195928	-0.758365700573	-0.580149012177	-0.639756712725	-0.534942085747	-0.223724414566	0.588444553409	1.25115643471	2.0124352129	-1.0302017336	-0.313538054925	-0.547605819186	-0.95138482286	-0.600808003005	-0.703905380549	0.377843936094	0.883819825316	1.72441612157	1.87492645852
Sarc4_g10351T	0.85429605636	-0.0663975359953	-1.52581330208	-0.757006199071	1.75774139841	0.748683365468	1.28331697598	0.930983404405	1.52143075524	0.0872353574394	-0.47448424787	-0.0520833310452	-1.66735458548	-1.56642949551	-0.534680440626	-0.769335828307	-0.244376024461	0.105161023864	1.02126036035	-0.652147707077
Sarc4_g10353T	-1.11597702279	-0.85239256114	-0.834359563352	-0.724001269947	0.148270883938	1.51942675034	1.6111748787	1.44672554027	0.895562328085	0.148270883938	-1.52734811708	-0.932373903565	-1.09988090763	-1.01348459052	-0.873191763463	0.0308271838863	0.957934805957	1.01534690715	0.816278737542	0.383190799679
Sarc4_g10354T_Sarc4_g10355T	1.72155289433	0.912643908167	0.383810736516	0.404481792823	1.18019024155	0.820107973106	0.408659581669	0.121953073545	-0.20006906746	-1.61301106614	1.18690229889	0.752277089924	0.112837575878	-0.245207565071	-0.125991085709	-0.223598170961	-1.12093404275	-0.827218833873	-1.44383807859	-2.20554925584
Sarc4_g1035T	0.0189094299349	0.379439916356	-0.304279852965	-0.145509558774	0.359733087519	1.44550001093	1.42164791558	1.43846807586	-0.372767676696	-2.83438886683	0.620196492252	0.00313736341514	-0.360834838718	-0.477491773719	-0.497140058343	0.140775885544	0.624535891679	0.448400284777	0.00454380931288	-1.91287553712
Sarc4_g10362T	1.41604545072	1.05017961551	1.20244407489	-0.0550861331615	1.01013730079	0.191182035071	-0.334953034005	-0.19423995038	1.3628452059	0.949991806603	0.433429139435	0.387270297676	0.420009070346	-0.500851416476	-0.773890043004	-1.76933695444	-1.88934760299	-1.56946761819	-0.500851416476	-0.835509827818
Sarc4_g10363T	1.52958449463	1.68938625797	0.290560109816	-0.046730396346	1.90002205683	0.469173822449	-0.358462396618	-0.860413820306	1.06869609782	-0.284678728841	0.797763487721	0.0262279059736	-0.615608747889	-0.68303029664	-0.458411158926	0.392191815299	-1.66912991372	-1.59402834276	-0.375207436482	-1.21790480999
Sarc4_g10364T	-0.809464017096	0.0357512459119	2.09135147398	-0.358320121858	1.77169416654	0.798769500846	-0.475200804326	0.931340635654	-0.809464017096	-0.809464017096	-0.809464017096	-0.809464017096	-0.809464017096	0.994718380843	-0.809464017096	1.61552071703	0.689014976337	-0.809464017096	-0.809464017096	-0.809464017096
Sarc4_g10365T	0.317804310113	-0.261664554957	0.580584506163	1.24191804915	0.170536663459	0.513188682884	-0.95001725458	-0.681135599967	-0.921738138747	-1.84484897363	-0.25261136986	0.663976861126	1.23390900756	0.0533532481808	1.61297237795	1.4271841265	0.192449925739	-0.0699689096043	-0.900344018873	-2.12554893861
Sarc4_g10366T	-2.34368365447	-1.31058675324	-0.49318489194	0.0679047173341	0.148913457653	0.650882897173	0.762557663745	0.412939777432	-0.127247000705	1.9095564014	-1.26014310168	-0.249095556972	-1.18388261228	-0.431633805666	-0.277570501351	0.434051038905	0.91145415347	-0.083594253906	0.83840786472	1.62395416037
Sarc4_g10367T	1.2421862753	0.881496269874	0.499837205173	0.750496811452	0.0708538430738	-0.524109476189	-0.550859807005	-1.01486799281	-1.34116297124	-1.07386823418	1.77346388149	1.43911213064	1.03209801201	0.43788619608	0.534944153261	0.363450279346	-0.7462733787	-1.04587952928	-1.22948206282	-1.49932160548
Sarc4_g10368T	0.626119781038	0.457717264909	0.557545161527	0.786478130074	0.675535311938	0.386667741276	0.270844730563	-0.0544050454083	-1.18468727574	-2.33115029074	0.52794281759	0.658659393562	0.624728755373	0.576528164133	0.806347240703	0.84022632694	-0.0551416261184	-0.369605417098	-1.26900357227	-2.53134759226
Sarc4_g10369T	0.784436557107	0.449289097244	0.764022431305	0.88264146369	0.45323282704	0.489532382643	0.176566693448	-0.188490230815	-1.03165592765	-2.42915186459	0.493439712816	0.520504149593	0.544119764672	0.584849238213	0.570994859424	0.88264146369	0.289025715073	-0.37302858782	-1.48338547028	-2.3795842748
Sarc4_g1036T	0.512402430903	0.947583213482	0.784337153668	0.717067222972	0.493327619307	0.9711434752	0.504317401534	0.163189087551	-1.11695919654	-2.42287816579	0.262208564454	0.581952663275	0.504317401534	0.310963035561	0.212274369357	0.624782529639	0.176378871954	-0.450358111103	-1.35525482153	-2.42079474544
Sarc4_g10370T	-0.843289378175	-0.104650797456	-0.171141622617	0.360728175903	-0.0553832986807	0.44180789587	1.20358287092	1.19844504263	0.084952005865	-2.49435420032	-0.949954396608	-0.886946055065	0.438706932528	0.0982965376528	0.203905003548	1.03723448276	1.34265572528	1.23093798739	-0.293329540515	-1.8422033709
Sarc4_g10371T	-1.400674567	-0.810414705691	-0.0840949240231	0.372557275453	-0.0331018707443	-0.219721736703	0.0108797439158	1.7700325804	1.54794703443	1.07009039898	-2.09787967095	-1.44379499973	-0.824810266491	-0.68091664382	0.103767766881	-0.0899386123773	0.0189062328273	1.1158430856	1.16511404437	0.510209834673
Sarc4_g10372T	-1.9127584045	-0.709303635752	0.780305502385	1.32927788967	2.20252684176	0.717573677777	0.225630973101	0.243256628025	0.48197979558	0.134407748153	-0.0908665527923	-1.17870560681	-1.14300566027	-1.24552436404	-0.0160908265244	0.624959433811	-0.4932493365	0.447028147896	0.934318750381	-1.33176100135
Sarc4_g10373T	-1.69432844668	-1.05676752951	-0.515673727772	-0.65059473633	-0.0295711043968	1.31217180448	1.8107625534	1.30110665922	-0.0372136516222	0.121520674837	-1.47392572524	-1.08686200626	-0.87187323826	-0.400610127288	-0.282189974367	0.181291508568	1.49050647103	1.31217180448	0.0401261082837	0.529952683447
Sarc4_g10374T	0.226837460643	1.00391959473	0.639469386117	0.783938394204	0.223050967541	0.176708164664	-0.130311559628	-1.48381685222	-1.68374003563	-1.51647512072	0.280489934328	0.672232325426	0.442160571658	0.842573004838	1.09175878054	1.61646302087	0.615172049601	-1.09119134955	-1.39232079183	-1.31691794559
Sarc4_g10375T	0.625983495618	0.652563714176	1.00641085032	0.810267027819	0.603097453122	-0.280459623056	-0.617162517552	-1.48378371784	-1.70786929421	-0.966952724856	1.38169089565	1.25847948737	0.976514266735	0.657447980167	0.870719555753	0.351061819634	-0.51611881305	-1.1788843427	-1.56491703061	-0.87808848248
Sarc4_g1038T	0.650458888835	0.58926967851	1.18229424799	0.846506254067	0.668863477714	-0.141611709437	-0.450473621614	-1.16479013463	-1.4943822504	-1.56102338357	0.54295572488	0.98007125021	0.870696529116	1.05035882299	1.02014414112	0.715546697286	-0.310836320289	-1.00272552062	-1.20179628481	-1.78952648734
Sarc4_g10396T	-0.777226962193	-0.507894975342	-0.0613491490318	0.125873929918	-0.272596432158	-1.1742881349	0.18102653624	0.287871729745	0.560233503766	1.26530397224	-1.6997263596	-0.542543945722	-1.03482036357	-0.740116591456	1.81475739753	-1.58888274982	1.30015412158	1.14030913457	1.3806122661	0.343303072104
Sarc4_g10397T	-3.02878830295	-2.28058365784	0.294141272897	-0.162019784156	-0.882594348562	0.7881543247	0.98892919667	0.106002173174	-0.0208228668568	0.669704384057	-0.385822734088	0.486721038974	-0.093447179096	0.204826538377	0.848688727174	0.387713869318	0.755744581721	0.560787675107	0.690198175168	0.0724669162134
Sarc4_g10398T	-1.50199684221	-1.37840942165	-0.637895078471	-0.120310185863	-0.426068343546	0.338555866318	0.882625581528	0.837255899035	1.23368639391	0.999061916065	-2.20973246027	-1.05704775468	-0.71274663819	-0.383011407678	-0.094398747293	0.0769910218706	0.943630125547	0.819405885401	1.33237009003	1.05803410015
Sarc4_g10399T	1.11545308763	0.992581293301	1.04298354686	0.848812937914	0.684517458547	0.154742414703	-0.257707425394	-0.680005154427	-1.22654841046	-1.68026130365	0.848812937914	0.810280217693	0.779780517878	0.754966258354	0.512835363427	0.383052816335	-0.589555908839	-0.906816196161	-1.64917146756	-1.93875298407
Sarc4_g10400T	-0.937934886251	-0.649595616982	-0.722860672871	-0.730963613485	-0.692468774559	-0.3705493395	0.33903114759	1.55257877755	1.78103618975	0.79585942522	-0.999751536861	-0.819904330308	-0.845780687664	-0.89184612138	-0.753778975863	-0.786121492395	0.589270477163	1.47628010916	1.68063060117	0.986869320519
Sarc4_g10401T	-1.00139561544	-0.740640249897	-0.441677162625	-0.933144393964	-0.0348378211103	0.615148910654	1.05858868902	1.64177371622	2.01101285144	0.815006892629	-1.62537662342	-0.883936177633	-0.877203274194	-1.00139561544	-0.721187376114	-0.640610431996	0.334497298438	0.916099942716	1.11706797157	0.392208469143
Sarc4_g10402T	-0.269207221531	0.594282320982	0.73914659152	0.640403132208	0.832770871214	-0.861544516539	-0.581680735069	-0.807456083205	-1.34022758948	-1.34022758948	1.05983343639	1.07160694215	1.34721624259	1.17768311464	1.39527602434	0.477034618854	-0.339048988544	-1.11540539209	-1.34022758948	-1.34022758948
Sarc4_g10404T	2.1072582528	1.92251512355	2.06142356936	1.58603722388	-0.368181160718	-0.614658336519	-0.331732506796	-0.408443343897	-0.905745873805	-0.541562410934	-0.0922432882898	-0.566332634711	-0.158650150695	-0.0382632503466	-0.50670692617	-0.0648813367251	-0.696067784425	-0.553870885457	-1.15173837584	-0.678155904256
Sarc4_g10409T	-0.79269969901	-0.441665123487	-0.588904710191	-0.700542850013	-0.63135501728	-0.632345941221	-0.496912237271	0.450532629861	1.4733002691	2.02231055876	-1.0845767286	-0.777408241439	-1.11344079204	-0.58580134626	-0.752143578109	-0.15658835948	0.479888488686	0.948627334486	1.55760876833	1.82211657518
Sarc4_g10410T	-0.179958726012	-0.289818210365	-0.860092260759	-0.567002633278	-0.883793525106	-0.603915975916	-0.250912259158	0.51330819045	1.53379248439	1.97776618206	-0.784428372557	-0.815429712238	-0.685863322446	-0.883793525106	-0.883793525106	-0.883793525106	0.148820997233	0.891728656344	1.64262057741	1.86455848526
Sarc4_g10411T	0.578696606443	-0.658916414749	-0.721192340834	-0.630345880672	1.17972067441	2.07788325166	1.76659894517	1.4464492378	-0.116256299834	-0.0794691145542	0.151838849906	0.635609504434	-0.597246221972	-1.65963959539	-1.06504786246	-0.90238020643	0.423659903837	0.0029282481761	-0.804178821498	-1.02871246344
Sarc4_g10416T	1.88823063578	-0.322317700111	-0.242274385908	0.96408169143	0.641178029792	-0.690693383684	0.840751202926	-0.374452806264	-0.690693383684	-0.690693383684	-0.690693383684	-0.690693383684	2.04413158152	-0.690693383684	2.15829897136	-0.690693383684	-0.690693383684	-0.690693383684	-0.690693383684	-0.690693383684
Sarc4_g10418T	0.88774079878	0.66661796286	0.585673278696	0.449509463194	0.442712177493	0.0910699334063	-0.215104774594	-1.04916137488	-1.89972004333	-0.987070291424	1.58719100518	1.09506997825	1.01406860206	0.6074623065	0.628630851465	0.529490754846	-0.348324335801	-0.808873628743	-2.05787954207	-1.21910312188
Sarc4_g10420T	0.962756866664	0.899386495663	0.770416107133	0.660257841071	0.732780644498	-0.0535137451164	-0.699316466344	-1.50786315092	-1.43065363637	-1.01591159886	1.2555348421	1.04124761632	0.938433064146	0.856039973255	0.717777098164	0.525196046219	-0.663934482325	-1.3885374621	-1.44003782892	-1.16005822428
Sarc4_g10421T	1.17029029908	0.910419980243	0.693749102374	0.508653305543	0.96704847699	0.331227364747	-0.232088199502	-1.22739967542	-1.59755667094	-1.31091530705	1.29150242172	0.987549561329	0.854495269091	0.616805966455	0.477265689703	0.295294261955	-0.595646361256	-1.28332020692	-1.55666589302	-1.30070938513
Sarc4_g10422T	-1.741642511	-1.03283600096	-0.370374792587	-0.262217482739	-0.181040030462	-0.133030058063	0.437166673047	0.85610049491	1.46397777362	0.874829144127	-2.24243665477	-1.05961149199	-0.725865403915	-0.148540774432	0.00229835045567	-0.127096249071	0.695240023625	1.17353812053	1.42646069556	1.0950801741
Sarc4_g10423T	-1.11544787566	-0.534985630536	-0.530214849705	-0.119032747738	-0.678255699809	-0.606726381634	-0.513570877438	0.0352601805561	1.31367570664	2.1128773879	-1.59969156384	-0.734783265376	-0.638689695579	-0.282630500469	-0.408930890855	-0.161142115392	0.126614055684	0.739943984304	1.59411845852	2.00161232042
Sarc4_g10424T	1.67524771555	1.51331845118	1.1244207755	0.613357133393	-0.0339127648615	-0.49434881065	0.858631795526	-1.61927342268	-1.68113639407	-1.70655661092	1.06908507057	0.264748026377	0.264748026377	-0.317901787278	-0.419990190502	0.723037318604	-0.230115762652	0.0653624959871	-1.27401934982	-0.394701715631
Sarc4_g10425T	-0.523607732999	-0.561361666548	-1.03694042387	-0.963037619733	-1.12940919856	-0.315828921826	-0.135189317527	0.598945857047	1.55920367462	1.84914993913	-0.389128609305	-0.798509510128	-0.847515355372	-0.678439944195	-0.866822207786	-0.505645000631	0.360180791748	1.02005011282	1.64728466881	1.71662046431
Sarc4_g10426T	0.226391678799	-0.591296750627	-1.38976616322	-1.33593679271	-1.55856604492	0.296754323342	1.38337695943	1.13039978985	0.829966603053	0.29203831265	1.33820464937	-0.0497134854679	-0.663944436649	-1.31970399899	-1.25100188921	-0.580490207985	0.243329221302	1.29685314593	1.25841918977	0.444685896288
Sarc4_g10427T	-0.47218982404	-1.19154989573	0.757977745184	0.269100702494	0.46245073706	0.281378502542	0.951965609758	1.26502278363	-1.81347069673	-2.1879952191	0.174559661804	0.228315654236	0.500682593241	0.932455211328	1.04287837143	0.529071410267	0.50497086164	0.314552552912	-0.701137589874	-1.84903917204
Sarc4_g10428T	0.986532523206	-0.304246728509	-0.193178719614	-1.28880529352	-0.0117788657082	-0.296464065928	-0.458143934904	0.209463749965	0.175424866717	2.67394273637	0.930134710757	-1.03463448171	-0.635029266337	-0.755146973899	-0.697000550665	-1.21971560027	-0.386046059385	-0.295439011907	0.520961593564	2.07916937177
Sarc4_g10429T	1.24510684471	1.11233490431	0.698697712	0.829199460828	0.696243601733	-0.0838986310201	-0.362165892603	-0.659761812331	-1.38692453756	-1.57544151504	1.38887712373	0.956070448762	0.642366294309	0.580396903158	0.377304926259	0.503887157538	-0.95234413831	-1.04207703509	-1.17813524878	-1.7897365666
Sarc4_g10430T	0.792823463319	0.682706046455	0.697823231426	0.728041076246	0.785394491198	0.0732805668294	-0.263519387086	-0.667717282145	-1.40756837933	-1.99594930492	1.23894509154	0.965965063499	0.784042767019	0.781412904778	0.752642545412	0.540565173038	-0.443777396234	-0.725337678671	-1.6697088898	-1.65006410258
Sarc4_g10431T	0.6518825663	0.424085676648	0.389579186512	0.295660730192	1.05777115395	0.162663141348	-0.229986319303	-0.32036076389	-0.916369319692	-2.64525635211	0.86521801119	1.07707342451	0.581231178197	0.897663190135	0.756166887328	0.627259178148	0.0117661629048	-0.413586682288	-1.1490027694	-2.12345828069
Sarc4_g10432T	0.341973385969	0.844710968474	1.09026294417	0.834035064336	0.923314931792	0.686259631242	0.393704777073	-0.486235444867	-1.25541979963	-1.7592934316	-0.304321029594	0.64419706384	0.876777945204	1.05651822076	0.606542498704	0.362547359739	-0.156989310111	-0.933261500087	-1.98939656929	-1.77592770613
Sarc4_g10433T	-0.395250524878	1.27625995029	-0.810166703425	1.82731956974	0.374693894359	-0.810166703425	-0.810166703425	-0.810166703425	0.138005749822	-0.810166703425	1.47090134355	2.15941538727	-0.810166703425	-0.810166703425	1.14691090094	-0.810166703425	-0.810166703425	0.000121991826051	-0.810166703425	0.103288771341
Sarc4_g10434T	1.5871516339	0.989573236793	0.411823358243	0.601163379908	1.2610242173	0.267868069515	-0.0334438612401	-0.552209881368	-0.820972209124	-1.68263906144	1.31960086928	0.923954296662	0.42038368515	0.323019545494	0.311395714158	-0.00361773119343	-0.887715320435	-1.22671282817	-1.40410383334	-1.8055432801
Sarc4_g10435T	0.314160609529	-1.38046251536	-0.0839792211335	-0.0440529037	0.881511293707	1.88375300873	2.16123133727	0.900655729956	-0.148310868778	-0.536093871593	0.790527337001	-0.507881392501	-0.505161645754	0.689051162191	-0.738299754798	-0.28805238231	-0.209595800843	-0.0664889048718	-0.949452694657	-2.16305852209
Sarc4_g10436T	1.02233896294	0.972808283598	0.881510027122	0.784593303419	0.972149864602	0.249393827246	0.0358475982368	-0.57681969002	-1.45965537111	-1.40654083317	0.710598659098	0.735009849627	0.769896785289	0.635667045519	0.649943195507	0.479655454045	-0.599610612783	-1.21936287331	-1.88686000318	-1.75056347268
Sarc4_g10437T	0.503041323922	0.641719074013	0.825042681998	0.811992428731	0.9050843194	0.520692155473	0.0461355293568	-0.523468635587	-2.09173627223	-2.25778236221	0.153185593109	0.475928381937	0.791992359594	0.931574931439	0.848865463884	0.726206484132	0.0334693552497	-0.57705134612	-1.32630059149	-1.43859087459
Sarc4_g1044T	-0.394316651294	-0.394316651294	1.37153250122	-0.394316651294	-0.394316651294	-0.394316651294	-0.394316651294	-0.394316651294	-0.394316651294	-0.394316651294	0.0570543454053	-0.394316651294	3.80375235014	-0.394316651294	-0.394316651294	1.07672722395	-0.394316651294	-0.394316651294	-0.394316651294	-0.394316651294
Sarc4_g1045T	-0.66359159459	-0.66359159459	-0.66359159459	-0.66359159459	-0.66359159459	2.58909686353	1.6186614705	0.703362357438	-0.219917009871	-0.0539391860507	-0.66359159459	0.396145149206	-0.66359159459	-0.590682749299	-0.66359159459	-0.66359159459	2.02008035001	0.836700295027	-0.66359159459	-0.66359159459
Sarc4_g10460T	-1.1000526903	-1.45389258792	0.334801683558	0.238783146395	-0.17646701469	0.863677305677	-0.15640438343	-1.47385274247	-1.62385705708	-1.33658279585	1.00342114142	0.0478175052576	1.52854333546	1.7065072082	0.967589938019	1.23351531087	0.23516931966	-0.292508745956	-0.501404539453	-0.0448033373646
Sarc4_g10461T	-0.686595290538	-0.192648485001	0.0144753825474	-0.61858065633	-0.468772997068	0.538266689955	0.829488460214	2.35859966148	2.44690342861	0.235944899876	-1.35887757588	-0.75769959344	-0.752569821928	-0.511155026279	-0.915431089415	-0.844198107072	-0.62134667597	0.96453761974	0.426755595372	-0.0870964188722
Sarc4_g10462T	-0.781689116546	-0.700466454268	-0.300649360088	0.00367605975593	0.363901636479	0.662756975897	1.67499415235	1.97040224288	1.66741146027	-0.528995660273	-1.44822027501	-0.933671441648	-0.703173587407	-0.414863770799	-0.533732131172	-1.47498033883	0.248924491911	0.956021371611	0.966517589202	-0.694163844324
Sarc4_g10463T	-1.6952872969	-0.446686976822	-0.235062474267	0.0237467827183	0.477983985821	0.963389478089	1.34307673406	1.36654630266	1.03669341181	0.127134989727	-2.88461697603	-0.956624979944	-0.634895755487	-0.0799685220466	-0.0891388450682	-0.112261030065	0.620902523334	0.866859658031	0.379071955337	-0.070862964951
Sarc4_g10464T	0.858947811848	0.307833737948	0.904977603943	1.60019835095	-1.07697230262	-1.11925532159	0.00750374115025	-1.0195634045	-1.72945435033	0.30944633078	0.23386550051	1.4364963302	0.583691956778	-0.893085692638	0.334637711125	1.92592176213	-0.972386791118	-0.762844234362	-0.790049815782	-0.13990892442
Sarc4_g10465T	-0.369404944802	-1.00477012704	-1.19154503947	-0.654639855191	-0.165877072718	0.33318645711	0.816982177454	1.35609284236	1.70476878919	1.32135525934	-0.98752956093	-0.650313447649	-1.25426670535	-0.989833130137	-1.02593973066	-0.872301422873	0.27714267165	0.944403067882	1.38673594135	1.02575383047
Sarc4_g10466T	-0.896270789012	-0.863947372306	-0.641444084564	-0.431664524669	-0.404639539076	0.583561618767	1.2415657157	2.06037274804	1.03897259659	-0.863947372306	-1.21113627161	-1.08962338341	-0.877215083591	-0.711135971043	-0.533753569888	-0.208400313309	1.25895198014	1.73702105265	0.928667608559	-0.115935045651
Sarc4_g1046T	0.334025540814	-1.37558582494	0.168875913423	0.694132917632	0.334025540814	0.353133055926	1.01760347182	1.10733927053	-0.530214330816	-2.86709338199	-0.393089004913	1.42055132615	0.903669275301	0.601437970026	-0.536355168098	0.570487932448	0.334025540814	0.0490189162452	-1.19120912949	-0.994779831697
Sarc4_g10479T	-0.429056288233	0.82759328239	-0.429056288233	-0.429056288233	2.21162833362	3.4041549264	-0.429056288233	-0.429056288233	-0.429056288233	-0.429056288233	0.188783709671	-0.429056288233	-0.429056288233	-0.196315928584	-0.429056288233	-0.429056288233	-0.429056288233	-0.429056288233	-0.429056288233	-0.429056288233
Sarc4_g1047T	-0.543591562949	0.541452465708	-0.27417158124	0.470659858216	-0.570141270999	1.3342337324	1.39982901351	0.0526885062763	-1.6393507663	-2.22153771184	0.848714840125	1.0973142932	0.104487677331	-0.0748219579465	-0.782679542073	0.804554102108	1.22989326025	0.234560317653	-0.444056926559	-1.56803674687
Sarc4_g10482T	-1.32787436572	0.295729608244	-0.180237416155	0.674697085851	1.62140484397	0.949079986509	0.909493329237	-0.442946613377	0.0551533213964	0.323415104816	-3.13327155859	-0.82679806883	-0.0836618889697	-0.491507710327	-0.462388838601	0.171584956566	-0.0632450533965	0.0181001690028	1.08926586871	0.90400723967
Sarc4_g10483T	-0.307880443488	1.0173560892	-0.145683804505	0.747237940525	1.68939954765	1.27437093093	0.314509213261	-0.336360154714	-0.216610309728	-0.0634126030591	-3.19440811855	-0.699208209779	-0.487739902672	-0.274845771057	0.24941260832	-0.19339828907	0.321428317632	-1.09839858702	0.430439143887	0.973792402239
Sarc4_g10489T	-0.375436071972	-0.375436071972	-0.375436071972	4.06472444169	-0.375436071972	-0.375436071972	-0.375436071972	-0.375436071972	-0.23082284813	-0.118386274989	-0.375436071972	0.983230238986	-0.375436071972	0.675745725041	-0.375436071972	-0.375436071972	-0.375436071972	-0.118386274989	-0.375436071972	-0.375436071972
Sarc4_g1048T	-0.541776081833	-0.377104153165	-0.407191429847	-0.315608977545	-0.294199719884	-0.276388966164	0.979378441137	2.3929573133	0.523641475514	-2.14659496048	-0.84304657556	-0.414753105584	-0.379544591669	-0.631049822037	-0.228232723511	-0.402611673611	1.352310792	1.89212979729	0.565487947267	-0.447802985612
Sarc4_g1049T	-0.342387163321	-0.425333442823	-0.796111113953	-0.723796908346	-1.25315346699	-1.1651642194	-0.779387731566	0.263336451111	1.55968888667	1.97441017724	-0.438812202314	-0.488616058822	-0.335316883868	-0.525933690493	-0.683522894596	-0.481480167839	0.214249984027	0.898691761918	1.69395429152	1.83468439183
Sarc4_g10501T	0.511924595016	-0.50240309667	0.322023423087	-0.104256613878	-0.30185148133	-0.675376734674	-1.09679076578	0.299972360735	2.22998276209	2.15050831584	-0.565251737164	-0.740176116263	-0.402849012445	-0.696040166476	-0.770415231889	-1.09268381514	-1.28726809037	0.402956621048	1.40965167564	0.908343108623
Sarc4_g10502T	0.588573103152	1.07559473204	-0.0335430612726	0.125169317106	0.96377095221	0.11116793945	-1.2302582429	-0.269385825384	0.968673457812	1.39713829353	0.320750520979	-0.719989340542	0.70817635452	0.857364516377	0.049950077693	1.20559260567	-1.5401421093	-1.25620898976	-2.03482278777	-1.28757151361
Sarc4_g10506T	-0.799888591617	-0.682533855446	-0.617067506244	-0.716920137952	-0.305691215444	0.211390048432	0.231149551946	1.07522832878	1.4002345815	1.56321311952	-1.53530136852	-0.971214225032	-1.15685269799	-0.630762516693	-0.940758259236	-0.614163533236	0.356698658075	1.09300848805	1.57209593741	1.4681351937
Sarc4_g10507T	1.21073730778	0.899826272517	1.8731884169	0.620293837404	1.19185819215	0.411180096118	-0.353712181491	-1.16803558716	-0.131809939602	0.541970375284	-0.104764674347	0.372216905059	0.442280857162	0.0889245412814	0.138313694591	-0.329140769873	-2.05470763788	-1.95510342361	-1.33765093049	-0.355865351794
Sarc4_g10508T	1.25410260945	1.0723261921	0.784811827566	0.620854757755	0.89425989591	0.0154002089015	-0.503159224022	-1.04608031671	-1.30924482539	-1.27440224815	1.2448712852	0.949307743973	0.819714172191	0.672096922588	0.543161188972	0.340465280982	-0.752830563103	-1.46783428541	-1.42990764609	-1.42791297672
Sarc4_g10509T	0.0484675932363	-0.46512496837	-0.315396543416	0.0855151027616	-0.64575242999	-0.816259821094	-1.15865497911	-0.263229008703	1.32035437355	1.68910255256	-0.207564966595	-1.31920133129	-1.88329979857	0.702235445592	-0.0540227191961	-0.192858310041	-0.285495652524	0.202655969254	2.14360482537	1.41492466657
Sarc4_g1050T	-0.684540622064	-0.851609112134	-0.706843402679	-0.814282767387	-0.736869181213	-0.363669535708	-0.162422320237	0.485338541629	1.51973041558	2.021887547	-0.899040487641	-0.649375897439	-0.963091356817	-0.758447972586	-0.503704585841	-0.567741839824	0.282287783309	0.83378360494	1.62756356803	1.89104762109
Sarc4_g10510T	1.13192672441	-0.36869918758	-0.622703717118	-0.773517437976	0.142942782122	1.65552801036	2.11419317796	-0.282466694977	-1.30880408647	1.08022263508	1.37258052641	0.411615594831	-0.755437259626	-1.32669200639	-0.831623981238	-0.728347985909	0.30327210425	-0.670905949081	-1.01659503845	0.473511789389
Sarc4_g10511T	0.365254241442	-0.280957950131	-0.650164951095	0.321283249911	0.957404317028	1.56603676421	1.84870034757	0.553142143995	-1.52926288541	-0.801595910751	-0.144410309905	-0.967468525529	-0.672939116352	-0.12304405222	0.579193890388	1.0378035369	1.0994305218	-0.120330658678	-2.02512336731	-1.01295128587
Sarc4_g10512T	0.695736747385	-0.033285159563	-1.11713254378	-1.38778096567	0.105999569083	1.04481457346	1.76686812665	1.25096109679	-0.396229142723	-0.0823453395928	0.90460944241	-2.47217899034	-0.855307827857	-0.390744449907	-0.429494863381	-0.0579230872799	1.19040555174	0.631213178394	-0.68520486927	0.317018953443
Sarc4_g10513T	-0.187005587581	0.504013850467	1.09185781985	0.744258232137	0.580520947455	0.384211506636	0.247027710159	-0.637627034882	-1.74583745607	-2.26197416692	0.103068785646	0.775804268186	0.787104618022	0.788323709722	1.06202653645	0.993044321729	0.202444630456	-0.370021377739	-1.62339992614	-1.43784138759
Sarc4_g10514T	-2.43491315887	0.604814294782	-0.292881290399	0.327630117949	-1.08606455197	-0.361818975227	-0.618474643013	0.753356933446	0.770263520084	1.41358418848	-2.21584056534	0.357365594348	-0.347695772512	0.142192945596	-0.233515018979	1.3426784573	-0.259105529081	0.585373724823	0.711800524493	0.84124920408
Sarc4_g10515T	-0.449188256955	-0.562667567668	-0.416362137181	-0.940621675489	-0.564124212084	0.110258408714	0.054227899288	0.575019524426	1.60550249826	2.25045945644	-0.594340546267	-0.525747491759	-0.594340546267	-1.10245115292	-1.04725056609	-0.946239012098	-0.330528798148	0.0694850735413	1.73995738388	1.66895171838
Sarc4_g10516T	-1.59119231666	-0.736265603006	-0.256331377312	-0.298608021558	-0.0636688560997	0.485276522726	0.446098159006	0.905691985036	1.46362226742	0.815124363786	-2.59855007827	-1.28529849568	-0.827164736394	-0.282729299937	-0.100126244449	0.289736863303	0.760099323855	1.06588143438	1.12113439441	0.687269715438
Sarc4_g10517T	-0.484024591429	0.625334787141	0.429243860249	0.322315614272	0.406404874649	0.286117407209	1.24015761876	1.08722981262	-0.28620110453	-3.03324960669	0.0418896861367	0.594623059107	0.289330383889	-0.448420718036	0.0733776290249	-0.739456995278	0.894965006369	0.86981113923	-0.15363699481	-2.01581086788
Sarc4_g1051T	1.14054232613	0.518413978765	0.823358762343	0.378686990488	0.346559795335	0.307834647907	-0.163664892459	-0.582014665069	-1.47289122934	-1.07643574382	1.54253698744	1.35106287785	0.686582201271	0.372699174906	0.577864302602	0.350045685663	-0.223517405637	-1.10361728984	-2.02733754048	-1.74670896405
Sarc4_g10529T	-0.331648225076	-0.331648225076	-0.331648225076	-0.331648225076	-0.331648225076	2.66726366758	-0.331648225076	-0.331648225076	-0.331648225076	-0.331648225076	-0.331648225076	-0.331648225076	-0.331648225076	-0.331648225076	-0.331648225076	-0.331648225076	-0.331648225076	-0.331648225076	3.30240438379	-0.331648225076
Sarc4_g1052T	0.596746795605	0.871867775286	0.93532598723	0.849347176839	0.708298060395	0.557445678616	-0.12000723794	-1.02514849976	-1.81195877326	-1.26754339735	0.803205828366	0.804738558564	0.550653583532	0.797099215997	0.819469629203	0.771207129171	-0.399130921999	-1.04678018978	-1.74619375602	-1.64864264269
Sarc4_g10537T	-0.79213458898	-0.503246945281	-0.697277514311	-0.691200967318	-0.441222069839	1.57767307181	1.74260768775	1.51498438134	0.780584308817	-0.959419788946	-1.39674831882	-0.722521139165	-0.643453806105	-0.787239436774	-1.07338280135	-0.355814575963	0.802398328636	1.32481772988	1.18635682691	0.134239617725
Sarc4_g10538T	0.524739123237	0.412948468185	0.384760589428	0.507423752735	0.0368183387138	-0.123539524927	0.401364092132	0.630610701185	-1.24896533654	-3.11900113692	0.802816218818	0.462658526555	0.618876398216	0.381743561363	0.487050539612	0.563314042929	0.775307849618	0.459248059733	-1.19990320143	-1.75827106264
Sarc4_g10539T	1.05527338398	1.38574610523	0.0807419884734	0.575540675018	0.825353995543	-0.237269291089	-0.585857787697	-0.595599152876	-0.917642075804	-1.31779603076	1.41432839769	0.935795434883	0.818656524895	0.469543912488	0.804250177176	0.262776510565	-0.380583013365	-0.750317208812	-2.062382051	-1.78056049454
Sarc4_g1053T	-0.682496655743	-0.682496655743	-0.682496655743	-0.682496655743	-0.682496655743	-0.682496655743	-0.552103321217	0.438988075562	1.62734062037	2.02372046607	-0.682496655743	-0.682496655743	-0.682496655743	-0.682496655743	-0.682496655743	-0.682496655743	0.189964301587	0.918531093764	1.69718990252	1.84632873027
Sarc4_g10540T	1.91943353538	0.882793434392	0.558737407189	0.697215397027	0.929599360414	-0.623085845515	-0.484215866758	0.451276325643	-0.249441064213	-2.81343731277	1.04835293474	0.757492140434	-0.132372964519	-0.0939214536782	-0.0108900132555	-0.123724609673	-0.258731486961	0.0855080478125	-1.10621841639	-1.4343695493
Sarc4_g10542T	1.58769911841	0.99887141766	0.554339354281	0.481435395432	1.04433502845	0.312072758318	-0.144044481224	-0.654523691553	-1.38154720175	-1.604192906	1.37737417335	0.953936793238	0.813210755352	0.422104442118	0.173328536111	-0.10980250001	-0.834465551778	-1.04918220056	-1.39089129211	-1.55005794772
Sarc4_g10543T	0.548419500867	0.485214851851	1.57143242976	0.529318070531	1.13669912615	0.0761332378241	-0.168163894062	0.0736004841233	-0.112665298478	-1.66590004465	-0.588310322939	0.348840949544	1.15192554404	0.41473453537	1.20555109191	0.283734778774	-0.721104140556	-0.813871214707	-1.22222951656	-2.53336016878
Sarc4_g10544T	-1.09559252659	-0.0736853512904	0.106824659447	0.609531676234	0.933447885615	1.35721297323	1.07680616924	0.859452027689	1.31215220132	-0.286646619509	-2.22315731463	-1.82894497162	-1.29519621604	0.438565683013	0.323976558156	-0.666316716614	0.745549350442	0.17372496367	0.311215743999	-0.778920175772
Sarc4_g10546T	1.67643819791	-0.408506128288	-0.408506128288	-0.408506128288	-0.408506128288	-0.408506128288	-0.408506128288	-0.408506128288	-0.408506128288	-0.408506128288	3.48177265	1.53967608036	-0.161788875658	-0.408506128288	-0.408506128288	-0.408506128288	-0.408506128288	-0.408506128288	-0.408506128288	-0.408506128288
Sarc4_g10547T	-0.0825320677163	-0.374599230068	0.43997063609	0.402835337869	-0.0849477562795	-0.287645901457	-1.68099650886	-1.22668615329	-1.51471124431	-1.88723578711	0.700076024407	0.783066648026	1.10133913022	0.864440967881	1.31489972703	1.68322198348	0.924266799921	-0.197685063486	-0.040508974379	-0.836568567961
Sarc4_g10548T	0.808113428956	0.0833219280584	0.0833219280584	0.241572103275	0.290953911563	1.37922641649	1.48844654024	1.56760303178	0.0572010543287	-2.45290454088	-0.114168755201	-0.27941862353	-0.455655297975	-0.76944562886	-1.00740861312	-0.372330088057	0.192421375932	0.850246603265	0.328041098321	-1.91913787265
Sarc4_g10549T	-0.22827149422	-0.7216517414	-1.7091605495	-0.458677906688	0.0732037088052	1.07008278403	1.27887261357	1.29543841177	1.2606702084	-0.166030406722	-0.571306427312	-0.446794820957	-1.85403883695	-0.805991121529	-1.40932610187	-0.219312432491	1.06134513853	1.20488290968	0.876734803103	0.469331261753
Sarc4_g1054T	-0.860565414408	0.00857594097193	0.318095968675	0.237684693056	0.912568100859	2.023303997	1.5891251544	1.1226730474	0.188725603931	-0.585666221601	-2.51031976643	-0.77567454972	-0.633888207052	-0.795892338835	-0.815170067264	0.423325451	0.296846030969	0.809262846534	-0.351367090753	-0.601643178728
Sarc4_g10550T	-0.585798595575	-0.509390793107	-0.596091401254	-0.596091401254	-0.596091401254	-0.596091401254	-0.596091401254	-0.0680977945147	1.3841255171	2.31938048022	-0.596091401254	-0.596091401254	-0.596091401254	-0.596091401254	-0.596091401254	-0.596091401254	-0.471946353792	0.611772260526	1.74302044709	2.13394024585
Sarc4_g10551T	1.1059966324	-0.776624088841	2.30675615954	1.77109559667	1.04868366742	1.29012484303	-0.776624088841	-0.776624088841	-0.776624088841	-0.68499511922	0.0664756878042	1.07757604249	-0.776624088841	-0.0456552560009	-0.617505099481	-0.776624088841	-0.776624088841	-0.776624088841	-0.328936355089	-0.776624088841
Sarc4_g10552T	0.465094736587	0.630094407738	0.389127595416	0.223156439684	0.962663903196	0.28167246181	0.751531379647	-0.0593526332331	-0.57024607271	-2.95471074112	0.502915430302	0.667637474814	0.470247057781	0.857542964442	0.366726860326	0.402517149611	0.349266620634	-0.300552832184	-1.22228144046	-2.21305076228
Sarc4_g10553T	1.13346799526	0.930375926076	0.76460848429	0.651734719247	0.865775629592	0.208731581797	-0.420535849537	-1.23636624826	-1.61567320324	-1.11628831801	1.24595864295	0.969535568393	0.793163847359	0.65766289789	0.573597437506	0.44632003052	-0.658142095681	-1.28859359502	-1.66339891525	-1.24193453588
Sarc4_g10554T	0.724146596858	0.67965445719	0.728757368188	0.611006470601	0.75604275976	0.877760893873	0.842878601636	-0.20132124271	-1.99471508971	-1.94124992944	0.590221253566	0.408636500678	0.611006470601	0.515971436095	0.478375756045	0.433274235303	0.0366286038284	-0.595902963126	-1.78103409111	-1.78013808813
Sarc4_g10555T	0.433454242778	0.637013610572	0.783248838699	0.534915753218	1.00824419591	0.841008799344	0.700956583165	-0.335651381228	-1.5576540246	-2.14880819961	0.175116824311	0.680812450183	0.803976500202	0.484069655015	0.801742140102	0.510263749888	-0.0857418275749	-0.739880947575	-1.56078598772	-1.96630097508
Sarc4_g10556T	-0.828700820847	-0.361516752112	0.508120828974	-0.115134514971	-0.836034602885	-0.38210192604	-0.47406278734	0.152727130005	1.45517623294	2.16292248866	-2.05791001954	-0.708823383457	-0.317286808656	-1.00901779506	-0.359395832328	-0.272975253318	-0.0615925120559	0.421958772808	1.42747220299	1.65617535224
Sarc4_g10557T	0.863031728808	0.162139979289	0.459045801563	0.614777349828	1.05268493466	1.11197044117	-2.50601865635	0.121980797061	0.0231938002737	-2.31082596483	0.358341324218	-0.137075222593	-0.74433650386	1.1811336828	-0.867571860779	0.287499044795	-0.11846400695	-0.445614103836	-0.299992904859	1.1941003396
Sarc4_g10558T	-0.62520176777	-0.62520176777	-0.62520176777	-0.62520176777	-0.62520176777	-0.62520176777	-0.62520176777	0.952374000659	1.69920260807	1.95007660938	-0.62520176777	-0.62520176777	-0.62520176777	-0.62520176777	-0.62520176777	-0.62520176777	-0.62520176777	0.80008527117	2.25674359895	1.09434266056
Sarc4_g10559T	-0.47301889229	-0.502707201985	-0.662106288126	0.333440553573	1.45257286055	1.75568736135	1.79478173146	0.0640239444008	-1.34307458902	-0.964552155858	-1.31078740607	-0.818257230698	0.127157110708	0.113219205421	0.684644348112	1.21973077457	0.688357035665	0.250437398755	-1.27304203395	-1.13650652656
Sarc4_g1055T	-0.357865196296	-0.383871640937	-1.02160186199	-0.887382206164	-1.40950384652	-0.144403520943	0.459705661801	1.24809030632	1.27713484615	1.54396043794	-0.712353552882	-0.969647126441	-0.874606113699	-1.03555876722	-0.859675164629	-0.586084985278	0.944666088619	1.01962066421	1.26771674639	1.48165923158
Sarc4_g1056T	-1.05272895	-1.14946324348	-0.507191313179	-0.225343400477	-0.21032068573	0.0756982822877	1.01798255726	1.43418767081	1.10673101051	0.935436659282	-1.55214546752	-1.54239678195	-0.920097008504	-0.921022815416	-0.547628888383	-0.394369458369	0.910609138549	1.29885445695	1.27777260119	0.965435636187
Sarc4_g10574T	-0.519323142331	0.608918517466	1.20499174932	1.00867833438	-0.410480720453	-0.849443738295	-0.461783922166	-0.692156431244	-1.84558410236	-1.62756035932	0.461415113077	0.554910667359	0.914489158331	0.855802317889	1.26630676147	1.35762354635	0.84219988521	-0.566929142253	-0.563022372346	-1.53905212008
Sarc4_g10575T	-1.10122173704	0.427093711884	0.384294534064	1.28549140298	-0.676930073869	-1.18305652487	-1.53064915592	0.828405662223	0.870481191004	-1.46896413209	-1.35345239905	-0.529720340212	0.956252354343	0.125029437327	0.822719209069	1.46738431678	0.698506507451	0.882404064525	0.400711221726	-1.30477925032
Sarc4_g10578T	-1.18526005206	-0.163997604379	0.503514756288	-1.17258778302	-0.0921561114853	-0.269869197297	-0.0906360259084	0.717512636618	0.724368387289	2.35128053589	-1.18526005206	-0.652937832376	-0.562098186604	-1.18526005206	-0.311614034245	1.38983480753	-1.18526005206	-0.184008325298	1.28737900005	1.26705518518
Sarc4_g10579T	-0.46438265475	-0.417863511914	1.69803205138	1.11328548206	0.646910772199	-0.932924626785	-0.932924626785	-0.932924626785	-0.932924626785	1.30927002836	-0.932924626785	-0.87584322739	-0.46438265475	0.467888762458	1.82823133714	1.64271016428	-0.932924626785	-0.932924626785	-0.0721274697945	0.118743308215
Sarc4_g1057T	-0.891983483709	-0.891983483709	-0.891983483709	-0.891983483709	-0.891983483709	0.0891705465941	0.745758032713	1.36488430494	1.18172487846	1.57921180157	-0.891983483709	-0.891983483709	-0.891983483709	-0.891983483709	-0.891983483709	-0.518053035932	0.560793262914	1.16390677494	1.35685138293	1.39558688795
Sarc4_g10581T	-1.35872741552	-0.398128025636	-0.625851311761	0.378545886797	-0.263215422294	0.231084333432	0.571352963064	0.997721970933	0.971153090358	2.29450995872	-2.16450789033	-1.07150272809	-0.522717300886	-0.299214553444	-0.562188532092	-0.274208107463	-0.471531670455	0.670708051144	0.336109506978	1.56060719654
Sarc4_g10582T	-1.62579016473	-1.08648701815	-0.436206604367	-0.000732778888817	-0.275958524906	0.123651275131	0.451057686829	1.92465163276	1.24062245208	-0.0862235218287	-2.30474039501	-0.800002168508	-0.422803458316	0.229737884441	-0.434861426381	0.947396435058	1.33989829856	1.0276997044	0.482428734324	-0.293338042498
Sarc4_g10583T	-0.510575583834	-0.493568158958	-0.558964601828	-0.558964601828	-0.558964601828	-0.558964601828	-0.558964601828	-0.409680640994	1.30469962897	2.54094033659	-0.558964601828	-0.558964601828	-0.558964601828	-0.558964601828	-0.558964601828	-0.558964601828	-0.558964601828	0.559266443404	1.54122215651	2.17527104023
Sarc4_g10584T	-1.63835852062	-1.04149087138	-0.44830132768	-0.312053096816	-0.347808489684	0.411904309109	0.926732351134	1.1058729338	1.30787678935	0.753880164721	-2.29612814419	-1.18532653671	-0.593974053362	-0.245139806322	-0.261710372347	-0.100277459076	1.08584564718	1.22061755915	1.01545795805	0.642380965681
Sarc4_g10587T	-1.00281298843	-0.984804442169	0.751426618235	0.860532064168	-0.297476282785	1.50183568105	0.479084446956	-1.00281298843	-1.00281298843	-1.00281298843	-1.00281298843	0.181792890235	-0.91037536856	1.3758420554	1.39711109128	1.92456917523	0.503854330287	-0.66554645136	-1.00281298843	-0.100967877362
Sarc4_g10588T	-0.472263130486	-0.472263130486	-0.472263130486	-0.472263130486	-0.472263130486	-0.472263130486	-0.472263130486	-0.472263130486	0.699106401514	2.45218835899	-0.472263130486	-0.472263130486	-0.472263130486	-0.472263130486	-0.472263130486	-0.472263130486	-0.472263130486	-0.18823245506	1.15870541554	2.96217923631
Sarc4_g1058T	-0.487492969605	-0.487492969605	-0.487492969605	-0.487492969605	-0.487492969605	-0.487492969605	-0.487492969605	-0.487492969605	0.861821418044	2.74387828908	-0.487492969605	-0.487492969605	-0.487492969605	-0.487492969605	-0.487492969605	-0.487492969605	-0.487492969605	-0.253476522833	1.62097156167	2.33919979812
Sarc4_g10590T	-0.859983642288	0.362866041795	-0.859983642288	-0.859983642288	-0.222230094492	-0.859983642288	-0.080366920995	0.819001881414	-0.859983642288	-0.859983642288	1.0105009715	1.74598071762	-0.859983642288	1.06746876439	-0.859983642288	2.24903775724	1.08438668573	0.558149135084	-0.859983642288	-0.854942158693
Sarc4_g10591T	0.242195744207	0.435378368454	0.365279034085	0.415966632649	0.74248955911	1.01300591607	-0.0464026707784	-0.53248592583	-1.03765109699	-1.73921404592	1.6640242783	1.2041892411	0.499127596174	0.716147771778	0.554702722813	0.275396115604	-0.478081450724	-0.358416372835	-1.88328124427	-2.05237017301
Sarc4_g10592T	-0.858019908813	1.95982371598	1.52257150266	-0.40810828898	0.782555653563	-0.858019908813	0.641721646639	0.350564372676	-0.303784025825	-0.858019908813	2.19208354002	-0.858019908813	0.00136850999898	1.03818893876	-0.806880609627	-0.858019908813	-0.105945685364	-0.858019908813	-0.858019908813	-0.858019908813
Sarc4_g10593T	0.655329085766	1.55696812654	1.22741558723	0.193720222941	-0.425010340968	0.622775388518	-0.431193106494	-0.668372919437	0.687924334665	-2.62395741286	-0.898313717331	-0.472410135232	-0.747352538423	1.63082856335	0.555863034334	0.437050469536	0.370625501354	0.238310725114	-1.32653684246	-0.583664026144
Sarc4_g10594T	0.943133617563	1.7638693274	-0.149454229977	0.744593809311	0.199213961355	-0.125082721346	-1.16176408651	-0.247562272249	-1.11547774922	-0.684659546758	1.69715772736	0.158616832063	0.00802056247274	2.05402700965	0.259800722879	-0.600086084558	-1.2008947754	-0.345488270704	-1.69644146689	-0.501522366458
Sarc4_g10595T	1.91740745139	0.592187088082	0.738610014014	0.0996329394107	1.529929636	0.383648779482	-0.681594420371	-0.325351342589	-1.12554927646	-0.886063540527	1.17589265973	0.604767871805	0.809756385066	0.373867792181	0.532635532664	-0.341681646555	-1.1332115053	-1.33093638092	-1.50662009351	-1.4273279436
Sarc4_g1059T	-0.0184706630182	-0.906416510429	0.14705253314	0.319111157263	-0.325301389605	-0.906416510429	-0.390082347996	-0.906416510429	0.801968476511	2.3188084125	-0.136485780121	-0.832202708261	-0.906416510429	0.174007651517	-0.906416510429	-0.682681312749	-0.811130275794	0.0955556973911	1.69130500761	2.18062809376
Sarc4_g10600T	1.89330897641	1.40679962934	0.890896824804	0.843718473763	0.073955888094	-0.22855770386	-0.566690548369	-1.29221756881	-0.744313825445	-0.370365505198	1.43191511575	1.28330792113	0.713284244647	0.175769766063	-0.947382692696	-0.226925581551	-1.07357620799	-1.31253834877	-1.31253834877	-0.637850508541
Sarc4_g10601T	1.3664476187	1.0688429668	0.892941381752	0.494175273483	-0.283504397168	-0.835761909091	0.0520600485519	-2.01064672311	-1.90264739906	-1.1437069427	1.35232334005	0.616188840696	0.787288404696	0.533260796238	0.0293460331018	1.07176099578	-0.767365459508	-0.0107524906557	-1.1485280561	-0.161722322459
Sarc4_g1060T	-0.873253263906	-0.87722618807	-1.31316263093	-0.624156503364	-0.304579625733	0.484611395274	0.696713921156	1.47610934639	1.27384040584	1.03627752015	-1.35931119974	-0.709264846336	-1.27069548003	-0.824488510301	-0.844450984424	-0.406653063421	0.943245477168	1.36928955408	1.30307005976	0.824084616438
Sarc4_g10611T	1.12221509241	0.929487620699	0.992676282208	0.800043483435	0.837428247831	-0.168496319407	-0.344449507112	-0.504468586451	-1.38947221451	-1.96120335597	1.39606858243	0.495932119645	0.894201065095	0.553766731848	0.456803587125	0.367623140493	-0.718953008241	-0.781336689232	-1.20153294826	-1.77633332404
Sarc4_g10612T	1.0191907304	0.885907446219	0.465149082242	0.42545472816	0.644362344012	0.315626941972	0.0212003270798	-0.601051538651	-1.5970636606	-2.20453614858	1.31854205817	1.04057337047	0.669523077262	0.593353944208	0.540189122651	0.393416203471	-0.0850035061609	-0.759874222089	-1.3418136586	-1.74314664164
Sarc4_g10613T	-0.933255027297	-1.19199921178	0.538158195448	0.820107120958	-0.878224995448	-0.566950036638	0.178550897972	0.558359606824	1.59304991081	1.40573694369	-0.85480643492	-0.702362805886	-0.928389116747	-1.94627787517	-0.786592695803	0.546489491332	0.0317425542344	0.34231663383	1.24980077792	1.52454606667
Sarc4_g10614T	-1.02314460768	-1.08451417479	-0.677975221912	-0.727497551202	-0.322489222606	0.27834398377	0.714287542923	1.51073491235	1.78882399576	1.39075028788	-1.22993419887	-0.894039872651	-1.12718685544	-0.691650783499	-0.672980966821	-0.812563762721	0.452892149191	0.945986509871	1.20282451597	0.979333320493
Sarc4_g1068T	-1.00580683023	1.67933188681	-0.759495022974	0.138891764136	-0.0502869712216	1.68717460548	1.31298865345	0.284295488908	-1.46698230956	-1.27301048488	0.116871453487	-0.0521878207116	-1.69430401865	0.265806881954	0.903031196342	0.347055324744	1.02572371459	-0.588263038427	0.423266943005	-1.29410141625
Sarc4_g1069T	-1.06631418549	-0.877893967688	-0.633276046712	-0.502950748651	-1.48566914944	0.372137300308	1.20885521908	0.851661402651	0.4814529799	1.58931572482	-0.976147635216	-0.536751511756	-0.672856674946	-1.05792116934	-1.12940665118	-0.348413856979	0.990753769116	1.01599552444	1.20507024744	1.57235942963
Sarc4_g1070T	-1.63755346151	-1.21297334023	-0.863155165621	-0.411489609712	-1.34087294075	0.0299649574537	0.810549071357	0.381956213842	0.729670030673	1.30728686532	-1.36177789667	-0.895339597651	-0.346908993772	-0.545878532481	-0.258512685616	0.529277156621	1.10343079928	1.05540402674	1.30009536741	1.62682773533
Sarc4_g10716T	0.301521557172	0.440510116394	0.748781030113	0.964471643656	0.500760994204	0.281131462277	-0.100950624045	-0.617592392705	-1.57529612138	-2.24738749227	0.347627027889	0.748781030113	0.769718319096	1.09243612518	0.988631106726	0.745234698628	0.379432852141	-0.431155602608	-1.4762682726	-1.86038745798
Sarc4_g10717T	-1.58673835863	-0.634134753129	-0.800820264061	-1.03955637887	-0.922669129959	0.00506286592909	0.22707129278	0.510347253923	2.3306694093	0.798282199363	-1.26277010272	-0.418334189737	-1.05219123429	0.113780336216	-0.251640985128	-0.256996680118	0.650048741369	1.49105157486	1.40800539543	0.691533007484
Sarc4_g10718T	-1.32075387655	-1.35854134584	-1.62865266965	-0.156989454126	0.1861008235	0.752399270753	0.823311922211	1.82110667797	0.887968584055	-0.072512339894	-1.30322073231	-0.80080281337	-0.226779210384	-0.887800530427	-0.390934174341	0.468709701224	1.74243379447	1.0848007185	0.693629864162	-0.313474209951
Sarc4_g10719T	0.503410799571	0.966282012704	0.435398627854	0.529840029136	0.721748614572	0.749492260573	1.08755079935	0.781337216233	-0.805601371049	-2.59924076397	0.286497690351	0.503410799571	0.123729735725	0.185953509385	0.0959723696724	-0.177603300699	0.307181014062	0.0422710438826	-1.34232766583	-2.39530342109
Sarc4_g1071T	0.393266438135	0.250904351574	0.377780939758	0.519542621598	0.438562951422	0.423026852922	0.21181290114	0.0667908989337	-1.17570850383	-2.82206769417	0.538978703954	0.764531681007	0.567742497238	0.840358073771	0.629510196533	0.830711206803	0.526721605579	0.0166133116893	-1.17119818976	-2.22788084428
Sarc4_g10720T	0.876042700575	1.20476611449	1.09752117993	1.18685752525	0.763818073006	0.0959048767966	-0.745864274511	-0.772522489001	-1.65426489424	-1.57256270047	0.402067058228	0.65636143445	0.615585383058	0.677436523467	0.677436523467	0.771574267641	-0.554915491656	-0.515760635734	-1.56154172992	-1.64793944481
Sarc4_g10721T	-0.782294615855	-1.00012616961	-0.651009506915	-0.627882294249	-0.340253791601	0.237885367277	0.834550410901	1.36108964472	1.48630047204	1.08926804674	-1.51685616447	-1.2895500828	-0.95635470892	-0.977844981487	-0.516279770981	-0.674875383608	0.682749489067	1.13309058839	1.26007008526	1.24832336609
Sarc4_g10722T	1.44231947604	0.61372874765	0.351683338546	0.0111362653149	0.532689588899	0.532689588899	0.61372874765	-0.342538358665	-0.511276303893	-1.58756720838	2.35920411495	1.32953951822	0.676309998207	-0.452171671755	-0.419236872767	-0.778519564748	-1.03122075497	-1.20717746061	-1.10210043362	-1.03122075497
Sarc4_g10723T	0.683933665596	0.827285622306	0.941236926748	0.685104207166	1.01993895963	0.116206054132	-0.271469637387	-0.865131738929	-1.61187567243	-1.527387737	1.16647021392	0.960184174094	0.756648306599	0.789815515468	0.693491847767	0.513536061009	-0.679223475063	-1.20821270261	-1.6812232515	-1.30932733952
Sarc4_g1072T	0.961067187942	0.176991337437	0.870374491433	0.550972318632	0.550972318632	-0.05699382187	-0.210301430169	-0.708417958088	-1.39576194823	-2.0014482475	1.27833850042	1.13759533473	1.05205209526	0.67766161238	0.97764781559	0.392712128096	-0.539051188706	-0.613952916886	-1.32797765474	-1.77247997437
Sarc4_g10733T	-0.996085354285	0.125109276192	0.102933647325	0.368167663994	0.746982293883	0.846749888973	0.674565070365	0.641747376121	-0.296461171023	-1.52734671177	1.71764430899	0.1943990784	-0.451273970184	0.881201724415	0.279853398702	0.0201327694587	0.770954619852	0.159238735533	-1.60517515505	-2.65333748989
Sarc4_g10734T	-1.1033776062	-0.819027326853	-1.75249680205	-0.365675439455	-0.397819337387	0.521616013208	0.67438636452	1.46487758798	1.40258284249	0.663406565286	-1.58908316895	-0.339137611195	-1.62715727347	0.124682313716	-0.625852223041	0.0791213991091	0.897875170398	1.04928766612	1.28501822392	0.456772641848
Sarc4_g10735T	1.43093110565	0.759401241834	-0.759724246753	-0.145155593474	-0.2092835528	-1.04429432829	-1.15648927693	0.252565735173	0.550225534496	0.453053110364	2.22650797721	1.36645176082	0.124358969595	1.05705089181	-0.741104532495	-1.83489128431	-1.0572431468	-0.16885279076	-0.322263331521	-0.781244242818
Sarc4_g10736T	-0.620091373179	0.523754414004	1.39348124225	1.12777030771	0.978200955259	0.21079470217	-0.427268108266	-1.06567602815	-1.71646774596	-0.055361410157	-0.97407143343	0.464736816979	0.703556198678	0.951889341691	1.32079814618	1.28091521952	-0.399771746714	-1.29656106483	-1.50455316133	-0.896075272417
Sarc4_g10737T	-1.02233745944	0.711133987901	1.24652004286	0.487947450818	0.482905345933	0.547705165025	-0.0800119683061	-1.02233745944	-1.02233745944	0.481338015688	-0.67002227383	-0.744405799122	-1.02233745944	1.71453702045	2.33014184838	0.451384776223	-1.02233745944	-1.02233745944	-1.02233745944	0.19718860408
Sarc4_g10738T	-0.406748107605	0.224511786391	0.844854488619	0.921376332533	0.668480335666	0.829175278223	0.587082121393	-0.714207051374	-1.88986338863	-1.85733164515	-0.852189000175	0.591820303619	0.795927788615	1.16551150998	0.953203165969	0.970698882021	0.453965027141	-0.526310402751	-1.38037951718	-1.3795779073
Sarc4_g10739T	-0.501904461238	-0.38790584496	-0.899423260586	-0.799185113463	-1.08263096415	-0.246476553122	0.403057804409	1.38307250542	1.38932890468	1.0923702612	-1.27094942601	-1.14244251097	-0.990669542975	-0.947826368297	-0.634294312935	-0.377410380242	1.0131520026	1.37404453715	1.3856949783	1.2403977452
Sarc4_g1073T	0.779077497941	0.531060709858	1.07622061169	1.01621911549	0.433248548024	-0.951328960352	-1.82348617404	-2.03213023458	-0.0906012678954	-0.152907555451	0.357212114848	0.779077497941	0.966702985111	0.917787570916	0.855875328629	0.779077497941	-1.55109207272	-1.40179002243	-0.236794708135	-0.251428482782
Sarc4_g10741T	1.42997272816	0.92223023852	0.14702815487	0.00721148781264	0.891367768418	0.399432473689	0.204459548158	-0.342200466263	-1.48907052734	-1.18060833907	1.36303739718	0.911962049686	0.966634787066	0.36064815221	0.687149408162	-0.214768471107	-0.248868521667	-1.16528744924	-1.77899459844	-1.87133582082
Sarc4_g10742T	0.159161282545	0.0358811290825	-0.460551174884	-0.450148262324	-1.17845214	-1.01468652522	-0.906099763192	0.124777552376	1.36261543945	2.12102928163	-0.326045886437	-0.739133605192	-0.382498792485	-0.85861542043	-1.07165052802	-0.706696587241	0.0830835020781	0.694655595163	1.52989132407	1.98348357903
Sarc4_g10743T	-0.367029681615	1.77223738935	-0.462720425922	0.814101628035	2.19304900586	1.19455897214	-0.679916101738	0.886333645845	-0.643340071205	-1.08129026606	-0.497446176128	-0.937524107391	0.486485947082	-0.185537005493	0.316632183125	0.251173669558	-0.992879681845	-1.80418868214	-0.818356438293	0.555656196835
Sarc4_g10744T	-1.40222817357	1.38144357862	0.738454331692	0.926255912847	0.621054699603	0.00337134378372	-0.442985463499	-0.128045579037	-1.56723068671	0.87976566523	0.152766667722	1.13806789921	0.384752990845	0.247271546325	1.44394539776	0.677962500354	-1.56723068671	-0.756068655829	-1.54358324194	-1.1877400467
Sarc4_g10745T	1.01119839376	0.955157999272	0.705079025494	0.661723721838	0.763424142414	0.401740919613	0.101972322693	-0.61016195319	-1.32341939302	-1.83792449437	1.10773938762	0.833358015347	0.442623863038	0.691370629973	0.629697969054	0.518316921744	-0.527283626821	-0.924524407837	-1.8061312793	-1.79395815732
Sarc4_g10746T	-0.268568765594	-0.280245773206	-1.19747674891	-0.792333590184	-0.224082130725	0.211021576195	0.642480343931	1.44410115664	1.82158842127	0.953486589991	-1.44269495917	-0.655456484253	-0.936538747032	-1.20373712404	-1.21559878539	-0.709198839938	0.467810744851	1.09296013438	1.3790996479	0.913383333288
Sarc4_g1074T	0.710976181565	0.302558209199	0.50208806658	0.231997958741	0.186297029602	0.532136161794	0.7348881637	-0.581041242421	-1.58960121971	-1.90556137174	2.12041748102	1.0546533331	0.60579816106	0.0651444454876	0.485098190417	0.102624470063	0.237071437748	-0.604542911761	-1.6457004373	-1.54530210714
Sarc4_g10750T	-0.76286798684	-0.11973730262	-0.0623542554946	0.0348908943268	0.684813998463	0.97093446264	2.23134322141	1.53795980711	0.336592608499	0.112543091699	-2.58496480736	-1.41857677145	-0.731484247993	-0.388292936073	-0.497495422417	-0.0644053087885	0.33163074859	0.815218925604	-0.113760096752	-0.311988622562
Sarc4_g10757T	-0.453371569024	-0.820945047837	-1.10100623958	-0.866973437247	0.441143367658	0.893915928587	1.66761053817	1.26084846643	1.62021834451	0.368158031828	-1.40324087831	-0.608877057071	-1.30706461792	-0.760403917286	-0.697438620995	-1.00232910552	0.579416672809	1.16036654985	1.1072330835	-0.0772604925456
Sarc4_g10758T	0.613306748248	-0.259289246717	-0.374874125079	0.035891126119	1.16071194685	1.59278515818	2.11247045183	1.33338971353	0.776215626606	-1.77740495204	-0.352067194055	-0.550407591428	-0.98113061595	-0.922074964867	-0.973282817657	-0.770849572572	0.213222097552	0.42528758842	-0.070683497929	-1.23121587904
Sarc4_g10759T	0.74448922755	0.144216346966	-0.407385480079	-0.0863169620205	0.88765853799	1.81671487432	1.43410127619	1.15225168856	0.91086958383	-2.08503221396	-0.291262322282	-0.0532944097419	-0.888473746325	0.596900554741	-1.04243157048	-1.18024489837	-0.784503256899	0.381528798731	0.19570934676	-1.44549537548
Sarc4_g1075T	-1.17494946833	-0.445999845365	-0.276670747177	0.00952198424877	1.5279753691	1.0426586783	0.850328360172	0.136423869751	-1.17494946833	-1.17494946833	1.98828188267	1.17238161993	1.07351586096	-1.17494946833	-0.163129133104	-0.0846482032373	0.717781939488	-0.498724825791	-1.17494946833	-1.17494946833
Sarc4_g1076T	-1.01659120894	-1.61791200076	-0.732916543598	-0.228460591285	-0.991832596728	0.592329053952	1.22753243912	0.931701141294	0.900082922155	0.25356580817	-1.41019506791	-0.820588771874	-0.80097619146	-0.740936591164	-0.379142915438	-0.0451717439965	1.73191815886	0.822009565104	1.79439356355	0.531191570953
Sarc4_g1077T	-0.0457887228521	-0.23889547778	-0.640176690486	-1.23878914317	-1.23334082522	0.036787885163	0.215962817504	0.458266978458	0.767443508657	0.189976068965	0.48772814945	-0.591435509309	-0.810319409069	-0.359861863001	-1.28022626797	-1.78323047232	1.3457111729	1.74469964252	1.24499694778	1.73049120977
Sarc4_g10780T	-0.771461569601	-0.771461569601	-0.23347579099	-0.771461569601	-0.0462449721724	-0.771461569601	-0.448571195693	-0.526527129445	1.17980216826	2.55636234978	-0.771461569601	-0.771461569601	-0.771461569601	-0.487291921167	-0.702276189404	-0.0247218939117	-0.128916832388	0.8091427158	1.66365538132	1.78929429722
Sarc4_g10781T	-1.16687451931	-1.17327756703	-0.479492579845	-0.0662685340843	0.0763727950855	-1.19621495541	-0.676681274701	-0.174971414047	1.39110382411	2.24207399569	-1.19621495541	-0.429222864672	-0.196865894687	-0.567143417469	-0.0980566385132	-0.0203479797847	-0.0283655449118	0.290650697377	1.57749634389	1.89230048373
Sarc4_g10782T	-0.917582853685	0.173172219312	0.584740229098	0.928417884897	0.326204672377	0.776053992131	0.994545299529	0.160038948484	-0.870948969006	-2.11324859441	-1.96106451353	0.14654375937	0.331315170165	1.21732715161	0.87110469621	0.764647016687	1.04342306503	-0.147638689576	-0.70507467707	-1.60197580763
Sarc4_g10783T	-0.755296296224	-0.174220873596	1.17290027627	1.09428243644	1.19279567155	0.440529492676	0.136383895318	-1.15194899167	-1.43396724621	-0.683147194678	-0.551666212484	0.376109197341	0.820584693903	1.2757280515	1.53009451074	0.946897769434	-0.3629234491	-1.39306320912	-1.56291433953	-0.917158182572
Sarc4_g10784T	-2.09345226637	-1.9486239136	-0.0868266985297	0.411418710416	-0.865374921078	-0.0656555148187	0.413976962947	0.800400950653	0.997808073424	0.806924570983	-1.96957533944	-0.406597792852	-0.156333217931	-0.226963560764	0.745865967272	0.546633999945	1.44740794952	0.776978026	0.870202906954	0.00178510726828
Sarc4_g10785T	-0.754557622826	-0.754557622826	-0.754557622826	-0.754557622826	-0.754557622826	-0.754557622826	-0.265640937435	0.769065796945	1.23277217904	1.64884618982	-0.754557622826	-0.754557622826	-0.754557622826	-0.754557622826	-0.754557622826	-0.754557622826	1.02759566868	1.59330853077	1.41198840891	1.63675563718
Sarc4_g10786T	-1.16026751207	-0.151144872176	0.00383437896598	0.0617870305946	0.148378709353	0.956275450631	1.47723495094	1.78356369061	0.940660725781	-0.469277649212	-2.64125513832	-0.992973408562	-0.321961829662	-0.141538626577	-0.160546763655	-0.541725872441	1.09861298604	0.809216459157	0.246836893205	-0.9457096026
Sarc4_g10787T	-0.392050573901	-0.339726654506	-0.413574414485	-0.0338793408526	-0.19427701159	0.768065242887	1.1003148151	1.30571542142	-0.898234813258	-2.53944285042	0.130597860687	0.485085119193	0.0623322916228	0.12713936427	0.893745058342	0.802670248531	1.31812674906	0.787616361064	-1.11399214174	-1.85623073143
Sarc4_g10788T	1.0865852588	0.977938852587	1.01744202042	0.540625947667	0.432935429565	-0.33018140604	-0.609416917424	-0.331452720564	-0.767959063277	-2.72613077887	0.853376066117	1.292917399	1.01082831467	0.12607984279	0.756384310071	-0.121506347593	-0.274009635319	-0.755065584049	-0.501590264012	-1.67780072454
Sarc4_g10789T	-0.398885019348	0.510332850015	-0.708199189339	-0.126180534895	0.0136282814723	-0.719687776424	0.219017833992	0.939078193982	1.96300775095	1.27359778263	0.385431954415	-0.474023468538	-1.03449278067	-1.01585944669	-1.82705648605	-1.31761502763	-0.184494578824	-0.431831796423	1.28747822602	1.64675323135
Sarc4_g1078T	1.31920515781	0.357346112863	0.768081077255	0.678461960628	0.554576292986	0.331298718551	-0.436067849272	-1.35144432383	-0.606280616317	-0.183272395453	2.15872562952	1.47243725631	0.516575764015	0.390665328014	-0.587245280681	-0.696485897163	-1.65134606905	-1.46417464237	-0.964775607502	-0.606280616317
Sarc4_g10790T	-0.318223134684	-1.48628014453	-1.34765691651	-1.15076053234	-0.200061960904	0.832480525052	0.0241054711979	0.919957836448	2.02364951707	0.571267442202	0.350691246721	-0.322599520345	-0.750371174578	-0.395392944257	-0.334287142796	-1.62063270732	-0.053534457091	0.148670334393	1.50285017168	1.6061280906
Sarc4_g10791T	-0.800985850671	-0.679071712281	-0.885555464802	-0.623734484356	0.0347028342075	0.823585947019	1.24309691954	1.62362385807	1.45215330907	-0.104613055015	-2.00370585234	-0.82955665522	-1.02642705832	-0.589369393767	-0.63175005474	-0.494543023096	0.969636288652	1.40727112019	1.03370629803	0.081536029834
Sarc4_g10792T	-0.972058845938	-0.627783492862	-0.567684171577	-0.867297801014	-0.404125914124	0.66483606568	1.48560666545	2.01893831266	0.67489047626	-0.89444147703	-1.20386285443	-0.797856266626	-0.678320300404	-0.950897472197	-0.685387399825	-0.164457620669	1.16755534116	1.70399829661	1.10845269122	-0.0101042323533
Sarc4_g10793T	0.864819978409	0.647704199289	0.95145633083	1.09274998369	0.838818327596	0.0516821098772	-0.339343715372	-0.758492251012	-1.75093207478	-1.29398195796	0.812573676863	0.761194973556	0.86367192925	0.765134634858	0.853210084149	0.618667942589	-0.596563086424	-1.26635738712	-1.7818360249	-1.33417767339
Sarc4_g10794T	0.291181121094	0.506971688004	0.600518701248	0.670685160989	1.1212642686	0.6743813557	0.684744693762	-0.0172426443696	-0.983049268609	-2.58685946913	0.488171881132	0.171509155654	0.594753818788	0.734787238152	0.782046279511	0.465089897902	-0.11184526921	-0.431284223378	-1.56522432372	-2.09060006212
Sarc4_g10795T	-1.6504914693	-1.00023129259	-0.444159717905	-0.176564839119	-0.319904942939	0.340746840719	0.888796669008	1.57889365832	1.07430320346	0.152161618724	-2.42035441121	-1.03361128937	-0.470151546238	-0.195588881712	-0.00767966441021	0.0625345407555	1.28028334722	1.36266485467	0.808602774708	0.169750547205
Sarc4_g10796T	-0.418546087581	-0.418546087581	-0.418546087581	-0.418546087581	-0.418546087581	-0.418546087581	-0.418546087581	-0.418546087581	-0.418546087581	-0.418546087581	2.0596183953	2.53124064083	2.52442445276	-0.418546087581	-0.418546087581	-0.418546087581	-0.418546087581	-0.418546087581	-0.418546087581	-0.418546087581
Sarc4_g10797T	1.30849606562	1.02961656552	0.340394543738	0.360551488284	0.582896889882	0.567569342347	0.00721238350389	-1.25591203796	-2.28101244363	-0.725552905482	1.62454261868	0.808825490215	0.690526506588	0.582896889882	0.411653500353	0.212531881056	-0.954307746531	-1.18310684846	-1.30299915817	-0.824823025443
Sarc4_g10846T	1.91250195779	0.774627973725	-0.0992506118559	0.0505433649055	0.514676699674	0.570573987588	0.670719391159	0.700606314396	0.455512551233	-1.94204390231	1.8513054764	0.136032539512	-0.213564881253	-0.0992506118559	-0.578542314182	-1.02595808719	-0.456444278705	-0.472897473647	-0.626170392326	-2.12297770307
Sarc4_g10847T	0.504449211442	0.0377845729086	-0.5001487004	-0.321024759776	-0.850811246233	-1.57966186324	-1.2881333249	-1.04338074651	0.11569106072	1.66205563144	0.334023894035	-0.494626676266	-0.217112238544	-0.411465622159	-0.86783707047	-0.345258120966	0.347008756932	0.860674559602	1.79544122664	2.26233145575
Sarc4_g10848T	-0.20899336257	0.0587443612396	-0.0589781054265	-0.207613127209	0.011141306925	-0.484924884797	-0.553048381432	-0.057565866349	1.36174097442	2.52433901225	-1.39547559849	-1.22784544879	-0.513586592276	-0.793736725502	-0.571644989044	-0.826651090683	-0.410059609186	0.0325037543687	1.44818235092	1.87347202162
Sarc4_g10849T	-1.38904139968	-0.66097271102	0.149363012963	0.391103400874	-0.0961595476028	-0.272789944491	-0.561610288465	-1.04991408023	0.900924188379	2.6720442697	-1.39439349395	-0.590437672582	-0.165448862865	0.354510212263	0.208156396349	-0.0849355058742	-0.549145262551	-0.773704470727	1.0274918993	1.8849598602
Sarc4_g10850T	-0.732706935936	0.537330387503	0.489649197347	1.33916660346	2.08229400033	-0.446584003634	0.169906694756	1.46030536375	-0.205774493948	-0.503300379209	-0.917275308675	0.410613357501	0.319637573846	-0.661077411401	0.357586396775	-0.129467614953	-1.29821888541	-0.357646681658	0.593467163029	-2.50790502348
Sarc4_g10851T	0.597958827109	0.885741560649	0.69246344915	0.720063834285	1.13874527819	0.165784707423	-0.179764742638	-0.374044492065	-1.13045195288	-2.47063069966	0.813901690754	0.605759008558	0.70196193974	0.592234759992	0.674228823959	0.637605541512	-0.0937979434499	-0.618974250834	-1.35161425717	-2.00717108262
Sarc4_g10852T	1.02646691047	1.07607628137	0.774998292576	0.520352445785	0.978459290863	0.214839716386	-0.823710719093	-1.54798249071	-1.7404761732	-1.00828752959	1.11892360678	0.718142410692	0.79528597783	1.07395900466	0.74191454732	0.204641518334	-0.550360254026	-1.18014514044	-1.40613024946	-0.986967446554
Sarc4_g10853T	0.915594055473	1.10781605971	0.924221176237	0.384498196409	0.395286901416	-0.0845668923493	-0.615339810391	-1.37442047143	-2.12107213034	-1.12781569215	1.13950735483	0.909528695027	0.848467216467	0.927569170065	0.805383749374	0.794909435959	-0.90475790274	-0.99292679523	-1.15740195054	-0.774480365791
Sarc4_g10856T	0.607502832143	0.720966817504	0.728122697946	0.908726037199	1.42654253389	0.513462560489	-0.321074498499	-1.56894215515	-1.56894215515	-0.775562706967	0.794284868879	0.322133383906	0.393103180527	0.810977666898	1.12676061871	0.803180892734	-0.881052528099	-1.04086723519	-1.56894215515	-1.43038065661
Sarc4_g10857T	0.449597675852	0.384626181824	0.522728585775	0.726649598026	1.24802573306	1.01648253726	0.107953871986	-0.843761123812	-1.4212757939	-1.4212757939	0.728174894912	0.649517580549	0.398863681403	0.331280707957	1.0605707767	1.39992340408	-1.11588615106	-1.37964477893	-1.4212757939	-1.4212757939
Sarc4_g10858T	1.05845881382	0.47650002132	0.515435882707	0.8054895711	0.955052009252	1.26063906718	0.313878505599	-0.477706577702	-2.17351223521	-0.845103657947	0.594245780528	0.194762714611	0.47650002132	0.860380568711	0.448302984139	0.517757976508	-0.342847655351	-1.30912799577	-2.03296923005	-1.29613656475
Sarc4_g10859T	0.609453658756	0.752041983405	0.785662885291	0.950230294887	0.467073656749	-0.137781143297	-0.535249508019	-0.900861200838	-1.50196413973	-1.49920402679	0.944274156752	0.929037622705	0.870135955957	0.962497019763	0.923758288726	0.845848105253	-0.0374921737293	-1.15227934849	-1.5904230044	-1.68475908295
Sarc4_g10860T	-0.456573882809	-0.456573882809	-0.456573882809	-0.456573882809	-0.456573882809	-0.456573882809	-0.456573882809	-0.456573882809	-0.456573882809	-0.456573882809	-0.456573882809	-0.456573882809	-0.456573882809	2.73739583848	-0.456573882809	2.40387946232	-0.456573882809	0.356892788781	-0.456573882809	1.80701403537
Sarc4_g10862T	0.845943065194	0.00882663041923	-0.213495803753	1.74176958657	1.85748366494	-0.517282594787	3.00142918365	-0.517282594787	-0.517282594787	-0.517282594787	-0.517282594787	-0.517282594787	-0.517282594787	-0.517282594787	-0.517282594787	-0.517282594787	-0.517282594787	-0.517282594787	-0.517282594787	-0.517282594787
Sarc4_g10863T_Sarc4_g10864T	1.35691551427	0.750619796861	0.613514933732	1.02608590903	0.115886670651	-0.42518170134	-0.117867132705	-0.940709892687	-1.18250692423	-1.53205513734	1.49282491505	0.921293413416	0.797581575684	0.364613655604	0.525431640937	0.897964216651	-0.629857988074	-1.10972112754	-0.965820142043	-1.95901219593
Sarc4_g10866T	-1.21185844648	-0.464228736792	-0.628781626733	-0.885291663375	-0.157800976858	0.420696089199	0.589552317752	1.03732055317	1.69546351001	1.2411364686	-1.96742738557	-0.664837054237	-0.350062996566	-0.605159971789	-0.697906206992	-1.04994031249	0.107505227216	1.08617038489	1.68592283194	0.819527995104
Sarc4_g10867T	0.169756526079	0.514067145594	0.581526414108	0.488637911146	1.10143135447	0.874166284924	0.826261182833	0.360585156244	-0.714023418187	-2.55025672569	-0.100725021773	0.128577375914	0.419161972586	0.552701058626	0.556340814418	0.678380157702	0.0501528296082	-0.0112875572426	-1.54951419461	-2.37593926675
Sarc4_g10868T	-1.1578259182	-1.1578259182	-1.1578259182	-0.465940376736	-0.353814638306	0.15544935147	0.53789303703	0.82581019127	0.721563698227	0.855605743485	-1.1578259182	-0.0868892389564	-1.1578259182	-1.1578259182	0.611234901488	-1.1578259182	1.92835087325	1.31781070752	1.21887741333	0.838829764306
Sarc4_g10869T	-1.36752151441	-1.01469322061	-0.107821029258	0.287038167194	-0.0865679580166	0.310060153947	0.250659814911	0.89693078624	1.07113103503	1.80767210329	-2.62044751578	-1.41128449908	-0.573083521177	-0.52229118209	0.294498843188	0.688955400758	0.0830785435608	0.491530136742	0.451024420542	1.07113103503
Sarc4_g10871T	0.109069135251	0.26367149927	-0.153866658771	0.0984486101812	1.17190594596	1.44353099369	1.4273831658	1.45376230847	0.549413354225	-2.14380834914	-1.62502674365	-0.368839431299	-0.621242422542	-0.608655137749	-0.472415506769	-0.372890501736	1.10508740395	0.438601356692	-0.283395818067	-1.41073320376
Sarc4_g10872T	-0.22219060087	-0.290720630247	-0.229653467413	-1.67459730077	-1.06425209791	0.88862622999	0.354912526056	0.666141188365	0.465255196193	0.445548324166	3.28545416091	0.979829295659	-0.380114510043	-0.68431124843	-0.720138564095	-0.872248154702	-0.395629217744	-0.105708035706	0.083834230369	-0.530037323775
Sarc4_g10873T	-0.514921964832	-0.386027955594	-0.812358865113	-0.874982302843	-0.803436330038	-0.647850058484	0.631004047333	2.44191808627	1.25155834309	-0.345178605036	0.176186259819	-0.455571594483	-0.19247391843	-1.31367099381	-1.16972496596	-0.666780490744	1.17786584012	1.67638277786	1.00298467313	-0.174921982262
Sarc4_g10874T	-0.635862073438	-0.884527906812	-1.60716935026	-1.16612963923	-0.0638722587613	1.14031775084	1.69483994443	1.69108072577	0.878695492367	0.0458724728688	-0.466171616864	-0.102224956943	-1.08546705161	-1.01806057198	-1.02462117649	-0.77003017196	0.847767046447	1.12750999406	0.758508100989	0.639545246587
Sarc4_g10875T	-0.719933343831	-0.63109780522	-0.719933343831	-0.549468400268	-0.719933343831	-0.719933343831	-0.650266293629	0.345775550156	1.52596527146	2.09708269763	-0.46977176144	-0.661414041589	-0.719933343831	-0.719933343831	-0.54757180959	-0.719933343831	0.0797219325337	0.844546588861	1.68301138323	1.97302009468
Sarc4_g10876T	-0.730530844604	-0.730530844604	-0.730530844604	-0.730530844604	-0.730530844604	-0.730530844604	-0.337128959666	1.47943589835	1.72548967708	1.64912816801	-0.730530844604	-0.730530844604	-0.730530844604	-0.730530844604	-0.730530844604	-0.730530844604	0.30208150961	0.989655874068	1.75442717659	1.20328079121
Sarc4_g10877T	-0.768255716804	-0.311585540671	-0.768255716804	-0.768255716804	-0.768255716804	-0.768255716804	-0.180105971459	1.28870106271	1.69267048649	1.57612033446	-0.768255716804	-0.768255716804	-0.768255716804	-0.768255716804	-0.768255716804	-0.768255716804	0.103523258721	1.0566471533	1.75564867556	1.46919342575
Sarc4_g10878T	-0.462005942241	-2.42847203128	-1.15029172716	-1.02438621509	0.45237314027	1.18489005298	0.808357509388	1.2480701416	1.08257306778	1.51471370928	0.310429191627	-0.468958465008	-0.993978547589	-1.03916892305	-0.678602155151	-0.474693517365	0.525876300066	0.373474859415	0.593874067394	0.62592548412
Sarc4_g10879T	-0.203423379693	-1.99008360997	-1.29312629547	-1.17126644888	-0.320763934336	0.981269120709	0.733388921613	0.778934259683	0.839854849129	1.36551318415	-0.0595915806587	-1.18538516246	0.0137408264121	-1.16752203195	-0.826052401795	-0.473139220588	0.922590045339	0.422122739693	1.32039227973	1.31254783933
Sarc4_g10880T	-0.839362468667	0.0643703721516	-1.41688100927	-2.43157900834	-0.0499821517792	1.42687207312	0.960694214088	0.652247763441	0.401316110097	1.6775546797	0.0718189920713	0.0765950267859	-0.348452874437	-1.28358890349	-0.833889125885	0.169601078695	-0.423516743156	0.00170688967249	1.2478245563	0.876650528889
Sarc4_g10881T	0.992534153539	-1.64009722705	-1.61005164734	-0.595154171547	0.589865057736	0.814358641706	1.16185888807	0.715365180874	0.676538381073	1.48559035627	-0.415657001815	-0.441576765402	-0.184957666944	-0.658683159968	-0.616335556543	-2.28065273664	0.847963751098	-0.0139555180846	0.49520499612	0.677842044849
Sarc4_g10882T	-0.581001403106	-1.13449816693	-1.25933981832	-1.30105834188	-1.12223212947	1.52792729865	0.701017704186	1.0768458384	0.152452343606	1.61911015658	0.206801081272	-1.61247241632	-0.178045580516	-0.355319160727	0.113350835778	-0.896764973869	0.735139867058	-0.102946280439	1.46195563976	0.949077506283
Sarc4_g10883T	0.0741114834838	-0.881888073265	-0.153446588528	0.0451045145804	0.123278933287	1.57051504371	1.81007254001	0.812754974252	1.34361252971	0.725085668274	-0.81584841639	-1.31589325661	-1.6232870096	-1.29434555807	-1.08255328773	-0.793296472107	0.15319478977	0.248270916136	1.33087678558	-0.27631951649
Sarc4_g10884T	0.498191948651	0.824417665279	1.03253818636	0.547855653589	1.20136732457	0.795408572307	0.303579856886	-0.0830787971086	-0.915678028444	-1.9157286887	0.939499785343	0.957073920744	0.477673755144	0.247689739485	0.460320098355	0.0383428482199	-0.572390908428	-1.00860949207	-1.76046867616	-2.06800476401
Sarc4_g10886T	1.41641984563	0.77768975547	0.666872548528	0.298979534541	0.167970665098	-0.709538602215	-0.871004594768	-1.49593298787	-0.307534493174	-1.23090464019	2.41020552254	1.05623101996	0.706112691556	0.38027671469	0.165939857284	0.352011753186	-1.30948660269	-1.1147735718	-0.92060707576	-0.438927340013
Sarc4_g10887T	-0.387074803901	-0.403664588482	-0.574617305416	-0.538229637208	-0.938194072623	-0.447786095176	0.0277320506739	0.740239197337	1.2397960139	2.16356028295	-1.1109270826	-0.838636402408	-0.778569058989	-1.01910401771	-0.971315977649	-0.630268897669	0.368402786286	0.796307651918	1.45839218007	1.8439577767
Sarc4_g10893T	1.35616390121	1.03326560459	0.899396540093	0.522580945265	-0.290607705226	-0.83539222011	0.0771573717004	-1.99594562251	-1.85549708886	-1.18991303369	1.34619012835	0.620902874779	0.793591740084	0.574180665533	0.0157283665301	1.09086482466	-0.817005159163	-0.0433450797566	-1.15884197396	-0.143475079526
Sarc4_g10894T	-1.90486631577	-1.90486631577	-0.880620446587	-1.0946866739	-0.317714091534	0.556155905956	0.637581222116	1.23835275664	1.07255864873	-0.620498833843	-0.472745092651	-0.184241778246	-0.844142168135	-0.227573959503	0.855875672721	0.405223728046	1.36976600611	1.26174459308	1.21308825753	-0.158391115
Sarc4_g10895T	-1.06892182971	-0.384914422337	-1.06892182971	-1.06892182971	0.0177676882333	0.763199023701	1.53178564587	1.61342769476	0.331968980144	-1.06892182971	-1.06892182971	-1.06892182971	-0.219418894098	-1.06892182971	-0.691313292185	0.403186942654	1.21916489533	1.49316096918	1.34270380016	0.0617337765922
Sarc4_g10896T	-1.40978004644	-0.0988905527409	0.00713607207367	-0.57271701843	0.584446685541	0.44880631485	1.61856516507	1.87746737198	0.692432473465	-0.31831525963	-1.32016769833	-1.43768460936	-0.882649407883	-1.43551489205	-0.763633307792	0.178221075907	0.855076046578	1.49522929907	0.069536182894	0.412436105232
Sarc4_g10897T	-2.05233950881	-0.660621462496	-0.0795890925823	-0.096908063681	0.212471840659	0.31924825861	0.981231342595	1.10911651753	0.149779232632	-1.53557701025	-1.76952983215	-0.395252085846	-0.684550432002	0.0201841850513	0.057247067723	0.206351732455	1.56629989782	1.61264760007	1.30042788024	-0.260638067569
Sarc4_g10898T	-1.8899773858	-1.04164604362	-0.334991468403	-0.310372846017	0.254624951511	0.656928824446	0.501380417061	1.19173097963	0.945336558258	-0.0647021121807	-2.18180008337	-1.07510609563	0.587177818048	-0.883784469908	0.199270516685	-0.733911283418	1.14024816687	1.13729106107	1.10165075559	0.800651739179
Sarc4_g10899T	1.31335602885	0.803287038974	0.583534695038	0.433603590368	1.10433042012	0.731263466699	0.221822563529	-0.427399886708	-1.15876452983	-1.94055112442	1.05615763335	0.698160427247	0.529468139134	0.460446430459	0.38576490012	0.225422215755	-0.491540093078	-0.912093706269	-1.58501894362	-2.03124926572
Sarc4_g1089T	-1.0234110627	-1.0234110627	-0.407983536338	-1.0234110627	-1.0234110627	-0.212074318045	-0.703525237878	1.02339114944	1.08992485665	0.703748343733	-0.535502418953	-1.0234110627	-0.851134042343	0.184757674679	-0.922635649514	-0.223412362197	0.964339250312	1.43335741495	1.71889882207	1.85490536693
Sarc4_g10918T	-0.490878504736	-0.490878504736	0.118763918092	-0.490878504736	0.7094662453	2.94390629339	2.40942395993	-0.490878504736	-0.490878504736	-0.490878504736	-0.490878504736	-0.490878504736	-0.490878504736	-0.490878504736	-0.490878504736	1.18161715434	-0.490878504736	-0.490878504736	-0.490878504736	-0.490878504736
Sarc4_g1091T	-0.229415733871	-0.229415733871	-0.229415733871	-0.229415733871	4.35889894354	-0.229415733871	-0.229415733871	-0.229415733871	-0.229415733871	-0.229415733871	-0.229415733871	-0.229415733871	-0.229415733871	-0.229415733871	-0.229415733871	-0.229415733871	-0.229415733871	-0.229415733871	-0.229415733871	-0.229415733871
Sarc4_g10922T	0.509407883192	0.888045442395	0.43323092048	-0.303902930591	1.05622470643	1.7509470621	1.55099253877	1.08145883931	-0.267353661588	-1.6780821175	-0.949274586984	-0.204602782322	0.171975904802	0.0971315021608	-0.204602782322	-0.616860878515	0.403038259143	-0.129778977154	-1.73346023074	-1.85453411107
Sarc4_g10923T	-1.73985391725	-0.232745755917	0.573400083234	0.675768861073	1.18708375833	1.05095639752	0.814392885282	0.161245134636	0.0947452629397	0.71054428119	-2.70956203425	-1.72550537727	-0.466946547813	0.449947216691	0.83292326757	0.76412870747	0.342190743807	-0.109747916725	-0.484305061579	-0.188659988941
Sarc4_g1092T	-0.774063021495	-0.656698256072	-0.200723572686	-0.5882840213	-0.825189870694	-0.893644160242	-0.0784048366786	0.858004206441	1.88675589373	1.982203042	-1.29453134901	-0.785775070807	-0.609560495469	0.795408499067	-1.01534647218	-0.467344805007	-0.356676552592	0.175081965093	1.19001304229	1.65877583561
Sarc4_g10931T	1.29805264725	0.866020466302	0.626600932776	0.569891265711	0.892105751833	0.342281283921	-0.230851140344	-1.17997966825	-1.56591636737	-1.33540838175	1.38704866019	1.0806723485	0.652618063559	0.583495498632	0.409326778277	0.342941883415	-0.61294470533	-1.25872730874	-1.57452992605	-1.29269808254
Sarc4_g10932T	0.622329207424	1.09606804993	1.12631096159	0.609682617509	0.963553446866	0.762844261989	0.576662474516	0.0196908560212	-1.10965161816	-1.9368833162	-0.141827153074	0.547858084741	0.800110443716	0.75566534162	0.0428135469117	0.108356128609	-0.282684818496	-0.564949220552	-2.09013279634	-1.90581649863
Sarc4_g10933T	-1.06986311225	0.379170883964	0.481784506888	0.350393967556	1.25885288886	1.04647403828	1.52409101938	0.20484149884	-0.363435971413	-2.13202094945	-0.302780238733	-0.942941433499	-0.523281609838	1.19170763797	0.559800729386	0.247869989197	0.820457704239	0.318872550491	-1.24320368401	-1.80679041586
Sarc4_g10935T	0.299493713377	-0.892331684791	-0.259732926082	0.468475113317	1.16743463623	1.61018072907	1.22949205225	1.72620902114	0.405120321252	-0.154001402961	-1.20691895116	-2.55768800703	-0.878927601523	-0.058430183776	-1.11566853334	-0.156264742474	-0.0643357547566	0.377384941114	0.0166252200606	0.0438840400624
Sarc4_g10936T	-0.431262468969	-0.34874891364	-1.15717444453	-1.15717444453	-1.03318987128	-0.219453784039	0.775884404316	1.47929782557	0.183971703379	0.460509307148	0.584893506542	-1.15717444453	1.20801138815	0.296221372938	-1.15717444453	1.3786788915	-1.15717444453	1.70089200184	0.907341303753	-1.15717444453
Sarc4_g10943T	0.3487415628	-0.366770391059	-1.28006847709	-1.06211057907	1.55245445997	1.69781938494	1.79868673422	1.16372002005	0.237244802024	-1.62420232564	-1.0224619113	-0.294392691545	-0.605822344848	-0.699475716591	-0.34338368634	-0.117833521953	0.619351334967	0.782496034114	0.30702606873	-1.09101875637
Sarc4_g10944T	1.11837905676	0.887647623683	0.605560742321	0.428604001246	0.131386603472	-0.579295856727	-0.835016515441	-1.34344682882	-1.27032775279	-0.973837493724	1.28568058128	1.71125337638	1.34767598029	0.801502884934	0.355380470228	0.512476378014	-0.863763100256	-1.07663162281	-1.38964201428	-0.853586513749
Sarc4_g10945T	0.51595499361	1.07363774471	-0.67497741653	-0.675857372179	-0.675857372179	-0.675857372179	-0.675857372179	-0.675857372179	-0.675857372179	-0.675857372179	2.64167496978	-0.675857372179	1.44250893437	1.47939825649	0.636683689965	0.995407293756	-0.675857372179	-0.675857372179	-0.675857372179	-0.675857372179
Sarc4_g10946T	-0.788969456688	0.0142330862255	-0.888463926985	0.489870802115	0.438361735928	0.0967051894051	0.411804710689	-0.380805602816	-0.888463926985	-0.888463926985	2.00738805945	2.66542284472	0.18504775148	-0.378106702179	-0.888463926985	1.32958898397	0.128706086596	-0.888463926985	-0.888463926985	-0.888463926985
Sarc4_g10947T	0.872716021178	0.925516964588	0.836763079149	0.733636847933	0.639208662172	0.0753666186678	-0.352359242687	-1.23385099753	-1.79977718905	-1.34575760017	1.14170438306	0.97375808996	0.835432499769	0.76517393688	0.644807276064	0.678012302789	-0.388613121553	-1.09223165096	-1.60492049969	-1.30458638057
Sarc4_g10948T	-0.926791225415	-0.0430031113768	-0.475386088456	0.395988681072	0.60331445986	0.169127600154	0.896667962689	1.72175913216	1.27728567844	-0.422542479706	-2.86500713147	-0.171504697827	0.419500999573	-0.301242664149	-1.00032136768	-0.385989612456	-0.341210354666	1.03199111494	1.17376796956	-0.756404865251
Sarc4_g10949T	-0.58018674949	-0.97782131116	0.976775679578	0.0431400670917	0.161549404368	0.334503117172	0.182213061508	1.58672795606	2.09187260982	0.769861121421	-1.51586771882	-1.11191815558	0.332437909199	-1.93614409439	0.0703937170817	-0.0203690018742	-0.655293661381	0.0771807089599	1.14496507169	-0.974019731258
Sarc4_g10953T	1.45057434856	0.256756116181	-0.371653630983	-0.556482841235	0.513578909593	0.65298469066	0.502412827923	-0.282720565898	-0.868891255838	-1.31190454812	2.70634586874	0.803165570429	0.513578909593	0.144743531815	0.0246092474735	-0.135933030456	-0.411107303091	-0.399831040974	-1.43579528031	-1.79443052406
Sarc4_g10957T	-2.31096171059	-0.456954333924	0.199884314676	0.462201448799	0.531082264392	0.79618309451	0.866671962765	0.72640093512	0.140081787992	-0.199915113667	-3.00043097023	-0.734804197948	-0.142253233555	0.33446288169	0.655226738827	0.667881855299	0.867291755609	0.683590131628	0.248359632373	-0.333999243771
Sarc4_g10958T	0.399136463411	0.615303443621	0.68364520546	0.680646935316	1.10875437521	0.825615855103	0.91492523175	-0.00386508420837	-0.826484702607	-1.97926705813	0.0352453733946	0.112821257234	0.549620018893	0.88193466989	0.842979461709	0.360085339122	-0.25747055209	-0.843347510271	-1.86989199046	-2.23038673236
Sarc4_g10959T	0.0875077833531	0.0827832395427	0.812867266018	1.87886777675	-0.500884537169	-0.678148233393	0.337285153519	-0.042175850123	-2.06396001357	-0.0520179204426	1.06199505697	1.01715161245	0.912870876681	0.122462252161	0.00637838995088	1.54282253509	-0.871235203176	-1.47880422667	-1.11660673766	-1.05915922028
Sarc4_g10960T	-0.973788431771	-1.06739058241	-0.774421867343	-0.269391340455	-0.269928653549	0.20922483671	0.516419555609	0.865208246621	1.29133126232	1.67288550248	-1.84249459419	-1.36736485346	-0.740916196527	-0.716441156668	-0.523544580814	-0.230168778278	0.536468149234	0.890536691727	1.3475080353	1.44626875546
Sarc4_g10961T	-2.06094818068	-1.17904768956	-0.167342729721	0.272253094958	-0.219391366992	0.174033645317	0.727301519335	0.775355704804	0.466387877305	0.399291141485	-2.89589658837	-0.487530519747	0.110334914351	0.20565281169	0.703271264602	1.03228343576	1.16883362706	0.953690387557	0.2937542841	-0.272286633254
Sarc4_g10962T	-0.466164344904	-0.466164344904	-0.466164344904	-0.466164344904	-0.466164344904	-0.466164344904	-0.466164344904	-0.466164344904	0.957708510027	2.97664638924	-0.466164344904	-0.466164344904	-0.466164344904	-0.466164344904	-0.466164344904	-0.466164344904	-0.466164344904	-0.466164344904	1.24485221211	2.27942240708
Sarc4_g10963T	-1.0673239027	-0.812022916691	-0.488493266012	-0.348484612513	-0.614376061507	-0.225179309579	0.0598066456889	0.464544897985	1.169425865	2.12898993481	-1.53419304692	-1.03174471575	-0.767322309594	-0.608076691667	-0.600516095025	-0.232052331099	0.443865455796	0.684647119715	1.43478036543	1.94372497463
Sarc4_g10964T	-1.95144824749	-1.43635753659	-0.0319556774403	-0.715648069315	-0.739925173914	-0.834117802962	-0.570450099815	0.846816452882	1.30753984213	0.947420389215	-1.81989571891	0.162780561523	-0.227685615295	0.118189803515	0.10387282014	0.430448152334	1.24459867911	1.39189228747	1.06350829115	0.710416662264
Sarc4_g10965T	-0.502659818242	-0.0313812401448	0.817857455781	-0.0420229321841	0.300953194166	0.234734745799	0.975905316997	0.516076846892	0.347154074096	-3.32192825409	-0.489766511118	0.43292581867	0.311096183384	0.0737354364104	0.934535375095	0.347154074096	0.0999126564075	1.16856505238	-0.281432241677	-1.89141523272
Sarc4_g10966T	0.743810400899	-0.472309455786	-0.472309455786	-0.472309455786	-0.472309455786	-0.472309455786	-0.472309455786	-0.472309455786	-0.472309455786	-0.472309455786	3.66038853465	1.31679209609	0.820471262618	0.543179542532	-0.472309455786	-0.472309455786	-0.472309455786	-0.472309455786	-0.472309455786	-0.472309455786
Sarc4_g10967T	0.875985690335	0.156396270461	0.692280782176	0.652694810447	1.40003330495	0.759060656458	0.434471548392	-0.138132987473	-0.672520744638	-2.52332910436	0.463952800759	0.931545044988	-0.112024258649	0.205624209703	0.398143928449	0.576562330436	-0.157672412582	-0.290047770477	-1.42076772733	-2.23225637205
Sarc4_g10968T	-0.0310802544501	0.154612311642	-1.11342297979	-1.34404655866	-0.00437892323283	0.236937862797	0.379877169476	0.778779373244	0.648363463757	0.892157142216	0.82840127395	-0.35845200466	-1.38316957695	-0.969491817738	-2.3318764879	-0.688616892469	0.510425759436	0.879309188733	1.31338148819	1.6022904624
Sarc4_g10969T	1.67066235748	-1.02323587602	-0.114391568104	-0.570261618015	-0.351719788824	0.408639740506	1.70282232346	1.29205550241	1.21231587137	-0.965642197508	-0.343024913462	-0.284358586379	-1.63494472287	-1.91325255279	-0.882248467541	0.0155559094957	0.716692566836	0.680496790091	0.508631244632	-0.124792014777
Sarc4_g10970T	-0.762854951703	-1.07047326987	1.50857290575	1.85465222496	-0.674518052469	-0.625677390382	-0.758439237873	-0.0121619911378	0.389959710228	-1.45623367259	1.13433719079	1.83106624795	0.419624453763	-1.63428325112	0.282245962275	0.795438399676	-0.399723567263	0.0581835244497	-0.202041814929	-0.6776734205
Sarc4_g10971T	0.536853767635	0.839612628912	0.886714893174	0.956727701874	0.657677307315	-0.32674850394	0.00376259477714	-0.827261354594	-1.25789218537	-0.752081154235	1.6808868833	0.0490005476786	0.743159187079	0.640936641467	1.10297411339	0.45568301737	-0.39488379293	-1.26120716173	-1.88869779688	-1.84521733428
Sarc4_g10972T	0.578270852374	-0.195555512472	-0.612566914115	-1.14773182127	0.755687006178	1.09135497749	2.16961684978	1.73352706864	1.1713882082	-0.697708698703	-0.527062597246	-0.790396224873	-1.43116904965	-1.07458058359	-0.756408498806	-0.887284634302	0.578270852374	0.55790963161	0.165265331797	-0.68082624342
Sarc4_g10973T	-1.27960585908	-0.749440709879	-1.1044041425	-0.685686222944	0.112748241576	0.989210358395	1.55015556036	1.82079826557	1.29168877985	-0.174686633534	-1.10318556841	-1.33385686828	-1.13326654097	-0.30874911908	-0.416997485622	-0.299158370084	0.809911118644	1.18259903839	0.991644776178	-0.159718618582
Sarc4_g10977T	-0.490897575537	-0.490897575537	-0.490897575537	-0.490897575537	-0.100641222317	-0.490897575537	-0.490897575537	-0.490897575537	2.57216719521	2.06452917808	-0.490897575537	-0.490897575537	2.27964902272	-0.490897575537	-0.490897575537	-0.490897575537	-0.490897575537	-0.490897575537	0.547759459363	-0.490897575537
Sarc4_g10984T	0.182273852534	-0.535929464055	0.62575593531	0.640292350238	0.372634121114	-1.23784542574	-0.0476358931597	-0.680068171359	0.377783364778	2.3406966974	-0.740943137404	-1.06306334325	-1.11742736803	-1.30409667778	-1.17967869313	-0.332737120871	0.241649945717	0.590886001517	0.948392756311	1.91906026986
Sarc4_g10985T	-1.16676463346	-1.12447313119	-0.570141786176	-0.659248480457	-0.511953695604	0.687162185981	1.38475135436	1.79166585468	1.68760348091	-0.212377935837	-1.52821224463	-0.954986568996	-0.573653955588	-0.418286825619	-0.835683684913	-0.0703186146794	1.21099879476	1.25754182631	0.597285680612	0.00909237954582
Sarc4_g10986T	-1.6226402735	-0.697698332514	-0.604566766525	-0.280357133152	-0.124474798933	0.234804264871	0.407436963938	0.877929737496	1.46266292697	1.3291935537	-2.38954952826	-0.900860571682	-0.630716588031	-0.325769645657	-0.291488428072	-0.404047641812	0.526409493138	1.04016300985	1.30935372361	1.08421603457
Sarc4_g10987T	-2.13925908076	-0.637689496649	-0.877217387659	-0.423992273009	-0.292819969327	0.231963599896	0.584896293043	1.15367626202	1.48864197568	1.40503766693	-1.99085522945	-0.527259935834	-0.677443972116	-0.0193962958261	-0.278709554475	-0.100470548947	0.00773354936988	0.826017046832	1.2428985978	1.02424875248
Sarc4_g10988T	-0.0829601867936	-0.309971220402	-0.438269369981	-0.42993809709	-0.772965535364	-0.74772751464	-0.74652044643	-0.00785573073867	1.40238022191	2.32734338312	-0.73930870755	-0.984452309916	-0.647653718099	-0.277294156989	-0.877768245534	-0.50115831422	-0.341115007685	0.448293804504	1.61157309994	2.11536805196
Sarc4_g10989T	1.18092882286	1.02572591189	1.02322059122	0.765961957857	0.886076173574	0.0333948886411	-0.379633894049	-1.63638305091	-1.2851267687	-0.816145380273	0.991905334316	0.889776835883	0.932997311103	0.595517919493	0.445045096691	0.412806804697	-0.929957283062	-1.56980853057	-1.24709405919	-1.31920868147
Sarc4_g10990T	1.78359856921	1.45181959045	0.0567233175416	0.177260986982	1.25379743973	0.0484305657022	0.261789583326	-0.619073263639	-1.61767988595	-1.2979517521	0.99991135637	1.20467346858	0.286781307373	0.338683118763	0.532948397957	-0.244241500291	-1.0865893594	-1.2463325523	-1.06057938457	-1.22397000375
Sarc4_g10991T	1.93865945338	1.78955367479	-1.04508571591	-1.02526139718	0.0792229653746	0.906042590762	1.30277530851	-0.302871271125	0.408105022613	-0.964432844806	-0.0163649083007	1.50007794164	0.567751327692	-0.625191934024	-1.08424664445	-0.887921966001	-0.988676826866	-0.632518320136	0.0170538167914	-0.93667027276
Sarc4_g10992T	2.35707328206	0.287277541526	-0.976031866709	0.375466005349	-0.106521393273	0.653034024222	1.27361665296	0.707487617789	0.784356185954	-1.26072892789	0.183881737815	0.492132616582	-0.111343286145	-0.119593843619	-2.21785185286	-0.998629955241	-1.14695429249	-0.842807841696	0.198088579927	0.468049015735
Sarc4_g10993T	-0.713092569964	-1.32287713185	-0.130622128568	-0.379975184175	-0.240263010797	0.816019697845	0.56956141326	-0.395479339985	-2.30014018655	-0.829151364022	-0.307210727883	1.1069474724	0.79636337639	1.73455936451	-0.593830708526	2.12743621254	0.620830799514	-0.20034248031	-0.361523012352	0.0027895085366
Sarc4_g10994T	-0.899626151485	-0.365555022509	-0.538414428281	-0.475186070169	0.10961595009	2.1047040744	2.18961181561	0.626736481506	0.185030887394	0.372830652205	-2.31604625578	-0.690670286633	-0.746526213942	-0.855798627941	-0.771037755376	0.157900044207	0.689461194526	0.393987734717	0.500249988571	0.328731988892
Sarc4_g10995T	0.15142432618	0.0450827757205	-0.459596056455	-0.443878887643	-1.09248652879	-0.872518555375	-0.96017484122	0.105492777631	1.16894951539	2.04300080868	-0.0962580235144	-0.607551866522	-0.791597846042	-1.13423737435	-1.11511523086	-0.552548104759	0.230229481593	0.752709742115	1.59815534147	2.03091854675
Sarc4_g10996T	0.245551725858	0.0482911793426	-0.61105854238	-0.500261815473	-1.15134086855	-1.43123001783	-1.02642581132	-0.07791872285	1.15218302357	2.02870319549	0.104952076829	-0.268153988217	-0.48285980451	-0.829623581356	-0.73191005641	-0.869953873223	0.0694149360041	0.728683994945	1.5631316291	2.03982532099
Sarc4_g10997T	-1.8791982929	-1.70885937754	-0.418934878108	-0.866050229354	-0.478450491295	0.544206054891	1.2752025867	1.32621547225	0.369163462461	-1.65635527633	-0.191780641185	0.071200843073	-0.319834991764	-0.00434104925655	0.708264422134	0.329817221307	1.81886270257	1.12961324249	0.472091752124	-0.520832532268
Sarc4_g10998T	1.80398747929	1.29073441658	0.564763498626	0.314051581111	-0.0735106569118	-0.588166465556	-1.2436421988	-1.2436421988	-1.16210818467	-0.357868471228	1.9583281844	1.2707284818	0.704740102618	0.362976521474	0.0876629403606	-0.271480149326	-1.17656213928	-1.14673051834	-0.922134895998	-0.172127327347
Sarc4_g10999T	1.20302646931	0.96978438241	0.974251138935	0.817069771563	0.623659362095	-0.124705982312	-0.376448752856	-0.998046540434	-1.07803655229	-1.25672036666	1.45725996318	0.319080540436	0.81166613808	0.799065357511	0.663335255294	-0.00985156812256	-0.361699213216	-0.642672269956	-2.00189464922	-1.78812248375
Sarc4_g11000T	-0.376300788116	-0.515192613397	-2.02962554486	-1.29567817992	-0.632161061808	0.454336466115	0.433879621935	0.903876173177	1.07530623097	1.16761231517	-0.114831174826	-1.13672730306	-0.758511114774	-0.508034784081	-0.465412238668	-1.10003319395	1.10885677626	1.40955847015	1.02825161375	1.35083032994
Sarc4_g11001T	-0.243435092453	-0.0988065155965	-1.67387506489	-1.31867388618	-2.02285580207	0.490778977182	0.733721928894	0.649316927302	0.555958260075	0.539017348098	0.504079743857	-0.00262778025944	-0.565335622517	-0.778745721571	-1.01499985956	-0.833192792362	1.13483253065	1.57627214937	1.09571308476	1.27285718729
Sarc4_g11005T	0.680134780293	0.982052955815	0.589609192007	0.284446569489	1.09126482289	0.464758931516	0.616965737827	0.00484651158435	-0.779426714092	-2.72156689365	0.274217714331	0.494457286812	0.080131988844	0.767633090806	1.22677911222	0.109908163034	-0.318514996036	-0.519500870627	-1.65261497224	-1.67558241081
Sarc4_g11006T	-0.359118657489	0.30877176229	0.559426934483	1.06868662882	0.281575954166	-0.334645349426	-0.126115570547	-1.02001232071	-2.0766460944	-0.720365154711	-0.236954946113	0.692514043183	1.42363098654	1.05121391768	1.36898462177	1.52094109929	0.0894247731829	-0.729858175721	-1.25174781272	-1.50970663957
Sarc4_g11013T	-0.828641891117	-0.665383539548	-1.0616416694	-0.907982671037	-0.933418726576	-0.104550954493	0.373411415893	1.3800070895	1.50104825936	1.19372880777	-1.0616416694	-1.05480778598	-1.0616416694	-0.687543383746	-0.518680072724	-0.388913869706	0.814974078127	1.27272940533	1.46992999645	1.26901885068
Sarc4_g11014T	0.243725171635	0.56983207314	1.44071451053	1.40299112899	0.953463193354	-0.723562657696	-0.500229226055	-1.15629023296	-1.50754546302	-0.370110136757	-0.319706087651	0.591162442004	1.05070332893	1.19598642314	1.01675145922	0.640815486703	-0.594728232134	-1.54009861769	-1.44280682371	-0.951067739972
Sarc4_g11015T	-1.13631331198	-0.648807077884	-0.740880075898	-0.798942801422	-0.70656958462	-0.307995352909	-0.0958040464053	0.930097950034	1.89708092307	1.52829211975	-1.40442822256	-0.761494182268	-0.776258158034	-0.661894657381	-0.446065566574	-0.253085189089	0.397258071403	1.08846902776	1.83713162806	1.06020850694
Sarc4_g11017T	-0.726411668251	0.872081280321	0.787995930752	1.60524322752	0.649572124221	1.63176621641	1.8763691768	-0.726411668251	-0.726411668251	-0.726411668251	-0.726411668251	-0.726411668251	-0.726411668251	1.71165633258	-0.417744269596	-0.726411668251	-0.726411668251	-0.726411668251	-0.726411668251	-0.726411668251
Sarc4_g1101T	-0.539061111028	0.339299158791	-0.539061111028	-0.539061111028	-0.539061111028	-0.539061111028	1.68966917972	2.80256302904	-0.539061111028	-0.539061111028	-0.236220148266	-0.539061111028	-0.539061111028	-0.539061111028	2.06556506883	-0.539061111028	-0.539061111028	-0.539061111028	0.885979266266	-0.539061111028
Sarc4_g11032T	-0.520508978925	1.33773806302	2.51947610048	-0.520508978925	-0.305397589813	0.508709960625	-0.520508978925	-0.520508978925	-0.520508978925	-0.520508978925	2.73404890564	-0.520508978925	0.492550264992	-0.520508978925	-0.520508978925	-0.520508978925	-0.520508978925	-0.520508978925	-0.520508978925	-0.520508978925
Sarc4_g11033T	0.783233922553	0.809617595342	0.620092342273	0.725250534024	0.235549896302	-0.0876483321906	-0.527996591611	-1.01577377946	-1.317723474	-1.69516897199	1.12065628946	1.7011569368	0.772961861049	0.620092342273	0.701504324604	0.736926129735	-0.111186900256	-1.14086981052	-1.2899881959	-1.64068611848
Sarc4_g11036T	-0.722294847183	-0.722294847183	-0.722294847183	-0.646173448325	-0.722294847183	0.249267452743	-0.722294847183	1.32360681268	-0.722294847183	2.01599268833	-0.722294847183	0.524481722818	-0.16547026478	0.147366597232	-0.722294847183	-0.722294847183	-0.191069189128	-0.689716956476	2.43555618447	1.49681202509
Sarc4_g11044T	0.418309548766	0.938847256039	1.62849636849	1.78579029065	0.714435110138	0.0819316919609	-0.858405921899	-1.48710958279	-1.79493316054	-0.544835213578	-0.723079190032	0.766864259112	0.461759694886	0.647137463026	0.630983017546	0.633330543584	-0.599740518227	-1.47648746309	-0.99132493035	-0.231969263687
Sarc4_g11045T	0.839084318029	1.07418297065	0.93554242907	0.927098270374	0.258963730418	-0.292305053381	-0.546963834021	-0.658797770901	-1.51119635025	-1.61568619187	1.36417870529	1.21673848215	1.04548057387	0.563041003741	0.521533589581	0.241457174434	-0.474708157718	-0.894639109599	-1.35345094596	-1.6395538339
Sarc4_g11046T	0.627798333507	0.581876858697	0.205318759703	0.13980574687	0.845902588392	0.679997712865	0.380641991801	-0.314679236568	-1.43543623968	-2.30474558458	1.47989842863	1.21304814885	0.445016870923	0.46199347911	0.492517684725	0.410835289636	0.0328976639328	-0.621645491028	-1.54919509543	-1.77184791037
Sarc4_g11047T	-2.00757810013	-0.612579233327	-0.322988725077	-0.226553835819	-0.374488762965	0.00663897319618	0.498509943631	1.08759345466	1.20184757473	0.827992422383	-2.02700035646	-1.181944581	-0.973261634682	-0.322988725077	-0.200268429162	0.130311018929	1.20653564026	1.25481355174	1.12007250409	0.915337300079
Sarc4_g11048T	-0.868735888116	-0.868735888116	-0.868735888116	-0.868735888116	-0.868735888116	-0.31656449035	1.23053502472	2.02375901045	0.495878196909	-0.331443277248	-0.146962613766	-0.868735888116	-0.868735888116	-0.868735888116	-0.704604959056	-0.0588050881067	1.85162902532	1.77818890146	0.83624972635	0.292027648251
Sarc4_g11049T	-0.733058922134	-0.465372328365	-0.378710146466	-0.429963473825	-0.259136192938	0.820892988574	1.35690924914	2.09268078164	1.04780691424	-1.52419826218	-1.63611083644	-0.848716162263	-0.5509206217	-0.5509206217	-0.523381640489	-0.474344548066	1.02054482174	1.49592141432	0.820892988574	-0.280815401664
Sarc4_g11050T	0.804775828033	0.919451471746	0.680869532208	0.516428218111	0.676178372139	0.181858019242	-0.527632228178	-1.03520553357	-1.2724753454	-1.59341660577	1.08401894927	1.23062140249	0.755265758627	0.834487243362	0.84455876493	0.721833624134	-0.551585029324	-1.07767494775	-1.48148263054	-1.71087486376
Sarc4_g11051T	0.809262349728	0.86479754392	0.729184574905	0.528293841593	0.860413310466	0.371402798369	-0.112829933237	-0.476283516082	-1.28692308935	-1.99406217305	0.847054966223	1.19068804438	0.644410639232	0.639676463628	0.831886601495	0.392418345426	-0.400742907972	-0.938446877432	-1.57200933675	-1.9281916455
Sarc4_g11052T	-0.988607992011	-0.966548765075	-0.261215214026	-0.492080545647	-0.669966639908	-0.375950559436	-0.32176859594	0.462319371351	1.52176703048	2.03126762549	-1.30158980137	-1.00678054041	-0.669198836954	-0.154645208383	-0.537706956884	-0.473763167911	-0.0566442369082	0.763310459856	1.62134501363	1.87645756006
Sarc4_g11053T	1.22804026149	1.34726953904	1.35441848285	0.418195413441	1.32211795726	0.484435101663	0.671036244943	-0.244474084892	-0.683663302801	-0.955925919711	-0.139365231018	0.468996881399	0.552111270459	-0.0111828736954	0.41046234541	-0.186182350898	-0.706716583767	-1.5772485856	-1.77890590421	-1.97341866137
Sarc4_g11054T	1.63917767721	0.477927788688	0.880726688509	-0.0261400352894	0.86922093184	-0.14216647399	-0.176753276427	-0.448090363529	-0.842811167819	-1.04345815401	1.81559409304	1.21384526582	0.862613230808	0.350868648309	0.279131776946	-0.230530901096	-1.46292736984	-1.07459359839	-1.23437177002	-1.70726299076
Sarc4_g11055T	0.674905230006	0.17827145894	0.325055030434	-0.226004040697	0.483480264965	0.967231326657	1.19667280232	1.24508578859	-0.358129010849	-3.04037344021	-0.148123629058	0.786582672649	0.0264393844306	0.198303614144	-0.263845887364	-0.300069306198	0.475346229223	0.473789862676	-0.672381350998	-2.02223699967
Sarc4_g11056T	0.53986763857	0.699912990881	1.15169268287	1.04100536777	0.568502458157	0.35525656016	0.029982351212	-0.286943240417	-1.38244863838	-1.65104551314	0.624185939203	0.585844642721	0.837360681506	0.803686826494	1.14271342992	0.420311291141	-0.882346398613	-1.15821297162	-1.57477363229	-1.86455246614
Sarc4_g11057T	0.393953665581	0.592378232133	1.06161136477	0.853045201584	0.000867423791011	-2.11167633275	-1.46509740806	-1.31110122707	-0.200980813978	-0.930152767163	0.679720325365	1.37008611205	1.27941522343	1.18008185685	0.516038696105	0.753005658761	-0.875178574349	-1.03550383855	-0.166539313892	-0.583973484599
Sarc4_g11058T	1.10490850358	0.113700036352	-0.320031862652	-0.746457381342	1.02415675582	0.737967691767	1.03122554695	2.08976338946	0.923549501509	-1.46401162613	0.46858407547	0.273923219692	-0.495572822065	-1.07932210732	-1.42462294252	-1.42172327028	-0.515085759368	0.367497169445	0.589509153727	-1.2579572721
Sarc4_g11059T	-1.34557724038	-0.313278316096	0.805424808085	0.843384727894	0.582698169474	0.349917610962	0.322677416455	-0.703635372073	-0.637714518342	0.779237215733	-3.12708169026	-0.535771973573	0.350404989021	0.863478395937	1.23098352744	1.17421714154	0.219455171024	-0.672948985923	-0.486449767725	0.300578690806
Sarc4_g11060T	-2.13144420561	-1.30064627271	0.130415095871	0.241184212671	0.777864826215	1.02384419123	1.02614233937	0.291995333935	0.289904732862	1.72441829971	-1.90073080021	-1.50480823347	-0.971339424232	0.347298727585	0.41556910258	0.512502788164	0.630389213178	0.229439719771	0.0871357062341	0.0808646468587
Sarc4_g11061T	-2.37636713811	-1.0596013853	0.946991072372	0.592988053427	0.177145529614	1.13302752337	1.31164948378	-0.0443732926947	0.133740126942	1.62928090247	-1.34012234407	-1.33010314219	-0.437209513434	-0.120505379306	0.623056783625	1.12670206881	-0.326524952644	-0.789401763611	-0.151381054494	0.30100842144
Sarc4_g11062T	-1.52015156969	-0.341105157585	0.413131813245	0.717598740257	1.22576362408	0.607884895501	0.418347892887	-1.30839592239	-0.680709520588	1.49996660666	-2.51373767673	-0.8517022461	0.013558784876	0.474307475921	0.824022095976	0.623211454266	0.191887190635	-0.881901619523	-0.0354974847531	1.12352062306
Sarc4_g11063T	0.178261906118	-1.26462903586	-1.30013132846	-0.88832208856	-1.26462903586	1.28045897796	0.688052827176	-0.0619180389437	1.50114587415	0.739322232645	0.353519920698	-0.414833874343	0.204162556171	-0.945084866317	-1.62694341564	-0.742554479473	0.200892335048	0.55631445029	1.97522539559	0.831689687613
Sarc4_g11064T	0.0176817668325	0.47441899107	1.00888335561	0.146280057243	2.18861333341	1.37795608167	1.07395506784	0.0891302327191	-0.429359930399	-1.63191518291	0.377185372526	-0.0244227709161	-0.187016123574	-0.500638624173	0.44343114734	0.218989607074	-0.353363304511	-1.12136447555	-0.890375440161	-2.27806916113
Sarc4_g11065T	-1.04610197662	-0.49927019927	-0.605137751173	-0.187410379802	-0.381249009368	-0.346704866406	-0.69608581242	-0.538060975114	0.926045001683	2.68526849594	-0.957326099588	-0.188587238104	-0.414116081178	0.141565348108	-0.269444999788	-0.554730189736	-0.588910215443	-0.186976736366	1.42361952959	2.28361415506
Sarc4_g11066T	-0.50629383356	-1.02902742246	-1.13866772833	-0.993089848596	-0.518234155205	0.904017253158	1.02360780088	0.497644636306	0.980132442209	1.83559442406	-0.738105286827	-0.411917779059	-0.920564114742	-0.938141268886	-1.31911196715	-0.732408709934	0.291488119146	0.807812138938	1.36788854997	1.53737675009
Sarc4_g11067T	-0.793218742603	0.111995133002	0.463596204006	0.362765565827	1.2105479672	1.84367422116	2.06076734431	0.694417052141	-0.361221681774	-0.617526158503	-1.69883279765	-1.18337495001	-0.607938707263	0.697240808634	0.401109465004	-0.524056671709	0.595933713314	-0.252141276089	-1.09932867538	-1.30440781362
Sarc4_g11070T	-1.74492407927	-1.00467719157	0.254914685566	-0.094953919657	0.00181154840357	-0.39941828398	-0.439514643064	0.0237140169289	1.89933738955	2.0994106518	-0.906639598876	0.0473174787701	-0.815949252914	-0.759561766097	-1.05201979772	0.045703370409	-0.359383444171	0.530815134705	1.75035017921	0.923667521987
Sarc4_g11071T	-0.68635020012	-0.598649196869	-0.944852581855	-0.747709132423	-0.894613121424	-0.0806072673614	0.731276230901	1.91321047173	1.34449926309	0.238452456467	-1.01816718021	-0.983382452328	-1.02840592257	-0.819886461114	-0.817107024738	-0.428271901072	1.18735709519	1.69651896167	1.19662849651	0.740059466535
Sarc4_g11072T	-1.25365289629	-1.16219427735	-0.120274886842	-0.727677831947	-0.029152683639	1.13086639182	1.37788078979	1.7088544194	0.489330760983	0.556096394442	-1.25365289629	-1.25365289629	-1.25365289629	-1.00168914152	-0.377445091065	-0.593339988064	1.04547027124	1.17706752764	0.834244672371	0.706574257901
Sarc4_g11073T	-0.425745194099	-0.425745194099	-0.425745194099	-0.425745194099	-0.425745194099	-0.425745194099	-0.425745194099	-0.425745194099	-0.425745194099	2.30618778714	1.4514687449	-0.425745194099	-0.425745194099	-0.425745194099	-0.425745194099	-0.425745194099	-0.425745194099	-0.425745194099	-0.055636547582	3.10990312113
Sarc4_g11074T	-0.658150991007	-0.89710961247	-0.89710961247	-0.89710961247	-0.89710961247	-0.319080627117	0.495347619077	1.4859973551	1.45975927224	1.18135384827	-0.89710961247	-0.89710961247	-0.89710961247	-0.89710961247	-0.844627203726	-0.519967492466	1.02655960255	1.35310123077	1.33399228212	1.18259200394
Sarc4_g11075T	-1.16867321174	-0.956437052946	-0.4514091494	-0.57579624487	-0.435725310932	0.302069377146	0.93046151043	1.66949218497	1.33035282101	0.31203889216	-2.23198393276	-1.11334631608	-0.514784709456	-0.641373788918	-0.149272038763	-0.175314317649	1.03495622312	1.39538538409	1.15445641508	0.2849032655
Sarc4_g11077T	0.869176335595	1.00311617881	1.07553554952	0.892387632596	0.832962014031	0.130622178529	-0.429208659846	-1.47054327027	-1.85013021157	-0.814875496807	0.216893349508	0.861678110709	0.930549899235	0.732067857706	0.908776282526	0.567233628532	-0.527390368285	-1.46086187592	-1.64860210124	-0.819387033356
Sarc4_g11078T	-0.533806035673	0.235598416738	0.935958660407	1.01921378471	0.612139260991	-0.456149776538	-0.703675502063	-1.76468223895	-0.960697184787	2.38323305521	-1.47799301757	-0.355829771054	0.235598416738	0.589474197587	0.709222849869	0.273260549764	-0.641605257575	-1.24872552978	-0.141716936874	1.29118205884
Sarc4_g11079T	1.46616780815	-0.200768612436	0.715798585231	0.426156599193	0.887608973712	0.711186018744	-0.00821707137866	-0.768110515581	-1.56773573143	-1.54931026063	0.455717943132	1.39494039081	0.378591379926	0.601100992718	0.554288358391	0.565626784962	0.0511871574868	-1.34910941266	-0.533091284119	-2.23202810422
Sarc4_g1107T	0.608936522753	1.01623074116	0.936767717324	0.735968516153	0.701229513107	0.0878299989315	-0.140823854025	-0.726767130382	-1.19538194534	-1.86188864912	0.701229513107	1.03011378927	0.749684447797	0.754760654271	0.841153557658	0.658192171767	-0.4321399956	-0.885968406816	-1.66268300517	-1.91644415685
Sarc4_g11080T	0.716285044148	0.824937784121	1.25389682904	0.86411704304	1.13128638015	0.303820725083	-0.320614660436	-1.18255325315	-1.41783176337	-0.551582884294	0.526591156776	1.08439164754	0.666052234132	0.664268541035	0.827196171052	0.21079678556	-1.09547073364	-1.82913966921	-1.56774658444	-1.10870079314
Sarc4_g11081T	0.919271921105	1.3550477776	1.36194153998	1.33885254373	1.35877597797	0.316269973506	-0.297778719326	-1.27166162225	-0.1288478386	-0.525776831635	0.268563479735	0.309799022123	-0.240429015179	0.0468533595133	0.609158628469	-0.146586037869	-0.201958329944	-1.26691238653	-1.56890767406	-2.23567576833
Sarc4_g1108T	0.805226271597	0.917169538344	1.22036745079	0.981937601795	0.520654844031	-0.226128982493	-0.466028112352	-1.7028451823	-1.36382761793	0.311874422383	0.909150385496	1.19384620992	0.781271319703	0.428171640285	0.452743646003	0.233900454481	-1.25553331407	-1.83968792333	-1.49205598841	-0.410206663949
Sarc4_g11094T	-2.1333523536	-1.68192594794	-0.108242009601	1.17452722776	-0.197092167103	-0.48844708643	-0.519838928483	0.433537932459	0.499245238677	-0.950233219537	0.0576449426465	-0.379741889397	1.0819421304	-1.21190938243	2.20173231713	0.552822461487	0.985825031767	-0.118082516114	0.617295430251	0.184292788052
Sarc4_g1109T	-1.62767528633	-0.990953496022	-0.477710069325	-0.236106645085	-0.00853455339143	0.626314542066	0.877792887203	1.12053388123	1.29131775558	0.901710435568	-2.31744203204	-1.38587672893	-0.771705763436	-0.361490546571	-0.152278008706	-0.0117220642805	0.786417238013	0.967905245323	0.994528702752	0.774974506398
Sarc4_g11105T	-0.276113216993	-0.119242189812	1.07753057563	0.438677357116	0.58406552506	-0.998528319219	-0.645635266702	-0.517720995265	2.34137909255	1.52919572229	-1.49381249776	0.0180230870447	-1.12487480503	-0.493956982431	0.699365546927	-0.445654761045	-1.06924815467	-1.20034853202	1.20882918358	0.488069630737
Sarc4_g11106T	-1.1153934802	2.39095329771	0.916476570399	0.344960470799	1.07025519241	0.29406273189	-1.1153934802	-0.53234709667	-0.28047552917	0.103943156207	-1.1153934802	1.45271822419	0.524458051199	0.518805778282	0.789578875776	-1.1153934802	-1.1153934802	0.0838305954486	-1.1153934802	-0.984859437302
Sarc4_g11107T	0.943177040834	1.57406891331	0.350508968963	1.18684446132	0.511343916185	-0.549499454721	-0.655635758592	-0.365197592574	-1.17451239511	-0.962594707577	-0.925611185155	-0.138794713936	0.858674178395	1.48168674337	0.501673642413	1.0985391899	-0.168981781443	0.00440131664381	-1.78504539112	-1.78504539112
Sarc4_g11108T	-1.35304279382	-0.595223702566	0.767157432833	-1.103420371	-0.816321931618	-0.286097989084	1.06085756475	-1.04574060079	0.0169611687571	0.34254943615	-2.03906455594	-1.03866226905	1.3475627937	0.200650152978	0.982676546719	0.972284459991	1.54428858406	1.08796286676	0.396097711022	-0.441474503853
Sarc4_g11109T	0.12292790067	0.192585783412	0.0283663804466	0.790195067639	0.22928013126	1.1441101602	1.16920578284	0.756353631169	-1.65809331543	-1.87007504082	0.352444139129	-0.138627414015	0.903096513315	0.823354799356	0.71848547228	0.547202625329	-0.24370987965	-0.110136378892	-1.56706991472	-2.18989644353
Sarc4_g1110T	-1.42939807931	-0.929286829703	-0.567108103086	-0.305203633179	-0.119259858121	0.616708628111	1.05864719859	1.34233323193	1.40235894893	0.456846015404	-2.13001662524	-1.3379571605	-0.739355152404	-0.435017899394	-0.441727576328	-0.185514900057	1.05348015777	1.28181995568	0.977570442939	0.43008123798
Sarc4_g11110T	0.0193641864551	0.320272068955	0.589816345603	-0.531892754672	0.1523279014	0.502768865391	-0.117284272191	0.345762092237	1.52126310829	-1.64525267542	0.882783338443	0.908046602296	-0.861621329339	1.72457856331	0.502768865391	0.126847419309	-2.07311086279	-0.442417840512	0.0122249196438	-1.9372445418
Sarc4_g11112T	1.65148642696	0.78061605711	0.21441847383	0.251149720427	0.574350841253	0.127226867392	-0.215349464526	-1.3332767914	-1.13428908527	-0.582079389914	2.35455761743	-0.741227083136	-0.0607113570672	1.73408370273	0.248419610293	-0.882694557358	-0.140827018487	-1.19811249444	-0.845054855266	-0.802687220567
Sarc4_g11113T	1.72311394462	0.907418125331	-0.0683266301692	0.315455853821	0.332256027227	-0.123292912338	-0.641463505222	-1.46385832341	-0.682210806813	-0.886159607996	2.15833685789	-0.516941636658	0.10559570257	1.79203256041	0.511849211736	-0.557844414123	0.0445723553423	-1.53627338749	-0.496058363271	-0.918201051464
Sarc4_g11114T	1.80392039357	0.995971698258	-0.45736341495	-0.595166888609	0.336248569567	-0.408236145809	-1.26694032828	-0.637066909697	0.680627350142	-0.203079379348	2.14939527199	-0.720800486525	-0.430436444672	1.31899061935	-0.151154146903	-2.27945952918	-0.0934825288589	-0.257825569506	0.190212441413	0.0256454280472
Sarc4_g11115T	1.4336790213	-0.690885022925	-0.768399567606	-1.17446164892	0.367507777863	-0.281290573159	-0.0801535584165	0.367507777863	1.63447821833	0.728623978751	1.43848514029	-0.359981880252	0.136575650377	-1.29579379419	-1.7602453987	-1.11888142763	-1.07932970404	0.350309879612	0.865570805194	1.28668432626
Sarc4_g11116T	1.36291411967	1.14718280308	-0.343452489378	-0.390360353045	0.709452674718	0.386182882623	0.625796063526	0.613094019248	0.919808556801	0.843998335683	0.706817696318	-0.747847639647	-0.975088047428	-0.836965655022	-2.01151390594	-1.92750294623	-1.25714141649	-0.178781053782	1.21424232891	0.139164026387
Sarc4_g11117T	-1.40052609002	-0.697522020105	-0.237337523415	-0.240981755858	0.343759765741	0.924874563458	1.43532372183	1.60633105687	0.607517790231	-0.622014619773	-2.50661993135	-1.11831000176	-0.54241688521	-0.127571464989	-0.0390151448073	0.0296064307268	1.2490602099	1.18535835574	0.42480753884	-0.274323996049
Sarc4_g11118T	1.97341770913	1.18212100083	-0.73200150332	-0.963070044804	0.220367518126	0.898484260739	-0.402809495959	-0.671210351945	-0.186531278867	-1.20755482905	2.51905461122	0.287961483939	-0.0295148921784	0.805689238959	-0.429887779755	-1.48929421882	-0.46542495773	-0.511931979013	-0.349275752637	-0.448588738879
Sarc4_g11126T	0.87174819967	0.585538730547	1.12079786243	0.993530458794	0.860179896088	0.689640451259	0.46654124718	0.0449597287072	-0.963992498528	-2.11350240685	1.30043048577	0.952930424727	0.431885549971	0.0156935211682	0.0672035833041	-0.481623951821	-0.508101790439	-1.31874251662	-1.14882479886	-1.8662921765
Sarc4_g11127T	1.27149110662	0.33165736106	0.271225903626	0.626359050752	1.02748856596	0.701042679679	0.880399862989	1.32191445705	0.203364598004	-2.46466771484	-0.0651345079283	0.141964588717	0.468109863914	0.549557385204	-0.0403092061504	-0.153493409103	-1.3625850444	-0.645349667884	-1.32319737417	-1.7398384991
Sarc4_g11128T	0.66815217186	1.00205249464	0.583273384706	0.163408340027	1.06354466271	0.794114208883	0.520630779103	-0.487353881427	-1.4739698427	-2.23126172719	1.59934847663	0.512484666187	0.431246919028	0.495127389362	0.200327192714	0.0614110782363	-0.044714599252	-0.749224628893	-1.36652975872	-1.7420673259
Sarc4_g11129T	0.648569865041	-0.0429311373289	1.3062070187	1.35968952844	-0.186625766368	-0.245850146121	-0.0669912877462	-0.454522969088	-0.923470823386	-0.923470823386	-0.923470823386	0.486359407748	0.0587501357506	2.87305704741	-0.33812218619	1.06670625346	-0.923470823386	-0.923470823386	-0.923470823386	-0.923470823386
Sarc4_g1112T	-0.36524369473	0.393445609992	-0.36524369473	-0.36524369473	-0.36524369473	-0.36524369473	-0.36524369473	-0.36524369473	-0.36524369473	-0.36524369473	3.48498953936	2.33070766106	-0.36524369473	-0.36524369473	-0.36524369473	-0.36524369473	-0.36524369473	-0.36524369473	-0.36524369473	-0.36524369473
Sarc4_g11130T	0.73328955848	2.00678455975	-0.847938826398	-0.541589043239	1.16109491736	0.0940639237382	-0.847938826398	-0.847938826398	-0.847938826398	-0.847938826398	0.532244371563	-0.563697531371	1.83662395787	-0.847938826398	0.597254902897	1.72639875144	0.0489810690907	-0.847938826398	-0.847938826398	-0.847938826398
Sarc4_g11131T	-1.49543337772	-0.594047055668	0.306991232017	0.340761572597	0.151736044426	1.11316614053	1.39616154303	1.31558547467	-0.0248119179865	-1.09877267699	-2.31956424845	-1.21907976029	-0.580590354404	0.248424354643	0.259256634978	0.643673022345	1.37271796607	1.01751893216	-0.28225710772	-0.551436418238
Sarc4_g11132T	-0.539890250137	-0.21029013956	-0.50878548208	-0.535363418947	0.289681770527	0.469369825234	0.565632090002	0.561734351996	1.31926128007	1.08702287031	-2.85882359598	-1.09007779341	0.0887362275089	-0.585078628945	-0.773781325322	-0.678251599413	0.0189739393484	0.454352715496	1.48080326815	1.44477389514
Sarc4_g11133T	-0.89112676171	-0.303424683271	-0.971063494555	-0.49669854135	-0.463283700775	0.573266654101	-0.419584111123	0.35267912469	1.67094604001	1.51167576415	-0.281955039483	-1.08495364829	-0.965970368591	-0.939394133752	-1.08495364829	-1.08495364829	0.622532901249	1.10460137048	1.53960048141	1.61205944338
Sarc4_g11134T	-0.175643799262	-0.554990510004	-0.554990510004	-0.554990510004	-0.554990510004	-0.554990510004	-0.554990510004	-0.522667290507	1.16915977364	2.34412240021	-0.534661406115	-0.554990510004	-0.554990510004	-0.554990510004	-0.554990510004	-0.554990510004	-0.381885613132	0.0227847589706	1.72981543911	2.45387134713
Sarc4_g11136T	-0.498197576721	-0.293042191169	0.400020501241	-0.333345142289	0.382729420009	0.759200443118	0.983885605633	1.76337600667	1.64340655783	0.50386815412	-2.26706719073	-1.00741971196	-1.19116776321	-1.55925596195	-0.182684199685	-0.749391510588	0.211245679775	0.709971597194	0.700639624431	0.0232276582829
Sarc4_g11137T	1.07946709429	0.63612163849	0.696599264989	0.523557661317	-0.326184461873	-0.298823673665	-0.313609673849	0.0429157780893	-2.2392151204	-1.30572700509	1.09896794599	0.919130108994	1.41247454986	0.65941172334	0.544672721764	0.129159548	0.00312088112321	0.151112714546	-1.78534246388	-1.62780923204
Sarc4_g11138T	0.83006567778	0.737388696565	0.81103295877	0.142604846882	1.35941505515	1.74309608876	1.60044237243	-0.87741644804	-0.522287085702	-0.448697444245	-0.159543903816	-0.135241032391	0.441935142252	0.310887181518	-0.266521973649	0.0839697599261	-1.83176499265	-1.94331908446	-0.72361253574	-1.15243327935
Sarc4_g11139T	0.7258413183	0.752145511947	0.832846532514	0.946316547911	0.746818176137	0.307512874838	-0.0779161518098	-0.842328083625	-1.76983538073	-1.51661577055	0.700843257525	0.766793656977	0.798126341691	0.766793656977	0.785946240602	0.781706186956	-0.28989211935	-0.991250366751	-1.88081660871	-1.54303582084
Sarc4_g11140T	1.12627592173	0.984772886726	1.0573959376	0.828983688187	0.719696266158	-0.468244005216	-1.16820332741	-1.60392337615	-1.12131969098	-0.406005877208	1.19380336523	1.00638280568	0.964385097264	0.669598250239	0.589578163452	0.255529228615	-1.26206208929	-1.473176466	-1.14014111234	-0.753325666292
Sarc4_g11141T	-0.779280341883	0.212999704688	1.03018497058	1.13757733806	1.01764219902	0.781389108831	0.380544371635	-0.979981605427	-1.45353019605	-0.28306474481	-1.9566338036	0.058799502678	0.843784744147	1.0128513963	1.14625630856	1.02481862212	0.142240999544	-1.14805115414	-1.53060919378	-0.657938226481
Sarc4_g11142T	-1.50649589805	-0.833150446062	-0.2338968413	-0.28931598487	0.0185933203919	0.793808510531	1.24561516181	1.21464641361	1.08166728592	-0.730458942269	-2.55207594001	-0.858761872936	-0.437259741354	-0.167282733616	-0.101592196616	0.0438006228133	1.14034708539	1.37488286429	0.921302459551	-0.12437312722
Sarc4_g11143T	0.190839742515	-0.889501154958	-0.915204180972	-1.03002279765	-0.320865242336	0.128672724072	-0.422075740161	-1.47064491742	1.66162550388	2.03502947499	0.792513704796	1.12426463483	-0.314410864428	0.201058844724	-0.861230219866	-0.743350911216	-1.2219181557	0.0692301494686	0.246183896004	1.73980550942
Sarc4_g11144T	-0.878845057867	0.892722374225	1.18377207446	1.08340289714	-0.052608565837	-0.324466482982	-0.963494078615	-0.424698164447	-1.11423797842	-1.84203958752	0.00981349111981	0.576882941766	0.949422273516	1.18625664589	1.85786779015	0.673938781328	0.0151976771708	-0.286490402606	-1.00411558473	-1.53828104373
Sarc4_g11145T	-0.495602680458	-0.330887677856	-0.486907902265	-0.503753734939	-0.633427731849	-1.1005972717	-1.03842633172	0.0996789166442	1.40082887442	2.41359550381	-0.0734043518002	-0.618262476819	-0.747732963184	-0.740291462806	-0.587789583965	-0.572020978673	-0.111749718837	0.679853622685	1.52004024312	1.92685770618
Sarc4_g11146T	0.496974022397	-0.452367045426	-1.20203626578	-1.18697271588	-0.862347827301	0.975160991311	1.95767020513	1.15966059173	0.449583000577	-0.176949690386	1.89466452221	-0.054531768081	-0.449231369686	-1.25337283351	-1.60603858444	-0.829121278046	0.0261990053158	0.787084847025	0.539603798093	-0.213631605262
Sarc4_g11147T	-0.162646032967	-0.677497308583	-1.1798111179	-1.15475815924	-1.47302000997	-0.0514953765091	0.539230541961	0.395237604925	1.00937433346	1.0449283931	1.20089289817	-0.0753391492474	-0.0994265623387	-1.47302000997	-1.47302000997	-0.937618895824	0.820010194681	1.12874162395	1.25529155856	1.36394548373
Sarc4_g11149T	-1.47200691568	0.700263475341	0.0410188888111	0.144111195816	-1.13640059431	-0.771488352629	-0.0354631583586	1.21253086452	-0.268935637064	0.202133556637	-2.04667894974	1.26312139561	1.4505306777	0.314366186501	0.221845974787	1.66382176144	0.780470872969	-0.774374766311	-0.141442578157	-1.3474238979
Sarc4_g11150T	-1.20452711994	0.32518066406	0.509543737147	0.0840836572667	0.932497222654	1.17344822561	1.16631090962	0.954724478596	-0.416973059481	-2.5896094669	-0.73647438661	0.304173869709	0.189827416885	1.1321945894	0.822190492594	-0.0124522423377	-0.316474683556	0.228866828912	-0.65905984081	-1.88747129283
Sarc4_g11151T	-0.414899514746	1.27884097559	-0.414899514746	2.3202483275	3.19417626196	-0.1548733291	-0.414899514746	-0.414899514746	-0.414899514746	-0.414899514746	-0.414899514746	-0.414899514746	-0.414899514746	-0.414899514746	-0.414899514746	-0.414899514746	-0.414899514746	-0.414899514746	-0.414899514746	-0.414899514746
Sarc4_g11152T	0.843148476194	1.26972856128	1.03063908117	0.781879149973	1.23436996285	0.0538479589835	-0.354765855484	0.0950381700349	-0.646741545397	-1.58639407795	0.2602923307	0.327886826702	0.86826935354	0.755218994574	0.711091926927	0.272767850735	-0.917878015092	-1.34513658609	-1.86082172795	-1.7924408357
Sarc4_g11154T	0.811297552254	0.215507669097	0.601474028522	-0.192666882587	-0.192666882587	-0.761775128924	-0.747346405711	-1.06663528633	-0.801284284847	0.28516027815	2.86689315932	1.72697190743	0.996342656163	0.103556974928	-0.282616092787	-0.517069005078	-1.40069654335	-1.01945017842	-0.0772061757954	-0.547791359454
Sarc4_g11155T	-0.117320188689	-0.440142985038	0.252632822998	0.500987597272	0.856598065091	1.61010166539	1.47634848182	1.61010166539	0.856598065091	1.47634848182	-0.911637092832	-1.50614265723	-1.26603829697	-0.117320188689	-0.440142985038	-1.10227669674	-0.592371486618	-0.440142985038	-0.440142985038	-1.26603829697
Sarc4_g11157T	-1.30253035982	-0.950768715221	-0.594519028431	-0.172692099654	0.339774228293	-0.430549313359	0.409233933417	-0.700730416904	1.41921820989	2.228761023	-0.930324301686	-1.11117967147	-0.0967360384255	-0.630287571362	0.703772886813	-0.49945381625	-0.387379683224	-0.510886600225	1.26424922251	1.9530281121
Sarc4_g11158T	2.09589959209	0.810038613268	0.234489107418	-0.0583931516106	1.20533810277	-0.0948759837657	0.129504354389	-0.284541522438	-0.404298675462	-0.242079306089	2.14534404603	0.919741340711	0.0596311250567	-0.439998457156	-0.266373039912	-1.62963013084	-1.03901813535	-1.54166623865	-0.75534154288	-0.843770097584
Sarc4_g11159T	-1.68795236915	-0.958767389887	-0.584159219901	-0.0917067768867	0.619130780031	0.587237890947	0.722331150064	1.33722818365	1.41056307514	0.410146419788	-2.20229496754	-1.24948294345	-1.0497882285	-0.367130796383	-0.0509536645315	0.185612255537	0.835162938026	1.18153159078	0.952467703726	0.000824368539743
Sarc4_g11160T	0.305331731553	0.623515748224	1.41168122959	1.54776932374	0.818473418806	-0.68761401259	-0.577305985271	-0.860714176826	-0.584166223285	0.488986012995	-2.81435019901	-0.777542159518	0.768410936099	0.818473418806	0.778246924746	0.321348258972	-0.846356664069	-0.888512327169	-0.323011811573	0.477336555784
Sarc4_g11171T	-0.671788172344	-0.671788172344	0.711420019786	-0.671788172344	-0.671788172344	-0.671788172344	-0.607622065969	-0.671788172344	-0.671788172344	-0.671788172344	0.885454783251	0.237614467367	1.28867081795	1.88102193995	0.98626752782	2.60569232002	-0.598849914387	-0.671788172344	-0.671788172344	-0.671788172344
Sarc4_g11174T	-0.416878859827	-0.416878859827	2.20999803875	-0.416878859827	2.805369428	-0.416878859827	-0.416878859827	-0.416878859827	-0.416878859827	-0.416878859827	-0.416878859827	-0.416878859827	-0.416878859827	-0.416878859827	2.0715731503	-0.416878859827	-0.416878859827	-0.416878859827	-0.416878859827	-0.416878859827
Sarc4_g11184T	-1.31027540278	-0.937193851128	-1.03330347684	-0.575415992322	-0.218858925684	0.307640889362	0.894097570639	1.81262008551	1.29794933583	-0.131319014553	-1.34143910065	-1.05843382945	-0.951121120105	-0.499612237155	-0.460324159062	-0.244404972624	1.26772032496	1.60612775197	1.17701217055	0.398533953533
Sarc4_g11185T	-1.94783608114	-0.891661053014	-1.60295514404	-0.495134960145	0.404807159346	1.04854127798	1.6037622973	0.825364748498	-0.0824881563849	-0.473471750298	-0.403217954042	-0.706299187021	-0.381444091577	0.590899312404	0.386103205041	0.530700894713	2.11704782513	0.271261589614	0.437031328831	-1.23101126119
Sarc4_g11186T	-1.60365448181	-1.13405033935	-1.31969437215	-0.772571167739	-0.912270596382	-0.0790714521706	0.303649869353	0.555572176791	1.20360052257	1.51660448331	0.35066089784	-0.432610382095	-0.936547387048	-1.06051508622	-0.33122526798	-0.215059217858	0.821794283798	1.01603827512	1.35402135995	1.67532788207
Sarc4_g11187T	0.864801840123	0.774645115957	0.842529157217	0.829517715352	0.83039722982	0.35918004751	0.0775931690008	-0.591645021533	-1.80824060098	-1.73868276658	0.599874622054	0.633550298472	0.745467983561	0.628443204058	0.875568975972	0.762494956772	-0.340669417568	-0.988882685668	-1.70677181973	-1.6491720038
Sarc4_g11188T	0.871938208881	0.437501699167	0.782558801083	0.482523639106	0.743159567596	0.197168233612	0.067195407713	-0.556027753497	-1.30189492804	-1.41065719394	1.79052546261	1.01896405411	0.536381852439	0.778619122574	0.417819687133	0.346050792284	-0.538254194049	-0.919926308884	-1.7350953635	-2.0085507864
Sarc4_g11189T	-0.451887821994	-0.451887821994	-0.451887821994	-0.451887821994	-0.451887821994	-0.451887821994	-0.451887821994	-0.451887821994	2.05600805088	0.838772303473	3.2640919342	-0.451887821994	-0.451887821994	-0.451887821994	-0.451887821994	-0.451887821994	-0.451887821994	-0.451887821994	1.07133286335	-0.451887821994
Sarc4_g11209T	-1.09021126259	-1.18417483185	-0.179751605638	-0.0468317114657	0.389699252659	0.86224682856	1.22369655946	1.76011766593	0.526416855263	-1.53660769385	-2.07600005697	-0.831885286424	-0.666098794562	0.241855160759	-0.00709187895054	0.727949130334	1.25233704333	1.12576883863	0.111491923363	-0.602926135983
Sarc4_g11210T_Sarc4_g11211T	-0.95928556174	-0.617045256074	-0.272285861423	-0.49332020012	-0.101629908323	-0.445999179712	0.399932044982	2.33799763551	1.09713178745	-1.17310940163	-1.34623117924	-0.569693204021	-0.325732236015	-0.767363737472	-0.375669163273	-0.152878320788	1.10382930053	2.07695421827	1.08810759015	-0.503709367069
Sarc4_g11212T	0.648826705994	0.422584807315	0.528752932807	0.837732761092	-0.0842117177905	-0.839293376758	-1.43125144052	-1.20246523064	-1.45842967938	-1.35962373141	1.6457561417	1.01082023216	0.854524421438	1.14278117573	1.07607972954	0.870270055659	0.0734374071137	-0.841414223132	-1.10101017659	-0.793866794318
Sarc4_g11213T	0.7525396731	1.14561064273	0.636085298271	0.251863444176	0.538590472547	-0.346022951914	-0.391605400642	-1.01493513181	-1.71026394753	-1.70463814914	1.49619013448	0.881584888251	0.692706828236	0.621903871219	0.856907735955	0.87901844329	-0.0168038563161	-0.574106195578	-1.38319348803	-1.6114323113
Sarc4_g11214T	0.733779615609	0.635423642022	0.796834433148	0.694029624905	0.944750302686	0.790853159992	0.427365194642	-0.430759909044	-1.62308410114	-1.81881640066	0.817525300897	0.632965257402	0.622251141122	0.623131980819	0.580058451328	0.441297188801	-0.248744870535	-0.93713509115	-1.93871691733	-1.74300800351
Sarc4_g11215T	0.166172647059	0.413303139725	0.555039478536	0.884749519762	0.469689777171	0.223373239258	-1.35310127553	-1.56031599312	-2.01259550925	-1.34310304224	-0.462162024845	0.334677214664	0.840549757226	0.360149469727	1.32713681418	1.49870453797	1.32713681418	-0.38569823675	-1.09848718938	-0.185219138328
Sarc4_g11216T	0.0444164446842	1.72913786618	1.43995018082	-0.516970092518	1.02478097192	0.445282093811	0.232657973762	-2.01856123502	-1.38058344397	-0.629501478559	1.7139299615	0.625488011272	0.417130462423	-0.21301568375	0.258705103144	0.155328295431	-0.590302835049	-1.09851136685	-1.29390815867	-0.345453070554
Sarc4_g11217T	-1.48367383142	-0.0514175238361	-0.239710856887	0.0637145698418	-0.915464845814	-0.358186570849	-0.177307150348	1.14015137511	0.676362542124	-0.871545355922	-2.75921584847	-0.10211651646	0.366349695268	0.168747524327	0.417948369442	0.347863792047	1.52719088672	1.54063462701	1.12294206559	-0.413266947472
Sarc4_g11218T	-2.64316952321	-1.5296008412	-0.710728054898	-0.238905148721	-0.251176348379	0.940534986055	1.00332530181	0.349696101432	0.233026521754	0.854950378475	-1.46231251234	-0.885310186749	-0.341922891519	0.159217492228	0.327811809181	0.333617732107	1.17772632207	0.756445275807	0.688388502618	1.23838508348
Sarc4_g11219T	-1.0605477051	-0.416435700047	0.86054207055	1.41003194905	1.39369579648	1.28350558658	0.917688883172	-1.12859502608	-1.16455462476	0.530847631702	-1.54190690792	-0.153299982057	0.216803425736	0.560262903558	0.88660693634	1.00127480414	-0.559031448745	-1.59006645256	-1.03283188526	-0.413990254773
Sarc4_g1121T	-0.97931155092	-0.377964236428	0.836315200476	0.0301827425405	1.4616258554	1.55252510282	1.87763948169	-0.414337950996	-0.97931155092	-0.97931155092	-0.97931155092	-0.755338190256	-0.170789849345	0.718816329728	0.369472669034	1.75967227751	-0.120467626935	-0.891482499713	-0.97931155092	-0.97931155092
Sarc4_g11220T	-1.94106194731	-0.837161991012	0.0814057509901	0.235092951002	-0.0352247554991	1.38758762092	1.23349032475	-0.253436902203	-0.0291238295818	0.423276919864	-2.730129736	-0.805015691614	0.112382566576	0.149014712751	0.119276927619	1.17374576505	1.42884761919	0.428001469815	-0.154256311975	0.0132885366588
Sarc4_g11221T	-1.0195471968	-0.503619811388	0.140247430981	-0.178217221131	-0.755793641985	-1.22743561758	-1.02389589012	0.752001592548	1.69483564156	-0.236410482013	-2.42881457896	-0.509766029051	0.145672315423	0.480028326515	0.431615772697	0.546261999752	0.308170247171	1.55132407715	1.6087403074	0.224602757841
Sarc4_g11222T	1.32938869648	1.09643010708	0.575298988579	0.387003649771	0.664809447649	-0.236883785975	-0.827660526	-0.813565431023	-1.19225607284	-1.84061714627	1.30897238284	1.15289146023	1.0235833968	0.62152436843	0.626931829436	0.331262005582	-0.682498592723	-0.729340667521	-1.32147284138	-1.47380126916
Sarc4_g11223T	-2.47206285907	-1.22286102257	-0.45829515676	-0.0532600615468	-0.159825514563	0.549458497332	1.16993205232	0.920270931147	0.700301987537	0.653108759354	-1.50595717477	-1.4291546708	-0.858044715057	-0.028859026463	0.356454625797	0.235446958562	1.27751591367	0.962862335078	0.645207312842	0.717760827956
Sarc4_g11224T	-0.477475447872	-0.525429305857	-0.590891244869	-0.803298276058	-0.806121731812	-0.657856779664	-0.236851766521	0.553706107346	1.602370751	2.01016501706	-0.771409843321	-0.676959912443	-0.806121731812	-0.806121731812	-0.806121731812	-0.74054718404	0.198421644132	0.846255152747	1.61288642819	1.88140158742
Sarc4_g11225T	-0.842142090458	-0.732125597067	-0.476640985957	-0.418576015465	-0.664521189101	-0.38557374789	-0.198648694992	0.623102431981	1.77088677535	1.93132006148	-1.78134713235	-1.05865989702	-0.511192767249	-0.568262919887	-0.377698709266	-0.318480826125	0.142389524023	0.810758949752	1.50871275053	1.5467000797
Sarc4_g11226T	-0.915409204647	-0.138349645772	0.00200514185478	0.0717333462944	0.442134673957	-0.286432443444	0.437142302431	1.55456272261	1.71530749607	0.75034423964	-2.79409751774	-1.0153256393	-0.86337020113	-0.570834026313	-0.372490695941	-0.054039827846	-0.467661468093	0.855662036328	1.26370442594	0.385414285113
Sarc4_g11227T	0.794856297222	0.532153881593	0.487706299939	0.67301370109	0.696712665068	-0.0463227838453	-1.01501480724	-0.990470587378	-1.18628165609	-1.4151420616	1.87765942119	0.87886975302	1.18673401723	0.660072707137	0.84086767186	0.527351780047	-1.53421592736	-1.12001627613	-0.780261461188	-1.06827263457
Sarc4_g11228T	-0.526730286695	-0.739114725636	-0.739114725636	-0.739114725636	-0.739114725636	-0.725407104299	-0.484731320911	0.597752143699	1.68455450773	1.83617660221	-0.739114725636	-0.739114725636	-0.739114725636	-0.739114725636	-0.739114725636	-0.592065111231	0.373227339379	1.07495900011	1.66189201863	1.75240474211
Sarc4_g11229T	0.949177537661	0.832936238657	0.635622698881	0.819550243125	0.313927987188	0.644543267857	-0.101657058399	-0.0388144442819	-1.43292596608	-2.34404007768	1.10851603669	0.855082856378	0.555251110522	0.344534486183	0.68224599379	-0.0367978568068	0.19350728723	-0.503125632218	-1.91900594052	-1.55852876818
Sarc4_g1122T	0.78829662895	0.656754060093	0.859876955643	0.843992255921	0.689569159243	-0.524512859914	-0.932657101666	-1.84907816963	-1.39483245367	0.350278470056	0.83470214895	0.769078786177	1.00914101659	0.858395859398	0.808446336669	0.670397433352	-1.02232416565	-1.80840175922	-1.36677426306	-0.240348338242
Sarc4_g11230T	0.164927612126	0.551349386776	0.787102106707	0.688790681769	0.907294604871	0.710116701459	0.695841396892	0.467972009102	-0.392976434441	-2.5833562748	-0.268634398142	0.499035771018	-0.0157066076806	0.553242177853	0.851398204736	0.734861978206	-0.113117119264	-0.346211866693	-1.70367918483	-2.18825074566
Sarc4_g11231T	-1.21069726686	0.626942888164	0.014559280035	0.219492012969	0.802924633909	0.57997020757	0.462243951765	0.585985428036	-0.159779728128	-2.46659805227	-0.455018622574	0.0899869061195	0.806577073759	0.683114782534	0.992698287338	0.499576330851	0.841469514717	0.47697129093	-0.922355152357	-2.4680637665
Sarc4_g11232T	1.01461456682	0.991463186383	0.690183789322	0.641625808308	0.714070422594	0.0357576876701	-0.572954144001	-1.32615966355	-1.72459307972	-1.14122696843	1.13386705735	0.987803571612	0.838164556505	0.79571336518	0.754969806819	0.650415031732	-0.473458877598	-1.22324028959	-1.5168600297	-1.2701557977
Sarc4_g11233T	-1.79796834628	-0.94288646732	-0.590923758057	-0.510807968671	-0.151796808394	0.411114735615	0.551033231918	0.785555688314	1.31494014635	1.54378592137	-1.76400711974	-1.03916191567	-1.18546808771	-0.443888541627	-0.1098195304	-0.0964034753379	0.700574973877	0.928289113451	1.18514321327	1.21269499505
Sarc4_g11236T	-0.382771700731	-0.382771700731	-0.382771700731	-0.382771700731	-0.382771700731	-0.382771700731	-0.382771700731	-0.382771700731	-0.382771700731	-0.382771700731	3.95614951029	-0.382771700731	-0.382771700731	0.203190808237	-0.382771700731	-0.382771700731	-0.382771700731	1.11045207782	0.854554815353	-0.382771700731
Sarc4_g1123T	1.45558638827	1.64828354539	0.872268154114	0.104191136644	0.563813270052	1.39250415517	1.6352246709	0.872268154114	0.588820181223	-0.749924722424	-0.711533228664	-0.407641505193	-0.711533228664	-1.18101290755	-1.07491431062	-0.815841411876	-0.88353435259	-0.654314715751	-0.583101742809	-1.35960752973
Sarc4_g11248T	-0.571223429242	-0.631171476645	-0.670373920542	-0.460593506695	-0.424910807797	-1.67423665572	-1.43073271769	-0.138710209281	1.66076313225	1.7830189907	-0.569596914861	-0.240933576745	0.253789362639	-0.149390268033	-0.192859249177	-0.187212520979	-0.540244080156	0.59693529332	1.81879993679	1.76888261787
Sarc4_g1124T	-1.68865698284	-1.20530826576	-0.535192099918	-0.282605215703	-0.307330190626	0.451883175556	0.85539146723	1.25542494935	1.13337453205	0.678549925067	-2.15486184745	-1.37308129409	-0.659059592627	-0.226019134419	-0.0450604551563	0.17359131065	0.988841787445	1.18233667892	0.952893553702	0.80488769861
Sarc4_g11254T	0.391202138731	-0.404770751433	-0.404770751433	-0.404770751433	-0.404770751433	-0.404770751433	-0.404770751433	-0.404770751433	-0.404770751433	-0.404770751433	-0.404770751433	-0.404770751433	-0.404770751433	2.34750677934	3.40663953227	-0.404770751433	0.330983572584	-0.404770751433	-0.404770751433	-0.404770751433
Sarc4_g11257T	1.15291216625	0.905260862028	0.673533675468	0.574824976092	0.871367848207	0.198762784736	-0.305394970882	-1.30611269196	-1.5940513877	-1.26728357574	1.3604248534	0.958563119102	0.785849241646	0.723935830842	0.563347443562	0.410449941483	-0.665767508771	-1.30653535967	-1.50354311185	-1.23054413623
Sarc4_g11258T	1.17270966273	0.838084076517	0.738334040965	0.586369249697	0.908499269502	0.341993638954	-0.215541402512	-1.17888299567	-1.58599509634	-1.15779950577	1.24377447219	0.910701004001	0.777189897425	0.649103825502	0.552452466453	0.446376577134	-0.624135834532	-1.38852554142	-1.63189287018	-1.38281493466
Sarc4_g11259T_Sarc4_g11260T	-0.445986978801	0.36006914364	1.61759178102	0.616285043835	-0.477526452764	-1.21137958274	-0.581266959849	0.791477146396	2.03746370328	0.803038569255	-2.06333715879	-0.108572112563	-1.2086139634	0.0889025126998	0.729910137219	-0.366311388598	-0.513725084067	0.619892626532	0.638282596343	-1.32619357866
Sarc4_g1125T	-0.913097362468	-1.20189541061	-0.251113536832	-0.476650656763	-1.13201397296	-1.079523501	-0.639043223574	-0.103228976225	1.41255379845	2.03639083838	-1.079523501	-0.270318654019	-0.21416739893	-0.150441842935	-0.397630013121	0.0824673385754	0.0277694945807	0.817592357086	1.61553505702	1.91633916635
Sarc4_g11261T	1.05507481976	0.95755688435	0.886915919918	0.61675412324	0.950099840624	0.0157929125059	-0.409374501712	-1.26811642775	-1.49712905944	-1.24223339458	1.02734373661	0.91509363111	0.899791093764	0.763857233509	0.702181779894	0.499656724286	-0.694852576793	-1.34295266949	-1.4667349665	-1.3687251033
Sarc4_g11262T	0.391997454371	0.659689237946	0.772150715573	0.581044756001	1.22723834973	0.337959628994	-0.0240218024063	-1.06541995048	-1.29814949743	-1.24455714496	1.0860492989	0.903718008528	0.5112890601	0.889546234205	1.12482514362	0.355755491054	-0.69457756688	-1.26767008276	-1.03778646384	-2.20908087028
Sarc4_g11263T	-1.4056682231	-0.638124534006	-0.369662948994	-0.516294565603	-0.345772561469	0.372578475672	0.776945980391	1.08849517302	1.43830450321	1.54863588106	-1.88301680414	-1.48564421196	-0.684193772477	-0.496625207379	-0.444219767194	-0.618218631575	0.455123428604	0.969330731871	1.14688716869	1.09113988539
Sarc4_g11264T	-0.377546899081	-0.354975988922	-0.514922505884	-0.514922505884	-0.514922505884	-0.514922505884	-0.514922505884	-0.514922505884	0.831767454177	2.97618799075	-0.514922505884	-0.514922505884	-0.514922505884	-0.514922505884	-0.514922505884	-0.514922505884	-0.514922505884	0.114160984642	1.21294453515	2.29145449978
Sarc4_g11265T	1.37335292463	1.00648571155	0.76377267802	0.583595353014	0.849075141534	-0.0225085057381	-0.448791824925	-1.04015974473	-1.59053692378	-0.856073747575	1.41460738412	0.82247563514	0.817255533864	0.697002279912	0.477483523648	0.270969708279	-0.938723993069	-1.34987118857	-1.60266113591	-1.22674880941
Sarc4_g11266T	-0.773447801757	-0.947758985885	-1.03737079786	-0.786450672139	-0.554999265298	0.39242361217	0.669963998211	1.04631127771	1.13467699658	1.50892118771	-1.17339626715	-1.47544773315	-1.02260882414	-0.79539594404	-0.559342085452	-0.297992878388	0.99066558153	1.060816748	1.12996562799	1.49046622535
Sarc4_g11267T	1.24788481078	0.688751751491	-0.929548103652	-1.39670380933	-0.0212797317862	-0.203417973651	-0.490103057116	-0.340885056602	0.320095844614	1.53296970838	2.4420794666	-0.686306082352	0.00821868067163	0.0583939941982	-0.680980723764	-2.12857787314	-0.39309749063	-0.06468765108	0.224104422226	0.813088874133
Sarc4_g11270T	1.5573983469	1.12735249872	0.709122118823	-0.751566406447	-0.432190006725	-0.751566406447	-0.318882692192	-0.751566406447	-0.751566406447	-0.751566406447	2.53990595967	1.67425540099	0.745971729792	-0.254251426267	0.144943031903	-0.751566406447	-0.729527303587	-0.751566406447	-0.751566406447	-0.751566406447
Sarc4_g11271T_Sarc4_g11272T	0.399607244722	-0.255337195211	-0.193093212444	-0.300258755011	-0.563325013363	-0.956750969189	-1.21529381287	-0.153511946481	1.32168143964	2.36739191821	0.721207377189	0.0771078065408	-0.170725356452	-0.623685758993	-0.897869592331	-1.21970449619	-1.24070467465	-0.116317224039	1.18329756763	1.83628465329
Sarc4_g11273T	-1.05874304814	-0.783210976716	-1.05274409292	-0.773932934249	-0.606841250847	0.997626180244	1.42672061915	1.44928098799	0.888121762451	-0.0810156229242	-1.73044463971	-0.608027909871	-0.828021894953	-0.793964660492	-0.79768619087	0.0829027533104	0.982742991472	1.39752086277	1.28832593396	0.601391130332
Sarc4_g11274T	0.667268298255	0.889200399816	0.674159269508	0.626622168617	0.863525041948	-0.175446046533	-0.513755275532	-1.1877343814	-1.09682581934	-1.65874777929	0.839807073835	1.13380564269	0.781721508393	0.991379838983	1.1193237459	0.758191394784	-0.643183910935	-1.02780608698	-1.47925979392	-1.5622452888
Sarc4_g11281T	0.474434045644	0.130293577425	-0.0198571404684	0.118917686532	0.979272345271	0.7494205882	0.422223855186	0.294589155412	-1.30494965077	-2.87563860222	0.102730242297	0.816665939563	0.864185905913	0.737734274043	0.382284690715	0.555597178386	0.628315889906	-0.0890313808696	-0.868232337152	-2.09895626301
Sarc4_g11282T	0.219187488453	0.800143296407	0.846591915406	0.699729489496	1.01386759426	0.577309312052	0.663280964017	0.781676696479	-0.36247371501	-2.54648811062	-0.567110124053	0.559150961087	0.681898372631	0.120686931146	0.339316791051	0.617536164286	-0.328839819894	-0.421885223088	-1.42279718443	-2.27078179968
Sarc4_g11283T	0.920570267209	0.851541786485	0.693297103159	0.610361681564	0.592776809279	0.451449377928	0.252025757097	0.0825070851285	-0.953957259311	-2.46681767392	0.650032679986	0.598122564064	0.644240263845	0.464799765014	0.621598583484	0.247384603605	0.0472862470866	-0.364653061865	-1.66517815531	-2.27738842453
Sarc4_g11284T	1.40699061044	0.17817701765	0.648438451086	0.381640010343	-1.49765296743	-0.16630618654	-0.70602463478	-0.766162888467	-1.3328566283	-1.73065110774	1.70420827532	1.84954314158	0.89350478765	0.156425796544	0.582034944897	0.237410027614	0.184579602773	-0.207975598094	-0.792238353693	-1.02308430084
Sarc4_g11285T	-0.870361848729	-0.658982728398	-0.645384520721	-0.617567887901	-0.244356878313	-0.144080356026	0.102452041016	0.546096012988	1.8341294147	1.87789118082	-1.92821787108	-0.76430167295	-0.690865980671	-0.57528340912	-0.46311826274	-0.21526739218	-0.290680870587	0.674741508806	1.3158590593	1.75730046179
Sarc4_g11286T	-1.07690144978	-1.21376981486	-0.61537678387	-0.277389808798	-0.510083546268	0.310745861748	1.23960551073	1.11284300723	0.927599109713	1.01720802262	-1.73770543559	-0.811418964128	-1.15932085519	-1.29932718538	-0.176681983545	-0.208107524023	1.235635903	1.23260584922	0.874907480463	1.13493260671
Sarc4_g11287T	0.636662203439	0.858848539101	0.957935044192	0.755416144318	0.978463648097	0.52741074468	-0.0381753756471	-0.380727788587	-1.54503429733	-2.02051404746	0.454932071213	0.503005099535	0.468431527515	0.990018357574	0.382380286495	0.545181837369	0.178350599739	-0.56702113352	-1.47591355228	-2.20964990843
Sarc4_g11288T	0.282722037294	0.330935160853	0.379848753483	0.624216915212	1.06617615038	0.985684163805	0.738564005402	0.397238138593	-1.03343216438	-2.69553562586	-0.0726369204273	0.332626332284	0.190678144628	0.465240687384	0.587746767491	0.582323720776	0.465240687384	0.0677463823415	-1.7274708241	-1.96791251253
Sarc4_g11289T	-1.54740811891	-2.32102890434	0.394290199697	-0.144964660986	-0.718474895059	-0.785096267782	0.893564096502	0.621391209911	0.795502223552	1.07761167003	-1.27204394945	-1.16361706693	-0.803104696871	0.422944459246	0.115370161625	0.790750413998	0.745143289163	0.684985570424	1.00627479772	1.20791046846
Sarc4_g1128T	-0.732878006692	-0.732878006692	-0.732878006692	-0.732878006692	1.33824651557	1.86046848528	1.14135074196	1.81493985504	1.765921404	0.358707311407	-0.732878006692	-0.732878006692	-0.732878006692	-0.732878006692	-0.732878006692	-0.732878006692	-0.732878006692	-0.14630136584	0.661203132884	-0.732878006692
Sarc4_g11290T	0.501824398507	1.18213387444	0.758832379646	0.715552420582	0.436998507606	-0.213814220652	-0.351565709491	-0.719101852017	-1.07285374683	-1.76876131543	1.36392822016	0.729861029434	0.913794677266	0.912927537965	0.86813486916	0.660977341026	-0.602763255082	-1.00890219018	-1.60909739947	-1.69810556665
Sarc4_g11291T	0.992248242053	1.04872603186	0.0607702734734	0.365053444856	1.88153088661	0.793970057528	0.424830794941	0.134755215366	-1.00190515539	-1.8583059995	0.408665610034	0.408665610034	0.481775466642	0.414096528885	0.498298289698	0.0726187832486	-0.553854636374	-0.936962952719	-1.52593815295	-2.1090383383
Sarc4_g11295T	-0.665541868961	0.667955925061	0.958383402544	0.754004797392	1.62854038068	0.794634589015	0.614829759753	-1.17560646612	-1.76122244542	0.448957712554	-1.6019341754	0.170867250973	0.401052902159	0.968776347926	0.715374710558	0.66042121899	-0.104639482033	-1.0968418917	-1.73333375725	-0.644678910715
Sarc4_g11297T	-1.27303078646	-1.14854510729	-0.302489127957	-0.201937466311	-0.652372850576	-0.74815954571	-0.421128080254	0.490914840475	1.36420997715	1.99559745267	-1.62994707091	-0.76306002825	-0.581391912398	-0.35046191161	-0.114783208647	-0.127967309364	0.44868428427	0.857837528718	1.46145358934	1.69657673311
Sarc4_g11298T	-0.390354243152	-0.537900484036	-1.12050187569	-0.73975517174	-1.23657930627	-0.148652533517	0.630854729761	1.48495265394	1.35782723804	0.830082456603	-1.25877150894	-1.11485410825	-0.812867313233	-0.982154587597	-0.594833852286	-0.297444485635	1.13259531156	1.44686587865	1.30316119028	1.04833001152
Sarc4_g11299T	-1.7449839844	-0.330977071276	-0.0222087592722	0.0855420007455	0.10736525852	0.706644872552	1.3028264535	1.30633393022	0.947582360403	0.312045082504	-2.91035110639	-1.02332753361	-0.694510903897	-0.181076069345	-0.163367784308	0.0353346997716	0.977984426429	0.874797295586	0.379902619065	0.0344442132147
Sarc4_g112T	-0.418919553686	-0.368996134133	2.09934618468	0.601136601289	1.68189697527	0.111205729012	-1.06376048649	-0.0338849344356	-1.06376048649	-0.571328598444	0.732056093948	0.597737045379	-1.06376048649	1.73402631939	-1.06376048649	0.92913179505	-0.685190315215	-0.179425879045	-0.90998889661	-1.06376048649
Sarc4_g11305T	-1.27761769509	-1.15326048461	-1.10501026695	-0.735532430145	-0.58853335418	0.727858823879	1.01785927834	1.0705100704	1.05874087922	1.07816051287	-1.13373503994	-1.15508457418	-0.935987064829	-0.793386237339	-0.733238721434	0.0711838597405	1.11027747249	1.2104589567	1.14327718676	1.1230588283
Sarc4_g11306T	-1.33317814439	-1.00383263209	-1.02884629148	-0.820136698569	-0.529081397303	0.749403266045	1.04119894211	1.07324876965	1.06020719605	1.05212416895	-1.33317814439	-1.15172602051	-0.88206525997	-0.856714569992	-0.678336692228	0.135751249376	1.0838430013	1.19262825254	1.12654480878	1.10214619612
Sarc4_g11307T	-0.982468995546	-0.18990731148	0.419060942962	0.164876444145	-0.281581912723	1.32551687629	1.42757343783	0.905434910437	0.0650054077915	0.304945715509	-2.36665444358	-1.94479572807	-1.03631453755	-0.42409017397	-0.512358781967	0.162560939807	1.36758517054	0.948780249653	0.101015447486	0.54581634244
Sarc4_g11308T	-0.484880102534	-0.484880102534	-0.484880102534	2.45076021721	-0.484880102534	-0.484880102534	-0.484880102534	-0.484880102534	0.748108047429	-0.281868364081	-0.484880102534	-0.484880102534	-0.484880102534	-0.484880102534	-0.484880102534	-0.484880102534	-0.484880102534	2.59027910045	-0.484880102534	1.76592253701
Sarc4_g11309T	0.701427389035	0.581407408203	0.858378793725	1.25940168173	0.0425335655817	0.156103726066	-0.13388864252	-0.469390653902	-1.92878380419	-2.19282924728	0.337664054103	0.712061100479	0.552301303867	0.557567409094	0.943038084721	1.08651721737	0.37059155977	-0.505081370465	-1.2841071872	-1.64491238818
Sarc4_g11310T	0.0194111428554	1.10281589275	-0.442342730983	-0.442342730983	2.28459472296	-0.442342730983	-0.431421453517	-0.442342730983	-0.0439895720201	-0.442342730983	-0.442342730983	-0.442342730983	3.26138750073	-0.442342730983	-0.442342730983	-0.442342730983	-0.442342730983	-0.442342730983	-0.442342730983	-0.442342730983
Sarc4_g11311T	-0.0214341562223	0.549114397892	1.56946566398	1.49071587014	0.480460215408	-0.340170599521	-1.06503313039	-1.45327126844	-0.383467764331	2.03846424339	-0.481551169399	-0.415283449792	0.263242753082	0.0335725476236	0.604761820855	0.985589278551	-1.25609584383	-1.81779294003	-0.633616114619	-0.147670354345
Sarc4_g11319T	-0.268843558229	-0.268843558229	4.32322281477	-0.268843558229	-0.268843558229	-0.0353504471563	-0.268843558229	-0.268843558229	-0.268843558229	-0.268843558229	-0.268843558229	-0.268843558229	-0.268843558229	0.282468122279	-0.268843558229	-0.268843558229	-0.268843558229	-0.268843558229	-0.268843558229	-0.268843558229
Sarc4_g11320T	-0.959838457459	-0.236965002391	0.832911033862	1.21299862704	0.734370678356	0.842974871745	0.570479029412	1.00391968331	0.513900880322	-1.22807652363	-2.22691303779	-1.17798275894	-0.435663195985	0.156242265705	0.562834309076	1.11602337736	0.39646320883	0.385047614657	-0.0450007427416	-2.01772586073
Sarc4_g11322T	-1.163112281	0.169725934393	0.848532656196	0.440463314151	1.7812585207	0.914814171102	0.890830294516	0.0445016465316	-0.901308845761	0.803600996337	-2.78198174607	-0.232377244241	-0.486251929721	1.18817279659	0.788585456868	-0.036737687837	-0.514120494057	-0.626626457761	-0.767598962365	-0.360370138572
Sarc4_g11333T	1.96436694914	-0.669700341319	-0.26350870583	-0.951004814477	-0.15170140137	0.726111959669	0.310035395155	0.223076829187	-0.951004814477	-0.951004814477	2.94906784735	0.738141422083	0.0867990243879	0.267792108402	-0.951004814477	0.0316618055358	-0.951004814477	-0.951004814477	-0.0940754387877	-0.412038566748
Sarc4_g11338T	-0.755678763735	-0.755678763735	-0.755678763735	-0.755678763735	-0.755678763735	-0.755678763735	0.0847872426099	1.28965869968	1.35358114387	-0.126323771904	-0.755678763735	-0.755678763735	-0.755678763735	-0.755678763735	0.0214731815175	-0.755678763735	1.28735372879	2.43643295624	1.56341928385	0.402083936429
Sarc4_g11339T	-1.07905710391	-1.19741581674	-0.973819515747	-0.491758565779	-0.316938880548	0.784911272723	1.10242510849	1.33048737959	1.11161812738	0.947883990113	-1.06597539521	-1.47241066164	-1.47241066164	-0.771570342521	-0.204795558403	-0.267504603396	0.726541538413	1.01466634108	1.1870012504	1.10812209736
Sarc4_g11340T	1.02740533282	0.528785852286	1.10166522731	0.718832553792	0.688499710861	-0.848007276011	-1.23261043046	-1.4157395792	-1.35353905145	0.500435226626	1.15283221814	0.342706994097	0.737254901429	1.33312157761	0.982477974373	-0.274210145716	-0.35907381499	-1.7120956299	-1.42114250903	-0.497599132587
Sarc4_g11341T	-0.170671211794	-0.502179764533	-0.502179764533	2.40053198148	-0.396019796149	-0.502179764533	-0.502179764533	-0.502179764533	-0.502179764533	-0.502179764533	0.41820396885	1.92313895287	-0.502179764533	2.61377249709	-0.260619453409	-0.502179764533	-0.502179764533	-0.502179764533	-0.502179764533	-0.502179764533
Sarc4_g1134T	-0.126957818544	0.593111918842	0.308039029971	-0.153447925172	-1.20722567378	-0.226804642157	0.464224942791	0.712532220553	1.22894945876	1.1879354285	0.913662957891	-0.553261205176	-0.25667824734	-0.343236210415	-2.77970080138	-1.23953026328	-0.404642467511	-0.637137388821	1.14373704434	1.37642964192
Sarc4_g11357T	1.11121926454	0.991043756037	0.829122373102	0.684306279148	0.692145825107	-0.222738754545	-0.739465534688	-1.268232543	-1.29387998002	-0.900154185277	1.36397465235	0.977172935779	0.883865694909	0.802133817526	0.648632961297	0.486210496154	-0.960155058088	-1.33683504399	-1.56932199953	-1.17904495682
Sarc4_g11358T	0.827045531613	0.810631218613	0.848999927261	0.690605336598	0.820362409295	0.451645166141	-0.0646472982134	-0.677863617107	-1.47530810076	-1.84255279973	0.814869763792	0.836693525697	0.814869763792	0.807797226903	0.699658270656	0.480904569637	-0.387093033052	-0.984070686196	-1.73424279457	-1.73830438037
Sarc4_g11359T	-0.0613821642471	0.0963350404367	-0.546324889326	0.382512188109	0.811903801128	1.10830329967	1.3229502861	0.840675165924	0.0944582895782	-2.35752222887	-1.53100701395	-0.443929770237	-0.412854784888	0.138819469103	0.761671372124	0.832368206714	0.727451646138	0.861813190207	-0.639829925105	-1.98641117862
Sarc4_g1135T_Sarc4_g1137T	-0.803398267735	-1.15001055597	-1.2714476454	-0.984750322444	-0.821505632331	1.02860845633	1.16719973869	0.747788512661	0.843862922621	1.65921844441	-0.583942864294	-0.741578683684	-0.88098643002	-1.02041730866	-0.958819947891	-0.388888598392	0.911154661824	0.721739321003	1.21122635002	1.31494784926
Sarc4_g11360T	-0.0943344760094	-1.0866595314	-1.49280196901	-1.52390004849	0.721593684196	1.20368632778	1.49596781259	0.920668875296	1.38257778292	-0.247238464263	-0.647053941275	-0.455480811524	-1.34426248903	-0.781976848972	-0.954705705408	-0.152910263509	1.12149154646	1.19918123674	0.745919531962	-0.00976224906069
Sarc4_g1136T	0.842667813001	0.692990871822	0.780843060616	0.807022087861	0.674406497675	0.0259782408924	-0.761784042135	-1.58828733137	-1.59079916385	-0.58200992075	1.16548851944	0.996775806024	1.02431944732	0.700977609073	0.907326546811	0.642428601555	-0.771579206102	-1.32539524554	-1.59629287729	-1.04507731505
Sarc4_g11374T	1.55834173175	0.963779644748	0.32633875416	0.49184257054	0.745924659115	0.479211825361	0.298659781967	0.138721726749	-1.36059425609	-2.23604755989	1.07118035444	0.654210781868	0.463440697933	0.289913970583	0.357178588071	0.185790148529	-0.473555712802	-0.477138117495	-1.65210103251	-1.82509855702
Sarc4_g11377T	-0.119410748403	0.240272654536	-0.975616770291	-0.486085723319	-1.08471581524	-0.739707258304	-0.37386715436	1.2340765059	1.71119813536	1.7598868323	-0.314805621506	-0.920912195549	-0.559492588705	-0.388890687292	-1.34058713742	-1.24305676146	0.00665167211268	0.779238455751	1.4432797194	1.37254448649
Sarc4_g11378T	-0.0941250010601	-0.705636263005	-1.25541003042	-0.840266098649	-0.768215812764	-0.492933781263	-0.471055558256	1.18099271534	1.73906217767	1.77954334071	-0.932665060777	-0.590041502558	-0.722438950504	-0.715337594276	-0.845999354972	-0.142476782831	-0.15149218866	1.02713775703	1.51708111842	1.48427687083
Sarc4_g11379T	-0.614032054404	-0.664498311081	-0.346099490831	-0.703046096263	-0.765351383943	-0.883685027729	0.125571648061	1.09697931907	1.72586832544	1.75291330328	-0.814384643251	-1.14072206782	-0.238661349922	-0.78395957369	-1.16805754609	-0.670813674468	0.213799498589	0.764586757284	1.52269856458	1.59089380318
Sarc4_g11380T	-0.0778230489838	-0.298211426128	-0.904717820853	-0.931352511251	-0.715307809015	-0.540049395202	-0.278444768925	1.0158373507	1.43453439987	1.71134780262	0.119199995896	-1.07460628983	-0.242898107162	-1.82827211419	-0.979670622589	-0.0678713897535	-0.343910803587	0.877590237855	1.64803054529	1.47659577524
Sarc4_g11381T	-0.0500719340058	0.228761796877	-0.371274343372	-0.850782204136	-0.660991250486	-0.510295867778	-0.0621398066058	0.912140975	1.60860693446	1.5568751781	-1.53039643203	-0.0898111913272	-1.42009660799	-1.32409762585	-0.836256100951	-0.49682938808	-0.13508216578	1.19278926687	1.44921915902	1.38973160807
Sarc4_g11382T	0.702291469887	0.194170862605	0.977672495851	0.387361443868	0.535360130139	-0.971830305897	-0.408729630495	-0.688187358659	-1.7755044769	-0.843918177743	0.469437817672	0.766493774128	1.38115790351	0.787851901119	1.89863779991	0.904238159889	-0.76538992618	-1.07090394891	-1.41303474351	-1.06717519028
Sarc4_g11383T	-1.67360759358	-1.67360759358	0.545356163356	1.03838773137	-0.374445108463	0.862683583804	0.29417885366	0.514578342522	0.455709880643	1.74549904375	1.73818166992	0.166499995248	-1.39326992432	-1.57070034711	-0.748524090271	0.478704669503	-0.0568662462006	0.0200112929911	-0.511367836204	0.142597512955
Sarc4_g11384T	0.54561135044	1.09938511561	0.998356381535	0.993239304917	1.10618734261	-0.0651754339509	-0.173088862939	-0.395751697772	-0.923772216078	-1.9126940827	0.577712485302	0.532998727875	0.703031048548	0.882304046915	0.645791527681	0.6033696916	-0.916768107406	-0.842379854009	-1.29194151056	-2.16641525763
Sarc4_g11385T	0.849002416571	1.17577131219	0.973247922714	0.805363386775	0.73903391177	0.0304302831699	-0.391224617694	-1.11932064981	-1.06987213843	-1.44032774062	0.766492396766	0.79977761072	0.899751118376	0.83350938921	0.850071019838	0.5777303908	-0.833990519419	-1.46188944959	-1.32232322591	-1.66123281742
Sarc4_g11386T	0.411145984591	-0.376800826594	-0.676247005874	-0.767475168052	-0.175843540927	-0.873136292695	-1.18146000109	0.285054333236	1.80116122048	1.90912908935	0.71260402124	-0.201423625891	-0.346357155473	-0.910348823426	-1.00834095957	-1.42677134175	-0.652106232381	0.596409274143	1.4812160978	1.39959095288
Sarc4_g11387T	0.779478834522	0.722785881376	0.891429549679	0.896872586986	0.524346664146	0.153860960367	-0.436171538311	-1.27927483773	-1.74934507498	-0.972142562662	1.02999604858	1.12864691265	0.894503340852	0.658573989636	0.73235342498	0.674909275816	-0.334343126497	-1.35539760275	-1.83194240782	-1.12914031884
Sarc4_g11388T	-1.17842460297	-0.92250632877	-0.645280979716	-0.702986951058	-0.624082573436	-0.0858812075845	1.08942325536	2.16847526407	0.815101788689	-0.0919606685153	-1.20345296442	-0.878612970278	-0.754321906452	-0.687677105553	-0.554445728131	-0.314062586703	1.33745317015	1.82077660855	0.952346296363	0.460120190406
Sarc4_g11389T	-1.35285289221	-1.01817993557	-0.276440986859	1.12915718479	-0.48273678263	-0.950587612016	-0.0779854071278	0.483920701396	0.927328278996	1.89546145697	-2.01743268349	-1.85226464156	0.00781258088504	0.255022123226	0.426202072359	-0.0502383009124	0.646840554104	0.690376335191	0.799534112042	0.817063842405
Sarc4_g1138T	1.04410353559	0.987852767833	0.747448307177	0.651499800433	0.727215878375	-0.456894314283	-0.991479651589	-1.3712978634	-1.20974696661	-1.16740430572	1.24660545872	1.0667292911	0.884726782898	0.878089946767	0.814884793188	0.594830396902	-0.626497871636	-1.29979737328	-1.24437734095	-1.27649127151
Sarc4_g11390T	0.827836503503	0.512271957987	0.279138112473	0.584302624486	0.599331280905	-0.409767100249	-0.949570748678	-1.64784147991	-1.55023281023	0.136400124784	1.53959257768	1.33459431031	0.943087236048	1.05307629603	0.725249119905	0.380323348618	-1.04237233821	-1.5410649205	-1.21186652201	-0.562487572937
Sarc4_g11391T	-0.220928814672	0.681305839833	1.08147507663	-0.176617237121	1.05464137477	0.831607706991	0.873338738801	1.01327458767	-0.977656776285	-2.01705122208	-2.11394218487	-0.355052289227	0.648977776864	0.094962524111	0.563388083807	0.48187649872	0.882640024668	0.202353773781	-1.15949905721	-1.38909442517
Sarc4_g11393T	-0.43387402488	0.175080994513	0.982496526255	-0.206667187983	0.961182794983	1.42591815378	1.21925496498	1.0093314497	-1.47176932335	-2.06153378797	-1.09112414125	-0.0910284061204	-0.674307354474	0.747218891499	0.736573976365	0.0515407225092	0.741483676503	0.472985907562	-1.60492302161	-0.88784081102
Sarc4_g11394T	0.599783832203	0.937893487427	1.13957499441	0.768458760442	0.913807501071	0.738614501039	0.329946677104	-0.214463319896	-1.55368743794	-2.16346796752	0.326883334706	0.472478253233	0.517962431461	0.688420823817	0.42573094884	0.449780779019	-0.169525053791	-0.648568807778	-1.76012895049	-1.79949478736
Sarc4_g11396T_Sarc4_g11397T	-0.398101406782	-0.602729839816	0.859354337721	0.614166220674	1.25089336064	1.09803058109	0.955436172794	-1.31941914013	-1.41385607044	1.48238722577	-1.1151070709	0.944694562015	1.03568688127	0.465052021468	0.416707359164	-1.31145362571	-1.09198037998	-1.2436388779	-0.807272291532	0.181149980572
Sarc4_g11398T	0.219368106763	1.15428362458	1.0441678642	0.671723536903	0.533875445829	0.10419557257	0.134431474057	-0.642588482567	-1.37147623436	-1.90038228012	-0.182850413932	1.01738213461	0.782062024565	1.03952932312	1.06795295967	0.539154135328	-0.063303916156	-0.597853425721	-1.72353692291	-1.82613452641
Sarc4_g11399T	0.557027970722	0.556143229852	0.821255697737	0.750969919867	0.677870676056	0.404624521892	0.572032269633	-0.68952146805	-1.71651600607	-2.00430005774	0.908534652853	0.74109178262	0.762507178835	0.652917644156	0.71885900543	0.673991500377	-0.234389950853	-0.756019081759	-1.66318628788	-1.73389319767
Sarc4_g1139T	1.28799184251	1.30189942549	0.748505835851	0.596521223661	0.9490021154	0.48994576818	0.515834882822	-0.451502624579	-0.868187898047	-0.279206031413	1.77990515991	0.583113918055	-0.0294776671538	0.411974380421	-0.433574557855	-1.29951260872	-0.991567662298	-1.63706527246	-1.83349045219	-0.841109777584
Sarc4_g11400T	-0.785980939601	-1.6116125641	-1.76361725541	-0.80367890905	0.659741173712	1.22472104438	2.19332834611	0.360391103901	-1.17704570698	0.512291823375	0.794612636729	0.154984255418	0.158692519404	-0.104628572659	0.181123522071	-0.323403300634	1.278308702	0.436314320008	-1.3605396217	-0.0240025769717
Sarc4_g11401T	-0.138850863163	0.558494050276	-0.752312920746	-0.499912853402	0.204018549426	0.761422083519	1.50168763942	2.28133404748	0.900741322888	-1.09967664157	-1.35004358977	-0.710598897651	-0.999288160742	-0.531881642186	-0.713505984435	-0.666690539946	1.07097641264	1.19415075949	0.238489043587	-1.24855181512
Sarc4_g11402T	-0.0752162461926	0.772674827741	0.983016602096	0.841761163759	1.189366358	0.575990890644	0.16679044361	-1.36400937003	-0.411540347895	2.02203579967	-1.64336854342	-0.328665139777	-0.000118144493605	-0.0550900667046	-0.0752162461926	0.130209981492	-1.24642789851	-1.99524003013	-0.558718877252	1.07176484358
Sarc4_g11404T	0.990187642687	-0.605826597125	-1.20707053513	-0.0517420079255	-0.653688570879	0.724446813406	0.518099087533	-1.65799288887	-0.244181217451	1.94252897343	0.625375271118	0.676082850926	0.339599418758	0.46272684456	-0.0634429182289	-0.149027235511	-1.06408340361	-2.21762274193	0.18590001233	1.44973120192
Sarc4_g11405T	0.350860151135	-0.670182528349	-0.887190471912	0.60242220416	-0.0800522491562	0.647423795295	0.913377921515	-1.35596168341	0.100270007041	2.57681805834	0.892267675	-0.861197119692	-0.331904238589	-0.327715577334	-0.204364865564	0.0225480356211	-1.09467899321	-1.62053614142	-0.342485719143	1.67028173967
Sarc4_g11406T	-0.492336805289	-0.608255489039	-0.882791714599	-1.2976848598	0.0517109393067	0.899219135166	1.00272952519	2.2330127278	1.2574551896	-1.77139501289	-0.797101627992	-0.220348930171	-0.59369651021	-0.602627171404	0.393220144636	-0.68348578793	0.393220144636	1.5264232328	0.758827640869	-0.566094770659
Sarc4_g11407T	0.172089863717	-0.0170395499857	-0.204096782679	-0.399564014603	0.285367737471	0.972997111879	1.62880559641	1.32800483248	0.195300475855	-2.86791825775	-0.805206618284	0.174909538756	-0.130699112878	-0.46288927582	0.0633539807484	-0.388355884497	0.8925203429	0.992444122154	0.331833594581	-1.76185770045
Sarc4_g11408T	1.12986835648	1.04211547482	0.72184076779	0.727149006221	0.695912767195	0.19312650673	-0.211444148277	-0.912298878083	-1.36555693379	-1.79746321445	1.22437457262	0.95566056853	0.673304227607	0.744238242542	0.460638070718	0.408102065271	-0.496315415069	-1.05741285209	-1.48472012705	-1.65111905772
Sarc4_g11414T	0.495413013298	1.07726256358	-0.0064833304594	0.829446914193	0.987937203808	0.410527375897	-1.27312651793	-0.993160355511	-1.27312651793	-1.27312651793	1.91962557546	0.588269045561	0.41818622769	1.39871347494	0.662438939675	-0.853629500517	0.0148993830569	-0.583813941012	-1.27312651793	-1.27312651793
Sarc4_g11415T	0.221901785468	0.473902844923	-1.13670652457	1.24110683274	1.80720802468	-0.875170024074	-1.01138381848	-0.858531889335	-1.08579959157	-1.13670652457	-0.444444106027	1.16967579173	1.0433292559	1.60440207785	0.908791688471	0.615754778994	-0.0609722455829	-0.623757737232	-1.13670652457	-0.715894094728
Sarc4_g11416T	-0.552805989801	2.41273566754	2.6569459713	0.867193210122	-0.552805989801	-0.552805989801	-0.552805989801	-0.255149817195	-0.552805989801	-0.552805989801	0.53207501878	-0.552805989801	-0.462860718006	-0.493549076579	-0.552805989801	1.37628162165	-0.552805989801	-0.552805989801	-0.552805989801	-0.552805989801
Sarc4_g11429T	-0.890523191404	-1.10656081759	-0.890523191404	-0.108643034642	-0.68017927096	-0.68017927096	-1.37316450304	-0.890523191404	-1.10656081759	-1.37316450304	1.26458036117	1.42460702004	0.742931528209	0.742931528209	1.02067774656	1.26458036117	1.42460702004	0.0972142400425	1.02067774656	0.0972142400425
Sarc4_g11430T	-0.21969430548	-0.28932564033	-0.803177547969	-0.675478552707	-1.10296580149	-0.538191742641	0.0248441328967	1.13900546725	1.64761580704	1.55450286948	-1.23549586258	-1.01288287174	-1.00894258638	-0.9143363871	-0.731868254699	-0.437863527904	0.646459800638	1.14843257024	1.49020377926	1.31915865422
Sarc4_g11431T	-0.429583291431	-0.400066236378	-0.847660900587	-0.758355759005	-1.02999402672	-0.641555140214	-0.0642936587735	1.1514390457	1.57847766787	1.39412856595	-1.16165233702	-1.01480438052	-0.968218032535	-0.801373520841	-0.592410537677	-0.410970342799	0.723251633769	1.28480856937	1.54450265622	1.44433002563
Sarc4_g11432T	0.0685376209695	-0.054798585685	-0.415106141775	-0.487753427888	0.949385521381	0.693033786079	-0.634667987231	-0.395640485346	-0.843472341908	-2.48360446773	0.772684039006	0.814502381439	1.75912814831	-0.3486719838	1.11876627496	1.42974367477	0.499908303319	-0.106801441881	-1.14321290579	-1.19195998121
Sarc4_g11433T	0.85547864904	0.178815948032	0.813020761191	0.463881700089	0.98836875455	0.813978217266	0.316922844272	0.105540032391	-0.826730330715	-2.7518916961	0.25733677596	0.546167405057	0.584979835624	0.372510353877	0.434222303118	0.591116337313	0.211907826671	-0.522564852543	-1.10081835644	-2.33224250865
Sarc4_g11434T	1.63340108257	0.815601306672	0.786470234528	0.144359734095	0.704197454098	0.323363664732	-0.344045608833	-0.664221668317	-1.45255894038	-1.31260766341	1.39923650359	1.35034570209	0.779757775248	0.274894577548	0.534625872537	-0.180217902258	-0.658918305401	-1.10891998946	-1.43215054068	-1.59261328896
Sarc4_g11435T	-0.216061981472	-0.225285267464	-0.54785379489	-0.516913060631	-1.10264098867	-1.18166744301	-0.73036225373	0.209886461575	1.2670092852	2.07434786822	-0.279624248802	-0.531297282697	-0.794274014038	-0.752664376706	-0.911424667255	-0.620128450866	0.341147062725	0.954848038488	1.57076376617	1.99219534786
Sarc4_g11436T	-0.274291585442	-0.409737979556	-0.618538709386	-0.438753646648	-0.864468168512	-1.2656949377	-0.551219054635	0.301401672448	1.30814445933	1.99629828396	-0.45737369337	-0.529699338845	-1.06853715293	-0.967680999426	-0.714183072137	-0.3920389479	0.448860766678	0.92899036839	1.58679451585	1.98172721983
Sarc4_g11437T	-0.276292817032	-0.349038864851	-0.568606617834	-0.417375791369	-0.721108688644	-1.17355249182	-0.463378381215	0.404890664645	1.35175502724	2.06553431055	-0.399857732779	-0.915940511703	-1.06284014262	-0.981540861764	-0.662941856995	-0.553575765821	0.327737998247	0.897436920376	1.57087969951	1.92781590387
Sarc4_g11439T	-0.226430367592	-0.12219929349	-0.856298302948	-0.348424132439	-1.06435217664	-0.904685206908	-0.510524481419	0.222853614836	1.39007175129	2.00324010778	-0.173726199607	-0.793598103023	-1.06435217664	-0.698308246608	-1.06435217664	-0.502479411553	0.279437175697	0.898168913733	1.58063496795	1.95532374423
Sarc4_g11440T	-0.367222153952	-0.29651517592	-0.602487194277	-0.354634459553	-0.839283008698	-1.34914832009	-0.709982390286	0.284783734579	1.22281754334	2.036703946	-0.35857747499	-0.825177750814	-1.06088077511	-0.748766659522	-0.653029785544	-0.365573769281	0.553856957901	0.871606319714	1.59246086708	1.96904954943
Sarc4_g11441T	0.925662811822	1.17619423352	-0.765102683593	1.51072334907	-0.765102683593	-0.765102683593	1.35676717987	-0.765102683593	-0.765102683593	-0.765102683593	-0.765102683593	0.655914747727	-0.765102683593	-0.765102683593	0.262751374016	2.23402791183	1.05919059525	-0.765102683593	-0.765102683593	-0.765102683593
Sarc4_g11442T	0.899758432712	0.685180631155	0.201962791365	0.26803860064	0.694207613718	0.498304265147	0.226166147268	-0.204735901971	-0.669623640116	-2.09824552245	1.76525955343	1.41331433824	0.300853989289	0.572064470903	0.42467205399	-0.382954585102	-0.545711090908	-0.631284718332	-1.18871639501	-2.22851103396
Sarc4_g11443T	0.345138655122	1.13455864818	-0.707262707925	-1.61955964887	-0.710942565223	0.764283642945	0.449626078406	-0.258514416404	-2.32472316449	0.260035282675	0.81402987412	1.36898232331	0.551801113818	0.79022655722	0.43138545654	-1.7167382424	-0.790056575552	-0.0346917180166	1.18803264821	0.0643887583276
Sarc4_g11444T	0.0327833927991	-0.631315302308	-1.6678972397	-2.32115989219	-0.661044502014	0.701871745727	0.859614890339	0.787107467884	0.726923257471	-0.969340414099	0.1218049042	-0.428036579684	-0.133832265145	-0.828781487025	0.170783271618	-0.386191758574	2.03469217042	1.13152154609	0.961108274474	0.49938851972
Sarc4_g11445T	0.0822911900866	0.214378058874	0.0190239276271	-0.0637145994743	0.144137572877	0.183817390049	-1.02621650283	-2.41344647966	-0.398136846823	0.851418599704	2.05918424731	1.36156100615	-0.0878912294807	0.859339571122	1.01923796567	-0.357567109575	-1.04959364572	-1.67152118714	-0.168888174396	0.442586245618
Sarc4_g11446T	-1.57375241001	-0.986980964978	-0.712268491605	-0.26208374556	-0.340086293098	1.07903769346	1.55592905836	1.66549377497	0.945366438043	0.386188656765	-1.0267894074	-1.24487265772	-0.999732920289	-1.14370964055	-0.651817509537	-0.0474436573142	0.811451370343	1.24972611689	0.816026532626	0.480318056603
Sarc4_g11447T	-0.657511081599	-0.868964808675	0.304349834343	1.17596555664	-0.519092849396	0.952061181675	1.24922275725	0.613968162875	-0.724667751373	-2.44499971117	1.2838343875	1.04936137253	0.00253599820719	-0.263937247778	-0.0895205528612	1.00690909522	0.680378330144	-0.184402070573	-1.06854059541	-1.49695000755
Sarc4_g11448T	0.459373604841	0.320995258383	-2.13777321095	-0.675925601491	-0.715500388739	1.77236810564	0.644914830066	1.33521921407	1.56285965935	1.05173927968	-1.28339655279	-1.10322325876	-0.226894524624	-1.16722358045	-0.668235551116	0.109338639687	-0.250731606987	0.337915685487	0.585052622685	0.0491273760145
Sarc4_g11449T	0.0503189769023	-0.575841116534	-1.1056086349	-0.67743996604	-0.778570725689	1.35752504537	0.761943259394	1.67599028829	1.30905202573	0.55484186105	-0.956154034766	-1.45000744082	-1.32130128502	-1.05677132051	-0.102319605464	-1.09182719578	1.0839044111	0.558530578778	0.8971817404	0.866553138499
Sarc4_g11450T	1.40400021384	1.45235849626	0.645240858616	0.358294250844	0.834969444283	-0.161810068903	-0.431163568494	-1.14587500661	-1.31980252635	-1.55517423266	1.39885830032	0.649442713692	0.754769155983	0.566277120939	0.603051644366	0.123916888099	-0.258992813731	-1.04497753268	-1.60524357513	-1.26813976269
Sarc4_g11451T	-1.46975273155	-1.25163968448	-0.473105754922	-0.943865978433	-0.0813784449878	0.113384808662	0.493254640284	1.53697653788	1.38214296596	-0.374301738426	-1.58878631955	-0.700089758416	-0.443123541663	-0.387693324178	-0.125708670138	-0.407438679924	1.13898259833	1.71573117657	1.62509240057	0.24131949842
Sarc4_g11452T	-0.406559974676	-0.838364923193	-0.636194012091	-0.321590923103	-0.493033336037	1.50706996291	1.85087356638	1.66440217831	1.2130704042	-0.487224132246	-0.893687681511	-1.05770206132	-0.912232667159	-0.937142520809	-1.12340579973	-0.60785556234	0.599334668906	1.34909487142	0.824497176198	-0.293349234118
Sarc4_g11453T	-1.60039311786	-1.31288788747	-0.617415547081	-0.245909538754	-0.376499030261	-0.260733004649	0.167279092689	0.528009998666	0.844818500235	2.20319011488	-0.95814316778	-1.32742508098	-0.78174111033	-0.116426756669	-0.176600131035	-0.441267159384	0.616761190445	0.9142128559	1.22869125418	1.71247852525
Sarc4_g11460T	-0.684435631166	-0.684435631166	-0.684435631166	1.47570872525	2.37751197958	-0.684435631166	-0.476068142622	-0.684435631166	-0.363057817598	-0.684435631166	-0.684435631166	-0.684435631166	-0.684435631166	-0.684435631166	2.16220233134	0.603323227793	-0.684435631166	1.20428930052	0.373476521778	0.171405816784
Sarc4_g11462T	-0.0619780217588	0.854016882842	0.532811646525	0.30900719824	0.809324488127	-0.231797379544	-0.485331102249	-1.17574209137	-1.17574209137	-1.17574209137	1.3542669163	1.46716273066	1.0431765086	0.807289585989	1.74866192179	-0.912261017838	-0.179897809425	-1.17574209137	-1.17574209137	-1.17574209137
Sarc4_g11463T	1.57243679641	0.834948692794	0.0880762145092	0.726144299199	1.59780538444	1.03103871587	0.241384524329	0.803326798892	0.637604707056	-1.09424855289	-0.204632828548	-0.0665154564449	0.0134794355381	-0.135232592705	-0.197461665177	-0.269720898755	-0.772654007853	-0.638825190511	-1.57931346581	-2.58764091035
Sarc4_g11464T	-0.388804443375	-0.388804443375	-0.388804443375	-0.388804443375	-0.388804443375	-0.388804443375	-0.388804443375	-0.388804443375	-0.388804443375	2.56089991681	-0.388804443375	-0.388804443375	-0.388804443375	-0.388804443375	-0.388804443375	-0.388804443375	-0.388804443375	-0.388804443375	0.867748630359	3.1810269902
Sarc4_g11465T	0.584079843853	0.681439053144	1.80660960734	0.341255114377	1.35266172547	1.5863953477	1.14084273479	-1.10547902424	-1.48817493504	0.971400189308	-0.603319447948	-0.184457223482	-0.548819491951	0.0810834317616	-0.406420740947	-0.243631622026	-0.772880320118	-1.39585930655	-1.48817493504	-0.308550000405
Sarc4_g11466T	1.17865277534	0.907072418317	0.00178661581035	0.26127146032	-1.04572042219	-1.11393767618	-1.11393767618	-0.500527064534	0.728554900355	1.90207662516	0.420111722029	-1.11393767618	0.0480392185138	-0.693823287859	-1.11393767618	-1.09073290461	-0.556624906716	-0.0765776442816	0.902567493484	2.0696237056
Sarc4_g11467T	-0.327969812304	-0.327969812304	-0.327969812304	-0.327969812304	-0.327969812304	-0.327969812304	-0.327969812304	-0.327969812304	-0.327969812304	-0.327969812304	-0.327969812304	2.38673078898	-0.327969812304	-0.327969812304	-0.327969812304	-0.327969812304	-0.327969812304	-0.327969812304	3.51672583248	-0.327969812304
Sarc4_g11468T	0.319809812184	0.630379174464	0.637228863608	0.346256258036	-0.53033479815	-0.646213666441	-0.481718619707	-0.854355240067	-1.59142757392	-2.04253594264	0.541126352055	1.38586926392	1.00061036787	1.05089181317	1.09773614216	1.13984448377	0.848671136866	-0.563508836661	-0.88956056744	-1.39876842308
Sarc4_g11469T	0.889674657863	1.06147975877	0.583479110275	0.472352099234	1.09615181832	0.479119499427	0.680050212125	-0.09572398672	-1.13885528446	-2.40266520198	1.05520513545	0.841128440756	0.204058320285	0.618112754162	0.0123319479706	-0.0325208489475	-0.341682187029	-0.653868475735	-1.33355732231	-1.99427044746
Sarc4_g11473T	1.07337080854	0.83797840055	1.389215842	-0.494655996662	1.67245744485	0.598372684011	-1.66139588826	-0.614604244983	-1.50235603793	-0.269607478086	0.34105203642	-0.74135600449	0.662094620345	0.813712380163	0.721246379424	-0.323202587978	-0.51194028461	-1.78783552758	0.758416181775	-0.960962727496
Sarc4_g11474T	-0.315850585879	-0.315850585879	-0.23555735832	-0.148987147548	-0.315850585879	-0.315850585879	-0.315850585879	-0.315850585879	-0.315850585879	-0.315850585879	-0.315850585879	-0.294699135779	-0.315850585879	-0.315850585879	1.35441731265	4.06258511718	-0.315850585879	-0.315850585879	-0.315850585879	-0.315850585879
Sarc4_g11475T	-0.629410218728	0.349649390642	0.891491594715	1.0807126222	1.5416328431	0.576984762097	-0.282533276324	-1.13428285018	-1.68130201607	-0.981285002478	-1.30881935261	-0.389065102916	0.136068152378	1.17180996417	1.44252270288	1.48208515744	0.0838193292913	-0.361234047285	-0.947092876454	-1.04175177588
Sarc4_g11477T	1.01934007601	1.00040993611	0.585568363848	0.60417672027	0.413235679602	0.0697865753328	-0.355479490149	-0.897194613534	-1.66926328847	-1.47432106672	1.57330028645	1.08516468142	0.720356551857	0.621148888967	0.729271551272	0.463552118615	-0.418298550699	-1.02813634206	-1.42112910542	-1.6214889727
Sarc4_g11478T	1.47991175862	1.00784455506	0.623938355046	0.671394596723	0.78078060297	0.470023784452	-0.299108056532	-0.984669435573	-1.0509221747	-1.26892326044	1.20837078923	0.768247835558	0.584371284864	0.754610962215	0.445946803139	0.333182526675	-0.88058755683	-1.27543462759	-1.7119548082	-1.65702393468
Sarc4_g11479T	0.767532056207	1.22369725986	0.562945357266	0.846309656887	0.581737835872	-0.202607509268	-0.490054120749	-0.560517125662	-1.34824120036	-1.84293847662	1.26863080128	0.718565168837	0.875716819124	0.968968732166	0.633905711187	0.356827640279	-0.382992234719	-0.529626887411	-1.74090475077	-1.7069547334
Sarc4_g11485T	-0.564694886607	-0.0523818998556	-0.559508966758	0.841317333065	-0.701754594177	-0.429818369071	0.214486616676	-1.61935362792	0.40623417466	1.32099358555	-2.60845204244	0.127708515525	1.60887588068	-0.0133727195174	-1.13256644383	0.468185563016	0.63485514803	0.0159311238385	1.01201982048	1.03129578865
Sarc4_g11491T	0.694833051129	0.780945057329	0.668626808504	-0.260589870252	-0.575351801605	-0.843261885317	1.3432596752	-2.44934356746	-1.58347140214	-1.22106494898	1.10129872995	0.222799817803	0.167495945412	-0.32042824318	0.232280918993	1.65407294745	0.173010578523	0.606240079994	-0.863153851442	0.471801960083
Sarc4_g11498T	-0.712161951376	-0.712161951376	-0.712161951376	-0.712161951376	2.10101911394	-0.576248293573	0.912696793176	1.10868723406	1.63473770515	2.05136344193	-0.712161951376	-0.712161951376	-0.712161951376	-0.712161951376	-0.712161951376	-0.712161951376	-0.712161951376	0.497139053118	0.54182461961	-0.437438202275
Sarc4_g1149T	-1.31905316663	-0.394313337295	-0.765955728163	-0.44727341146	-0.728452688983	-0.502401536393	-0.688757052169	-0.0809089107034	0.960675317259	2.63156862737	-0.773320219292	-0.841973670514	-0.442551866225	-0.496513337873	-0.0925358908041	0.0996040454181	-0.0170056495928	0.44849528817	1.34915503842	2.10151814946
Sarc4_g11500T	-0.126156395914	0.414670857224	0.529478311001	-0.308999636985	1.08528278214	1.6425782173	0.374424974054	0.764699969329	-1.51441653306	-2.82001247553	0.576162951965	0.394864436233	-0.0831001951332	1.04796683251	0.0764655861035	0.275984092958	0.23395036947	-0.250465158544	-0.91056753935	-1.40281144578
Sarc4_g11501T	0.955896331139	0.992027285272	1.0013694609	0.704578121012	0.557746879759	-0.147767706243	-0.385882897887	-0.362404479164	-1.3305659885	-2.2592677425	1.01019697445	0.836133019188	0.921199838484	0.791668699498	0.529735656873	0.353848960399	-0.436862203572	-0.661218634638	-1.24154131215	-1.82889026232
Sarc4_g11502T	-0.869302520465	1.82590582167	2.19961539144	-0.869302520465	-0.403037251564	-0.869302520465	0.862821377053	0.235463938395	-0.0952463924483	-0.869302520465	-0.869302520465	-0.120003740479	-0.659402308716	-0.869302520465	0.398624671695	1.91605628324	0.0677623002658	-0.869302520465	0.725860073168	-0.869302520465
Sarc4_g11503T	0.273196610593	-0.725162142692	-1.29007958523	-0.617772130795	-0.23755558897	-0.353205207289	0.130033484933	1.55573290679	1.82618532976	0.572302511632	-0.16181031627	-0.28504598117	-1.16492229248	-1.49357177649	-1.13499405201	-0.969632258859	0.259098738674	1.24639222693	1.61998166367	0.950827859263
Sarc4_g11504T	1.15878792732	0.855492954712	0.910703836245	0.655969029004	0.839847957995	-0.054014517901	-0.2767207802	-0.904994895607	-1.18163539248	-1.8021708281	1.39308271089	0.878318685675	0.775078917817	0.710513148821	0.651035285146	0.231207281902	-0.843622737653	-1.18230703343	-1.24561886948	-1.56895268069
Sarc4_g11505T	-1.55918796314	-1.42587633147	-0.522080818055	-0.109299375371	0.0051096372748	0.37627063339	0.686126992453	0.483815916872	0.985144548633	1.63445479869	-1.94116086356	-1.58575281557	-0.802688614225	-0.231776837225	-0.0074286727415	0.460954555322	0.630165060069	0.547710897517	1.02804063766	1.34745861347
Sarc4_g1150T	-0.39656785594	-0.149287267251	1.72175187841	0.401157282621	0.168797994811	1.70161164278	1.01667279873	0.349046720411	-1.00505346829	-1.04647378972	0.411871577434	1.58316645059	-0.505140648131	-2.24608183023	-0.200896350555	-0.180972715741	-1.56302804007	0.011291674688	0.051921080557	-0.123787135109
Sarc4_g11515T	-0.712780217408	-1.27669091826	-1.04112472566	1.54932870044	-1.0974072018	0.660533283539	-1.06956717783	0.724901487741	1.15332713582	-0.0475469694988	1.68732624651	1.23471521774	0.886979910043	-0.243585886992	0.407555121852	0.246269857729	-1.90609030272	-0.494175116248	-0.0193289218913	-0.642639523117
Sarc4_g11516T	-0.251493375255	-0.660035437124	1.46531627496	0.0853425849597	-0.313654339016	0.852584169043	1.55728691109	0.140933408935	-1.0457145741	2.22221596462	0.0509832515293	-0.83377837161	-0.340212945093	-1.35171028562	-1.03895210345	-1.18025403083	0.0987532420163	-0.797458986768	-0.163220429242	1.50306907096
Sarc4_g11517T	-1.18185604793	-0.751998302126	-0.0980365802791	-0.135490122619	0.342127458007	1.4146805324	1.78956643861	1.42903165363	-0.141270936332	-1.35655650558	-1.51962801074	-1.05031005655	-0.883624789058	-0.339134505918	-0.165859352842	0.368903680815	1.57076195409	1.13728793878	0.26638096436	-0.694975410719
Sarc4_g11519T	0.761516930304	0.376958385515	1.46137290636	0.970381456238	1.41705700509	1.03861293024	0.585061492786	-0.543198942981	-1.28326446453	-1.28326446453	0.620046825676	0.774846538955	0.418468387486	-1.01946557187	0.570084636736	0.267843806655	-1.28326446453	-1.28326446453	-1.28326446453	-1.28326446453
Sarc4_g11520T	-0.206110048117	-0.232568748843	-0.10857850488	-0.664782505308	-0.365520772235	1.05255682719	2.30925832964	2.05908676018	0.783708349667	-1.46682116442	-0.647376217762	-0.376595901441	-0.346269612067	-0.647376217762	-1.14363645902	-0.583891389741	0.671699877795	0.979787123478	0.222111403338	-1.28868112969
Sarc4_g11521T	1.67457357957	1.07743579946	0.170811143447	-0.360973273252	1.44605920664	0.610930767503	0.64265818548	0.368930642611	0.556278771397	-0.964581941652	1.24242320284	0.660746931991	-0.377711737655	0.101326026478	-0.803896600558	-1.62998056979	-0.876696687709	-0.450573128405	-1.07102536011	-2.01673495829
Sarc4_g11522T	-2.26395706232	-1.75881463553	-0.241323510738	-0.208216807364	-0.755605799293	0.178367732639	0.963859327376	0.605020845792	1.0765898236	1.07487917678	-0.904802314201	-1.39965208805	-0.746377584847	0.404684664087	-0.151878019474	0.695255753979	0.550647026132	1.07893872888	1.33167521303	0.470709529533
Sarc4_g11523T	-0.293923446215	-0.936485224237	1.32121139666	0.340716674158	1.66849973785	1.6571854695	0.991530948737	-0.548301654642	-0.970345014901	-1.00226623944	-1.43841128904	0.356789766011	0.548529418179	0.361223846948	1.33086753572	0.35865268254	-0.611375094102	-0.704561811962	-1.033330572	-1.39620712976
Sarc4_g1152T	-0.924343854457	-0.157946076132	-0.361482657974	0.0845529483204	-0.2038426644	-0.700560838967	0.116337420938	-0.290128538482	1.07902326351	2.88728264535	-1.21486211573	-0.717241759671	-0.261852192441	-0.306250631397	-0.702296712603	-0.798072914224	-0.725309260272	0.0619228464422	1.31751765608	1.81755343611
Sarc4_g11532T	1.37985839777	1.05492507677	0.900531558615	0.497339639857	-0.306807934073	-0.844213082358	0.0470774934885	-2.01104662259	-1.89455389917	-1.13237092081	1.34296311525	0.606112816743	0.797426904458	0.591459096649	0.0228400414195	1.04624641909	-0.790166379235	0.00594756204433	-1.13686286413	-0.176706419786
Sarc4_g1153T	-0.778599482815	-0.378293527141	0.21224766595	0.379268893546	0.724944764145	0.872171533236	1.32933706354	1.32256791942	-0.182256649658	-1.93876166155	-1.7368289931	-1.29296567474	0.285065626067	0.616646777738	0.939829106924	0.703089021709	0.867418090904	0.4699314043	-1.04796009694	-1.36685178153
Sarc4_g1154T	-1.45640438604	-0.960639990092	-0.646106558376	-0.500020558443	-0.460890479434	0.137594193023	0.751836169175	1.6899768752	1.31209558133	-0.0917472504434	-1.89868605753	-1.00012547145	-0.555846400477	-0.421988165279	-0.237270867577	-0.120526264736	1.23209637324	1.64952418807	1.1492279825	0.427901087326
Sarc4_g11550T	1.2887836802	0.759248758255	0.386417540996	0.35716459235	0.852543333857	0.538192789645	0.682423760465	-0.0221186658098	-1.20109609799	-1.8611345359	1.53907660602	0.998461475308	0.238631543533	0.394920091118	0.218636121407	-0.511496319467	-0.290716791437	-0.820454810039	-1.49216865044	-2.05531442207
Sarc4_g1155T	-0.647817514053	-0.56894972611	-1.09772420044	-1.07386109543	-1.0092280094	0.359972309865	0.639419610636	1.77883183038	1.99327954645	-0.889154421064	-0.740721811211	-0.728513341477	-0.244443630722	-0.323947756179	-0.97543705196	-0.237461369288	0.973071541399	1.43840767325	1.46090944023	-0.106632024864
Sarc4_g11562T	1.26657420758	0.968903153778	0.943647041212	0.374734827038	0.912726959684	-0.0127615753547	-0.440778427927	-1.59331631331	-1.15132344594	0.715106848137	1.14666512713	0.378876897385	0.726501750431	0.371647774811	0.626248795399	0.187107367446	-1.51288509872	-2.07792017645	-1.22385392529	-0.605901787038
Sarc4_g11563T	0.327436279701	0.176441214114	0.624462542947	0.615342846175	-0.238143954071	-0.423617068161	-0.453919941555	-1.6055694462	-1.6055694462	-1.91102107724	0.778051338367	0.986927545493	1.0404744336	1.19751407224	1.20369403684	1.47148579523	0.289824621022	-0.832664751187	-0.887498864969	-0.753650176135
Sarc4_g11564T	-1.69864081224	-1.24770108897	-0.780347660346	-0.332453657043	-0.0601617654159	0.682631113474	1.00303468468	1.17910799384	1.07372758245	0.366486624128	-1.97319913383	-1.22690446355	-0.898515606501	-0.354659865853	0.0242693129426	0.194039058662	1.10218682389	1.25126072147	1.0677400702	0.628100067996
Sarc4_g11565T	0.894007236993	0.527946570474	0.771164030391	-0.169236149355	1.49831935561	0.248176364641	0.955959949576	0.590212122501	-0.366415807243	-2.12553509199	-0.4548388484	0.756189412629	0.628014430569	-0.834635975871	0.0779870961165	-0.567669747532	0.811282636659	0.159164098062	-0.858650878341	-2.54144080548
Sarc4_g11566T	0.922737272426	0.91733542546	0.868088034218	0.770550203837	0.79609627012	0.0101390498109	-0.585130586594	-1.41157347828	-1.33419087725	-1.16187072834	1.15399172333	0.893873776015	0.753834464397	0.823002065762	0.824303193461	0.648449833341	-0.674446007956	-1.4710963012	-1.38985011524	-1.35424321733
Sarc4_g11567T	0.95408282	0.885885894176	0.70370366154	0.587564390569	0.74163615723	0.0144127451432	-0.465758058974	-1.12243042491	-1.61481581368	-1.2678319142	1.11990412207	0.992896021914	0.90237359349	0.84375998576	0.798296574062	0.624406940541	-0.39367399279	-1.21362101504	-1.65655104084	-1.43424064607
Sarc4_g11571T	-2.27339389936	-1.31998018198	-0.648380514973	-0.430350490107	0.457650079985	0.724119731334	0.516341955699	0.366447082785	1.5491299597	1.45199552881	-1.56488692475	-0.886022798369	-0.678928792265	-0.431056666001	-0.109345682196	-0.0869924191002	0.564657962008	0.863191023498	0.928154510857	1.00765053443
Sarc4_g11572T	1.14125352411	0.955801075563	0.743070252627	0.728646049107	0.771749442229	-0.0203668693867	-0.696025280149	-1.45301532827	-1.40035171358	-1.24195493984	1.19150628006	1.04218989065	0.865877586497	0.711262927593	0.661475579393	0.575229288188	-0.728876533648	-1.30575200961	-1.33945360922	-1.20226561231
Sarc4_g11573T	0.781441183109	0.0254068931538	0.811910641162	1.01975501915	0.712408767363	-0.220563525757	0.0573054805188	-1.87660815265	-1.81913393456	-0.381892748287	0.963552285264	0.602946026151	0.87078848881	1.16834185115	0.182395315567	1.19317659386	-0.860275389544	-1.56684464791	-1.42428823104	-0.239821915503
Sarc4_g11574T	-1.90700120448	-0.943679148708	-0.327471243752	-0.0317059201091	0.483779049671	1.1398048168	1.56300569837	1.31090818614	0.305151224055	-0.724259023232	-2.20705626264	-0.834479071993	-0.576496646258	-0.150171440907	0.257044110285	0.318139686551	1.26910569978	1.1087890181	0.219401009436	-0.27280853711
Sarc4_g11575T	1.26555440704	1.08774515468	0.763972979309	0.649647802854	0.589255381992	-0.105533426613	-1.01522026539	-1.99728688067	-1.18997520838	-0.241319936252	1.3052989255	1.05667173117	0.878165233361	0.585665883828	0.418887379591	0.0918311857785	-1.27582904853	-1.60955784596	-0.967305648945	-0.290667804362
Sarc4_g11576T	-0.347343318627	-0.251239782982	-0.0218899400027	-0.254408216914	-0.095237042854	-0.585536777339	-0.650025600842	-0.280516413682	1.22783577143	2.70912013036	-0.686368798141	-0.789692554632	-0.350890534928	-0.630746935286	-0.367854881778	-1.12923553005	-0.724319316581	-0.319946670675	1.547665002	2.00063141153
Sarc4_g11577T	-0.757010952399	-0.602054317743	0.438493763214	-1.45529938654	0.305849716622	-0.114384455323	0.367856875683	0.913421704179	1.20568637044	0.226811149689	-2.19197106995	-1.41173603838	-0.0426888914927	-0.706352076222	-0.788550542988	-0.201780378839	0.700574004963	1.57960845281	1.35764921731	1.17587685497
Sarc4_g11578T	-0.859385632393	-0.710598226362	-1.84086401672	-0.624238699282	-0.278723822185	0.611281196953	0.656307621847	1.24799258196	1.64419431771	0.286445714544	-1.26828978854	-1.34735824893	-0.0521358702883	0.0737874671789	-1.40907854833	-0.0852198288707	1.33210916227	1.22615063683	0.890582566168	0.507041416434
Sarc4_g11579T	0.869227421818	0.787957096813	0.0596236798843	0.106136375162	-0.582387714151	-0.669667146395	-0.776733567922	-1.73628636728	-0.95285457081	-0.411668274282	2.28931355069	1.37860917602	1.58766329414	0.804373769344	0.36474191739	-0.886953838908	-0.949871286253	-0.761018527194	-0.634310407055	0.114105418987
Sarc4_g11582T	1.35414068521	2.75095306312	-0.501680330867	-0.501680330867	-0.501680330867	2.04495014841	-0.501680330867	-0.501680330867	-0.501680330867	-0.501680330867	-0.501680330867	-0.501680330867	-0.501680330867	1.60843824334	-0.233277177073	-0.501680330867	-0.501680330867	-0.501680330867	-0.501680330867	-0.501680330867
Sarc4_g11585T	1.19139284564	1.09432829084	0.171347713086	-0.147494354124	0.499017948682	0.187762250535	-0.100691955156	0.132921442308	-1.48817533013	-2.05297645914	2.18515136047	1.05721913613	0.404664477906	-0.0110100916673	0.260059744198	-0.178664592968	-0.0248618515073	-0.27842402042	-1.17990726887	-1.72165928581
Sarc4_g11586T	1.48219481965	0.540226738512	-0.0684765206854	0.469391055238	1.06529721299	0.450448428466	0.657293917723	0.175358789538	-1.07475658683	-2.17105819676	1.69005459285	1.11840307065	0.0138388784165	0.140230230214	-0.032728942535	-0.888654873703	-0.549864284348	-0.11584454016	-1.15516802086	-1.74618576837
Sarc4_g11587T	-0.431172716244	-0.815433538225	0.39029285156	-0.803496983134	0.00746477679234	-1.83086687654	-0.462521329437	0.364191290953	1.51018524604	1.93381305097	-1.43307221262	-0.451892781976	0.275387441388	-0.818238206091	-0.514847932789	-0.600125115279	0.32960058327	0.368821101636	1.88668449935	1.09522685038
Sarc4_g11588T_Sarc4_g11589T	2.03670676436	1.5148479859	-0.0902209417329	0.504718087792	-0.0769393279216	0.397416814718	1.0077759137	-0.291437295757	-1.234593623	0.10572595798	0.697996816995	1.48816875636	-0.277519498682	-0.351132142185	0.0029620242367	-1.37629087955	-0.229147113682	-1.12318806326	-1.95424001519	-0.751610221069
Sarc4_g11590T	0.344682677105	0.0238747808661	1.20467526771	1.22847693065	1.2974744705	0.599957226926	0.467598511381	-0.723938403244	-1.7454140207	-1.28848539756	0.707151793652	0.263107138298	0.388475660767	0.798660562084	0.833335545883	0.0483112023068	0.226413611318	-1.42205400288	-1.69810356232	-1.55419999273
Sarc4_g11591T	-0.715001841822	1.95558679527	-0.715001841822	-0.715001841822	-0.715001841822	-0.715001841822	-0.0122828736418	-0.715001841822	1.02104531949	2.65259895379	0.210044341024	-0.715001841822	-0.715001841822	-0.347479404893	0.634574189478	-0.715001841822	-0.715001841822	-0.715001841822	1.30719708476	0.443735854768
Sarc4_g11597T	-1.69364723035	-2.19508316768	-0.465584126759	-0.480102231067	-0.803791267206	-1.03587203574	-0.443512678286	0.113615125891	1.06941171306	-0.329957306861	-0.119209991419	-0.0497011111093	-0.0189768569053	-0.176555523651	0.489678618484	0.820579087901	1.02844325706	1.00826679824	2.00380897159	1.2781899548
Sarc4_g11599T	-0.46699293539	-0.602027932465	-0.658678946085	-1.15420568128	-0.458864982808	-0.217169155852	-0.558870096043	-0.126404674556	0.844010043159	1.87284610859	-0.795551754397	0.21523879025	-0.329559103363	-0.719327329278	-0.303075951254	-1.54809930808	0.339101820121	0.719471459045	1.4141052518	2.53405437789
Sarc4_g11600T	-0.225043295563	-0.655176665382	-0.902828059289	-0.902828059289	-0.902828059289	-0.556643565021	0.0676710684987	0.679561614908	1.72099144382	1.83597855426	-0.745058962759	-0.479517985877	-0.611929243545	-0.834527497481	-0.902828059289	-0.902828059289	0.0574622937503	0.891296856533	1.62643906297	1.74263661734
Sarc4_g11601T	-1.25644399341	-0.81839545889	-0.289266298553	-0.597862457472	-0.819896104631	-0.594115821691	-0.216292615645	0.146150529656	1.55402615873	2.0997234768	-1.62471892685	-0.764402906689	-0.514644066087	-0.0970086951925	-0.277823390711	-0.142903297691	0.421312963668	0.538088586169	1.49581620769	1.75865611081
Sarc4_g11603T	-0.938733747068	-0.243709191332	-0.245718055588	-0.218696013786	-0.55922296584	-1.79702428339	-0.559985804672	-0.476015806854	1.23421714778	1.98415049455	-1.59788240314	-0.973623942331	-0.283407572716	0.413492397167	0.644761232623	-0.114185900144	0.790304251379	-0.0899908717349	1.53336010118	1.49791093391
Sarc4_g11604T	-1.39519384124	-0.453750859782	-0.981130490491	-0.535247634198	-0.244267959581	0.822901215892	1.19378322494	1.69497482301	0.931634017971	-0.91725021318	-1.51027283646	-0.405512732681	-0.576543821752	-0.8289966638	-0.21550790009	-0.117409881556	1.60531024409	1.8485739026	0.448928992061	-0.365021585757
Sarc4_g11605T	-0.823952023173	-0.770494623326	-1.19864262646	-1.0445051808	-1.97508637345	-1.46512742015	0.344805329923	0.473305615835	0.989853356319	0.415134767188	0.46324256243	0.406060077071	0.708524476458	-0.0867889186601	-0.152576160216	0.282979500668	1.70973844715	1.53448674292	1.18286575712	-0.993823306848
Sarc4_g11608T	1.09708266736	0.995835758405	0.850980655701	0.643240524627	0.74211505633	0.0562114455939	-0.470744647556	-1.13718039951	-1.48547112811	-1.384106463	1.15320012168	1.0591848396	0.871803297671	0.830073377969	0.642101575078	0.325025096544	-0.791653954179	-1.08381560987	-1.52862178996	-1.38526042438
Sarc4_g11609T	1.80641771294	1.03806476102	0.724004177832	0.336735965639	1.11704317403	0.398920504376	-0.304187689386	0.198293309279	-0.805031336499	-2.69031885261	0.598464650047	0.42632865784	0.25942500134	-0.0471800743176	-0.304187689386	0.0536316764942	0.205699579997	-0.258889870869	-0.672093898377	-2.08113975938
Sarc4_g11610T	0.555580339727	-0.537079212615	-0.370470343893	-0.537079212615	-0.537079212615	-0.537079212615	-0.537079212615	-0.537079212615	1.10570416591	2.87987854254	-0.537079212615	-0.537079212615	-0.537079212615	-0.537079212615	-0.537079212615	-0.537079212615	-0.537079212615	-0.475246861018	1.06830477479	2.21827914593
Sarc4_g11627T	-0.0567894406908	-0.02994074994	1.60000140182	2.1278780397	0.467999089631	-1.66719880719	-0.207716315084	-0.656476408403	-0.490182168136	-1.58640308257	-0.7047547176	0.938335226307	0.747436044474	0.931889122981	0.554815063614	0.416683836495	0.371256709171	-0.3500628225	-0.859836202885	-1.5469338192
Sarc4_g11628T	0.219199799361	0.801911499214	1.15215811804	1.03278136513	1.40600475968	1.03278136513	0.440099723806	-0.582160434032	-1.12241472148	-1.70218811718	-1.30207856949	0.118807239379	0.666413730178	0.709549211975	0.970686137856	0.3983582997	-0.391654046463	-0.853507553706	-1.32810786153	-1.66663994556
Sarc4_g11629T	0.891956848659	0.678172829708	0.784572317158	0.720667846147	0.728814346106	0.0611052226134	-0.322676242124	-0.910649907533	-1.39735821469	-1.83566004731	1.05530115684	0.920063449756	0.84883452557	0.716384029081	0.883395509221	0.570582385933	-0.18547969251	-0.807386920824	-1.541091005	-1.85954843681
Sarc4_g11630T	-1.24508416708	-1.56290384891	-0.339423817455	0.115524855019	-0.230500880357	0.239183107741	0.667138157595	0.789207363558	1.63899853822	1.75851254563	-1.88300282496	-1.15861967057	-0.639325610297	-0.658529446969	-0.339423817455	0.145244030013	-0.102064984354	0.4051918238	1.18427349454	1.21560515229
Sarc4_g11631T	-1.91780206065	-1.16059399654	-0.371950448842	-0.0884211521657	-0.336302331028	0.306889275534	0.511699942933	0.502199353833	0.864645846959	0.931340351121	-2.60477663045	-0.851609446937	-0.506053181127	-0.162551583755	0.241273416368	0.540450538795	1.2341533145	0.774630662343	1.18167237944	0.911105749676
Sarc4_g11632T	0.576306015643	-0.236714422558	1.34086159219	1.6290001872	-0.323060490088	-0.227106650779	-1.11357568738	-1.11357568738	-1.11357568738	-1.11357568738	1.19906254331	1.22605885568	0.637940852359	1.28653871489	0.749334001883	0.583776278395	-0.646967666457	-1.11357568738	-1.11357568738	-1.11357568738
Sarc4_g11633T	1.985848806	0.0326530708968	-1.36808015686	0.250575083807	-0.885121844276	-1.06923861288	-0.660417986347	-0.194560593985	-0.751235652501	0.0683556013221	1.41713916716	2.34559336025	0.343978602118	-1.11804627531	-0.139747457324	-1.36808015686	0.212511118373	0.433317347123	0.374962601506	0.0895939777816
Sarc4_g11634T	1.6634619218	-1.15740180883	-1.15740180883	-0.459157969724	0.598357212152	-0.825808788789	-0.534330042443	0.887914923182	1.02592583224	-0.839488645	0.750302382418	2.04598201669	1.55220606893	-1.15740180883	-1.09353317563	-0.322637687906	-0.720034110675	0.170088589248	-0.0805521088091	-0.346490991181
Sarc4_g11635T	2.68875104147	-0.413995234317	-0.413995234317	-0.413995234317	-0.413995234317	-0.413995234317	-0.413995234317	-0.413995234317	-0.413995234317	2.62141840609	1.72774953582	-0.413995234317	-0.413995234317	-0.413995234317	-0.413995234317	-0.413995234317	-0.413995234317	-0.413995234317	-0.413995234317	-0.413995234317
Sarc4_g11636T	1.90410534979	1.33963940379	-1.26594157016	-1.45777990144	-0.373297620857	0.0173875041444	0.345303269993	-0.0132842301344	-1.45777990144	-0.866763953997	1.63000346022	-0.633192443857	-0.296269618465	-1.04139933002	1.02029997181	-0.0390597594042	0.610638590587	-0.907066328079	0.471648279421	1.0128088281
Sarc4_g11637T	0.310076395264	1.39529412774	-0.867779370859	1.30711687451	-0.317392033203	-1.04024308658	-1.44524278905	-0.498408406631	-0.723206746465	-0.498408406631	1.3923556821	1.44525566695	0.0526806772239	1.34876426389	-0.723206746465	1.23851647028	-1.44524278905	0.279990509678	-0.159704396117	-1.05121589659
Sarc4_g11638T	0.423092720747	-0.866937373007	-0.401748355826	-1.66594031237	-1.47713218554	-0.527958579471	0.221970364026	0.707203759903	0.827506680944	1.09107120524	2.03755197216	0.27000978897	0.574482397536	-1.35198155713	-0.896094074245	-0.450224411936	0.536687133716	-0.829698531201	0.0822347434108	1.69590461408
Sarc4_g11639T	0.743251680208	-0.00134689678104	0.990304888356	-2.03517907992	-1.02043324103	0.445546421548	0.416915187695	0.248003937737	-0.465687294468	0.105759311384	1.29321186602	1.49025373858	0.143967616989	-2.03517907992	0.432562434723	-1.34107630651	-0.816709131126	1.16103763511	0.639715035684	-0.394918724274
Sarc4_g11640T	0.568076344249	-1.66747801608	-1.00407257032	0.23191257374	-1.66747801608	-1.26917464266	0.293984052248	0.0329823059572	0.452110827781	0.890778530785	1.34257054635	-1.4920517722	-0.37805038763	0.494803970602	1.07360581786	-0.967404486427	-0.119729196784	1.48305097406	0.541131003048	1.16043214151
Sarc4_g11641T	0.432550903346	-1.1467414237	0.377727583472	-0.728245314509	-1.06921685047	-0.782630445556	0.498303828223	-2.60518947541	0.0299467038418	-0.338185616061	-0.418274276986	0.664181572548	0.538495589006	0.449329350911	1.80909243292	0.34609524988	0.162327930544	-0.808208662276	1.73471766173	0.853923258555
Sarc4_g11644T	-0.560664238683	-0.560664238683	-0.560664238683	-0.560664238683	-0.560664238683	-0.560664238683	-0.560664238683	-0.560664238683	-0.560664238683	-0.560664238683	3.25171826913	1.49852754009	1.00105221819	-0.560664238683	0.362154775463	-0.220976797204	-0.311254142184	-0.560664238683	1.43131467926	-0.284565678556
Sarc4_g11645T	0.993154781626	0.408639505291	0.408639505291	0.520021281585	-0.152145416331	-0.238816280929	-0.201160638653	-0.8584791978	-1.2607704294	-1.66772814356	2.37647892867	1.46382937269	1.08689780388	0.166249002224	0.166249002224	0.408639505291	-0.201160638653	-1.03502613241	-1.06062983559	-1.32288197545
Sarc4_g11646T	-0.493070704406	-0.838692375731	-1.04211895763	-1.03090623071	-0.328170143432	-0.430797346154	-0.39645438394	0.311254838696	1.57941795389	2.13284434668	-0.635516160125	-0.946295228281	-0.783071205567	-0.482479781924	-0.416042873053	-0.611128253357	0.132139141954	0.848554057203	1.72146475033	1.70906855555
Sarc4_g11647T	-1.67879773567	-0.680142585885	1.13988263049	0.228732654811	0.2162712069	0.105884951131	0.0560463608712	0.0560463608712	0.874803254671	-1.05030292158	-0.245760232405	2.38862208467	0.95119458294	0.359637322818	0.387981280513	0.549388547792	-1.05694398517	0.359637322818	-0.957353972359	-2.00482712823
Sarc4_g11649T	0.915119522699	0.883014284359	0.99763948209	0.71207061964	0.896336355825	-0.220480637312	-0.55656042504	-0.720182099833	-1.60863231797	-1.39658671759	1.23065400371	0.979476142704	0.952671157493	0.557026734787	0.650854349173	0.552885731611	-0.798742204263	-0.986171484075	-1.45556770767	-1.58482479034
Sarc4_g11651T	0.231049221147	0.71308164333	0.642044331482	0.678820020634	0.718648421709	0.128165699751	0.341348182865	0.449147369852	-0.592749789395	-2.39804337403	-0.633019044975	0.815966500368	0.0465800408648	0.850354985191	0.591387032895	1.23622438971	0.0434838723807	-0.170264368074	-1.10614842367	-2.58607671203
Sarc4_g11652T	1.20435269233	-0.463014569299	-1.01607238271	-1.07919568143	0.983661736273	0.73637892882	0.907034013416	1.04427068704	1.84785533489	1.11661142681	-0.251425667101	-0.730021950841	-0.527581602013	-0.778497201181	-1.08768237159	-2.09432982185	-0.635121958591	0.18857731691	0.743583047776	-0.109381977646
Sarc4_g11653T	0.401470933867	0.555040828821	0.692022883204	0.832550203236	1.10786037743	1.03089415408	0.636644448216	-0.549173758006	-2.01601180423	-1.41051038845	0.0905111953611	0.309270032039	0.565210296797	0.857626462049	0.728482009704	0.757976320303	-0.112616312335	-1.09153915915	-1.92542114384	-1.46028757908
Sarc4_g11654T	0.263959698092	0.555156429821	0.598970084276	0.687980044299	1.22517774871	0.964120715034	0.75949301546	-0.814815363022	-2.17929733378	-1.53382292866	0.201426170234	0.384477052154	0.426639957238	0.842386595695	0.92490852891	0.654096746515	0.0434124823886	-0.936443039764	-1.71942847744	-1.34839812616
Sarc4_g11655T	-0.853532523499	-0.723605562718	-0.314210766387	0.0474316289072	-0.295655498835	-0.44397417887	-0.802124124482	-0.97552388408	0.905899428961	2.59398799999	-0.78684439477	-0.838130846538	-0.537507351716	-0.0399982574407	0.01335511602	0.148366554215	-0.674317828481	-0.117181262509	1.46340711956	2.23015863267
Sarc4_g11659T	1.42842219506	0.88670976508	0.487653328812	0.671938210655	0.215126573661	0.723018584062	-0.342784214098	-1.00140604081	-0.854837235902	-0.276680162562	1.36155910728	0.8886296884	0.339790744806	-1.55920269448	-0.600020491375	1.00458043558	0.118886030248	-0.735842870078	-2.61793484935	-0.137606104985
Sarc4_g11660T	-1.03680026047	-1.03680026047	0.580912800009	-1.03680026047	2.02590418704	0.532227214326	1.06073449954	1.13465629979	-0.0809276443291	0.283597167201	-1.03680026047	-1.03680026047	-1.03680026047	-1.03680026047	-1.03680026047	0.697209987822	1.16175983892	1.42880797001	0.0156377153396	-0.546117951931
Sarc4_g11661T	-0.782071896367	-0.782071896367	-0.782071896367	-0.782071896367	-0.782071896367	-0.592535445368	1.25717374004	1.27332831922	1.23394500639	0.282802388927	-0.782071896367	-0.782071896367	-0.782071896367	-0.782071896367	-0.782071896367	-0.782071896367	0.278064367933	1.41849530403	1.91353286166	1.53798431721
Sarc4_g11662T	-0.82721672971	-0.82721672971	-0.384431616357	-0.82721672971	-0.82721672971	-0.110133242733	0.376863080327	1.70246557223	2.02784796169	1.27613925243	-0.82721672971	-0.82721672971	-0.82721672971	-0.82721672971	-0.82721672971	-0.82721672971	0.0703146207002	1.70813927553	0.854721967877	0.750240425405
Sarc4_g11663T	1.01297767007	0.864524315715	0.795146512588	0.703429505043	0.691715836578	-0.0343627331371	-0.752792177606	-1.57694643684	-1.50958702046	-0.856308215871	1.18228625572	0.98927332247	0.92805717746	0.809312013774	0.777123732725	0.593231159069	-0.689303529593	-1.398994375	-1.45919782683	-1.06958518588
Sarc4_g11664T	1.22094143538	1.07849135944	0.709824857077	0.496700240997	0.51462208042	-0.480421972331	-0.814679662521	-1.31924444771	-1.29091270253	-0.894477564461	0.990308276494	1.00049058662	1.07723374763	0.704304780968	0.947824598479	0.740856700047	-0.507071931607	-1.16587579369	-1.4855020591	-1.5234125296
Sarc4_g11667T	0.728838549042	0.716916863365	0.683212796307	0.736460378456	1.1764351808	0.265186814749	-0.171260334824	-1.40320838823	-1.66521776858	-0.990801223347	1.50658329091	0.870053285971	0.4951007083	0.761810243084	0.674255125163	0.347078857955	-0.621589455836	-1.26303154906	-1.79571063639	-1.05111273784
Sarc4_g11669T	-0.741458773126	-1.06176207108	0.79476960882	1.12117186141	0.939688152485	-0.0767829931635	-1.15141070558	-0.498570681189	-1.5647497047	-1.14932748493	0.17865924975	0.744504911324	0.291357596173	1.49976262112	1.23471389817	1.47395573605	0.0668440259552	-0.23563314179	-1.87723727105	0.0115051653624
Sarc4_g11672T	-1.2741266216	-0.70785382775	-0.574789462411	-0.709297898424	-0.340769731023	0.392623783694	0.375099969866	0.741823005938	1.30812036811	1.93913012859	-1.67578883104	-0.622733821172	-0.834256427408	-0.836315617025	-0.549369995743	-0.876003466622	0.559211564156	0.997247273428	1.22426087922	1.46378872722
Sarc4_g11673T	-0.634792020934	-0.670537116866	0.407001303236	-0.269414525153	0.35500679943	0.544633528189	0.726923248097	1.07300360074	1.74438765455	0.0485769617803	-2.60692102013	-0.513210534444	-0.329881153473	-1.58760883844	-0.721495065945	-0.790722491111	1.21815353691	0.886731903904	0.6813439367	0.438820292963
Sarc4_g11674T	1.07988683542	0.897686576858	0.79192816303	0.658284763491	0.706166827436	-0.158421553608	-0.77533113176	-1.35611273136	-1.61921827134	-0.850518745713	1.22912182501	1.08066364722	0.902612207457	0.813254747656	0.715341845275	0.510492571403	-0.683390627535	-1.44827219147	-1.41496103152	-1.07921372596
Sarc4_g11676T	1.97440038672	0.818097516526	0.100820362845	-0.276861527965	1.22731345671	0.372172115012	-1.27515050757	-1.06655214703	0.495711054608	-0.91331666489	1.25976885314	1.22341001966	1.08254428326	-0.321094637311	0.0866542922565	-0.86766063969	-1.64718439053	-1.2013272202	-0.59749126302	-0.474253342544
Sarc4_g11677T_Sarc4_g11678T	1.2310690978	0.751930999253	0.543487697046	0.63591313309	1.22198827889	0.76054105178	0.261811078436	-0.803577078641	-1.30888725272	-2.18591428773	-0.225722484569	0.673098018427	0.621008855589	0.333685777966	0.76054105178	0.569890414516	-0.0549513177545	-0.566066182442	-1.09486374853	-2.12498310218
Sarc4_g11679T	-0.321857240319	-0.321857240319	-0.00113060658877	-0.321857240319	-0.321857240319	-0.321857240319	-0.321857240319	-0.321857240319	-0.321857240319	-0.321857240319	0.049681845306	4.18292983587	0.918234770517	-0.321857240319	-0.321857240319	-0.321857240319	-0.321857240319	-0.321857240319	-0.321857240319	-0.321857240319
Sarc4_g11680T	0.788940146674	0.841638419166	0.867408082039	0.715357675337	0.891084410724	0.263521877522	-0.0463934511139	-0.495447015588	-1.46872774983	-1.69762347906	1.15491400176	0.759125280257	0.679450969689	0.67993738532	0.80709886798	0.469794068356	-0.789808559528	-0.95649183689	-1.8066049759	-1.65717411692
Sarc4_g11681T	-0.612078552118	-0.612078552118	-0.612078552118	-0.612078552118	-0.612078552118	-0.612078552118	1.87009308325	2.52466451357	1.48825095193	-0.612078552118	-0.612078552118	-0.612078552118	-0.612078552118	-0.612078552118	-0.612078552118	-0.612078552118	1.00890653419	0.488877197706	1.18830744901	-0.612078552118
Sarc4_g11682T	-1.19765530554	-1.19765530554	-1.17495729309	-0.520736411814	-1.19765530554	0.856824556059	1.72302770802	1.56091098357	-0.0959470457143	-0.362962150342	-1.19765530554	0.407908031678	-1.19765530554	-0.0898506299252	-0.139631166904	1.12688673843	1.24505361626	1.35389880859	0.197643201452	-0.099792418578
Sarc4_g11683T	0.998043213366	-0.930093480637	-0.930093480637	-0.930093480637	0.244239827366	1.67668694626	1.55400846255	0.982741448488	-0.930093480637	-0.930093480637	1.41672272903	0.607583368608	0.196064252133	-0.930093480637	-0.930093480637	1.24064751222	0.384197046354	-0.930093480637	-0.930093480637	-0.930093480637
Sarc4_g11684T	-0.633609361202	-0.350560834278	-0.328052864386	0.266226698928	1.04314143727	1.50819064239	1.69449064381	1.14224406948	-0.315497395455	-2.31985860729	-0.324284954144	-0.457830422589	-0.262347079624	-0.487849625348	0.19562413698	0.586503768623	1.03852295493	0.456164388375	-0.524763818414	-1.92645377806
Sarc4_g11685T	-1.55413150905	0.652452360662	-0.805811771779	0.131085807529	-1.44813119843	-1.28975241117	-2.30942135463	-0.420700597244	-0.492690614642	0.39534572487	0.789782980171	1.08142860571	1.1158011256	-0.141347348014	1.32280536024	1.01545708303	0.363958171299	0.487629063456	0.576853472234	0.529387050151
Sarc4_g11690T	0.652485580679	0.561101997588	0.820024817135	0.782204606722	1.01033782986	0.64242075417	0.351498532829	-0.337952440581	-0.942641133155	-2.16786372194	0.624219541485	0.412180468809	0.630450802918	0.635058226962	0.942360352885	0.420689551814	-0.341030897056	-0.845195037001	-1.77171385104	-2.07863598307
Sarc4_g11691T	-0.185873356532	0.520042748799	0.413462654496	0.469614546785	1.2787928644	0.733117441562	0.579013673015	0.0170842219955	-1.83200109458	-1.83200109458	0.071371234077	0.467732154965	0.393893262735	0.0555121073623	1.0767503537	0.965992225834	0.862046178874	-0.390547933741	-1.83200109458	-1.83200109458
Sarc4_g11692T	0.121196644072	0.357501970344	0.26564406201	0.825534183139	0.00447005808724	-0.0877920959546	0.227050473945	-0.524158744601	-1.20399809632	-2.3509610725	0.362841885251	0.760447496198	0.666903581684	1.35047636855	0.728820877311	1.59931877187	0.364730393875	-0.163073648026	-1.42191366224	-1.88303944671
Sarc4_g11693T	-0.0833838880102	-0.476597444249	-0.670007485884	-0.872832865435	-0.938448738463	-0.617530753765	-0.0484211783331	0.70556682743	1.47422298901	1.97050133261	-0.651529669725	-0.938448738463	-0.907206505743	-0.938448738463	-0.925056879475	-0.56923536961	0.263609556542	0.844873021143	1.5187569211	1.85961760779
Sarc4_g11694T	0.417871351538	0.480414092815	-0.338223703043	-0.700218139102	-0.000974496946369	-0.674852789672	-1.43620685301	-0.88421965633	1.21073749332	2.12853113861	0.798100932266	0.472593379825	0.0393541023451	-0.5195545645	-0.866196878458	-1.09848229161	-1.35863665054	-0.595499143581	1.21277245411	1.71269022197
Sarc4_g11695T	0.363310425773	0.669153745663	0.70969068158	0.374219788809	0.973943940592	1.59123127452	1.77593936348	0.527886129622	-1.539568326	-1.46099650419	-0.364370254467	0.035218096071	0.0807695512005	0.444771035444	0.102749994791	-0.154631893799	0.0217318643631	-0.475851963174	-1.78619487035	-1.88900207992
Sarc4_g11696T	0.176079114236	0.388494905327	0.598612592209	0.668743191832	0.159449053771	-0.144783096579	-0.333754975278	-1.21299148341	-1.36090509397	-2.15782288846	0.454336258916	1.24693136695	0.99315481239	0.589588311906	1.34852176934	1.18016257483	0.649039408695	-0.476874788344	-1.16549092222	-1.60049011214
Sarc4_g11697T	-0.916463992704	-0.632981210617	0.151865165424	-0.336120168893	-0.730122532675	0.2944244932	0.19382572643	0.439036358593	0.818079380187	0.944596201499	-2.42443300984	-1.5199035603	-1.04594932542	-0.501293956393	0.164029988397	-0.022932885482	1.34045220411	1.04163192643	1.43919313059	1.30306606746
Sarc4_g11698T	-1.75124013352	-0.875691733878	-0.369457928375	-0.145036805629	-0.393299514949	-0.297918569241	0.0219399226343	0.896435490038	1.45672737574	1.1493718895	-1.79071334157	-1.02479368141	-1.11233866582	-0.392882964009	-0.000981296510571	-0.117236522067	0.799503676809	1.20872538061	1.41907959469	1.31980782696
Sarc4_g11699T	-0.961769264715	-0.0144358251884	0.736801330512	1.02159071385	1.3124510788	1.12534131851	0.461846259335	-0.985244146086	-1.20400344967	1.3124510788	-2.26636141151	-0.763527876487	-0.187061716723	0.736801330512	0.846182718807	0.626275615975	-0.390565587962	-1.20400344967	-0.848036819005	0.645268101913
Sarc4_g1169T	0.98600940967	0.836629583678	0.737780583845	0.740475497526	0.789211808285	0.103804702493	-0.216563851951	-0.694065369656	-1.57429683985	-1.52443508165	1.32783683533	1.10981998666	0.71501888392	0.251685212329	0.660837130626	0.747770084222	-0.78757677976	-1.07607760916	-1.47595094714	-1.65791323942
Sarc4_g116T	-0.597002829771	-0.597002829771	-0.597002829771	-0.597002829771	-0.277871555766	-0.597002829771	-0.597002829771	1.07211571646	2.26341348793	0.192055569871	-0.597002829771	-0.597002829771	-0.597002829771	-0.597002829771	-0.597002829771	-0.597002829771	-0.597002829771	0.498622163916	2.58968510996	1.42301629466
Sarc4_g11702T	0.548584092767	-1.58570673	-1.28599427377	1.48339037843	1.17859307863	0.618019044505	1.09292794984	1.36215747675	-0.130196224325	-0.0771282196661	-0.976468738897	1.41278565453	-1.58570673	-1.58570673	-0.0828448367451	-0.151151670031	-0.460846837844	0.466921974341	-0.217725284877	-0.0239033736494
Sarc4_g11703T	1.50705982182	0.839492786173	0.628501083275	0.660567842796	0.600655674679	0.713428966111	0.221184634373	-0.377847236749	-1.67829330327	-1.48399232247	0.970445755057	0.315065882824	0.527697143924	0.891739889846	0.591162744797	0.049099061133	-0.481905178909	-0.837535465532	-1.71224171891	-1.94428606096
Sarc4_g11704T	1.60143569345	1.1047940161	-0.289834408488	-0.537175416495	1.56399273051	1.12000782152	0.470128040922	0.874302259153	0.688720387433	-1.28951966843	1.09100808346	-0.0357039481225	-0.605125407848	-0.203623448797	-0.529876729551	-1.48831272652	-0.383350195985	-0.438513680577	-0.684475695003	-2.02887770673
Sarc4_g11705T	-0.530995127913	-0.338013314562	-0.459313630492	-0.72773614647	-0.606999857131	-0.337438790894	0.410812290138	1.0346672191	1.64328683408	1.49288703755	-1.42073731243	-1.03096983259	-1.22899210045	-1.01538151724	-0.69127609614	-0.755336548129	0.717454588069	1.10663641614	1.53470710333	1.20273878603
Sarc4_g11709T	1.22123475584	0.580008289021	0.346509566447	-0.33470917026	1.24212805229	1.35476826643	1.67894308837	0.366536631539	-1.04796484184	-2.11423859618	0.731394036578	0.831907234952	-0.170596861571	-0.20952201323	-0.727048887021	-0.156501335256	-0.264521645739	-0.817073239647	-0.870604444719	-1.64064888602
Sarc4_g1170T	-0.0896577027717	-0.335780841612	-0.100019006146	-0.864753252088	-0.615530047794	1.19874071538	1.37210241331	1.91418859024	1.17280568977	-0.393307645048	-1.98349405429	-0.507637351231	0.0302230601476	-1.00617433415	-1.59082607754	-0.589006119834	0.510891965233	0.957565536966	0.98178697152	-0.0621185100523
Sarc4_g11710T	-1.7952015405	-0.175871062846	0.487689422651	0.709098493586	0.494370318853	0.204737285418	0.0451022302431	-0.570252084995	-0.549138289217	0.173452319779	-3.18887986257	-0.257254434927	0.339936170201	0.857350246197	1.09860213201	1.51800417981	0.673283522422	-0.022923756246	-0.0872075201038	0.0451022302431
Sarc4_g11711T	0.643519600479	1.21533642418	0.791995663735	0.643519600479	0.671541252404	-0.177147753929	-0.554946767371	-0.504189261404	-0.62081545307	-2.40000462717	0.542059748301	0.771235757039	0.71106294229	0.522539937469	0.963531612308	0.682254903391	0.0144406870575	-0.554946767371	-1.0247270843	-2.33626041452
Sarc4_g11712T	0.938796646565	0.827373653043	0.774159395251	0.596143782726	0.825819286369	0.376974626311	0.0443993999572	-0.496581854707	-1.2845711324	-1.9016076874	0.851334652887	0.844873533286	0.76494874326	0.723323458298	0.651105296142	0.455328203162	-0.329545346089	-0.938311896545	-1.72171273707	-2.00225002305
Sarc4_g11713T	1.12651978263	0.890135782559	0.879295205935	0.614049168078	0.875968696783	0.174852056009	-0.348989595809	-1.15853535698	-1.5866716476	-0.9943497761	1.19264258041	0.932606423953	0.744398648499	0.689888561964	0.578752917545	0.432553813705	-0.548591514915	-1.37062170807	-1.8038354634	-1.32006857519
Sarc4_g11714T	-1.52466063804	-1.04735705324	-0.216262710939	-0.27635382514	-0.182302809444	0.0461275397369	0.516780572111	0.641204429494	1.24357055742	0.70905885394	-2.74757755184	-1.08838014925	-0.260488884194	-0.134097865203	-0.00596294260922	0.0706528248473	0.727270640761	1.21281213483	1.46311262194	0.852854254826
Sarc4_g11715T	1.74370928831	0.497020749699	0.346829856316	1.08836298185	0.50621960287	-0.263976863097	0.25093117944	-0.0108486027593	-1.15463563473	-1.79874038705	0.620592578559	0.520248332105	0.826400694874	0.860257513796	-0.158819215516	1.09712360291	-1.57960586894	-0.529686114602	-1.06137626835	-1.80000742569
Sarc4_g11716T	-0.741083680991	-0.649944419354	-0.821135522062	-0.680371546254	-0.884818252299	-0.618147187727	0.0426582653851	0.48307856909	1.57999986772	1.90923521638	-0.651885796554	-0.641643388632	-0.746148358421	-0.603242341	-0.884818252299	-0.728509100526	0.118785391342	0.956349489873	1.72107534991	1.84056569642
Sarc4_g11717T	-0.249544551108	2.15225521242	-0.228245961594	0.597837051416	0.639981430021	1.54119704779	0.775425445825	-0.780565277332	-0.940052574163	-0.386814104604	-0.456024312064	-0.494712594436	0.326092308685	1.5241731122	-0.225659800312	0.0876468328535	0.028383224918	-2.13311829097	-1.51937632156	-0.258877877981
Sarc4_g1171T	-2.3017896989	-0.956402445158	0.104765658869	-0.0747051247843	-0.80628626669	1.28868572918	1.91479014604	1.65456009574	0.484077755854	-0.642509551138	-1.08708976313	-0.619755497887	-0.134577433488	-0.75949008633	-0.20072894729	0.288634671934	0.870943052944	0.894269394144	0.571625837742	-0.489017527656
Sarc4_g11731T	0.698302314684	0.700204346003	0.125028432718	0.677294813057	0.631548747911	0.557923974155	0.576065245506	0.154670194136	-1.33025556064	-2.34164745032	0.86005379624	0.920421189262	0.672494781297	0.303522635434	0.566419576965	0.717851861464	-0.222017298117	-0.593934694794	-1.60186779721	-2.07207910775
Sarc4_g11732T	1.42783680054	0.999619263045	0.766371391299	0.615430273841	0.668091869001	0.215068392105	-0.0784235260493	-1.29718299776	-1.68288630506	-1.08308350405	1.47413389127	1.00313392537	0.81489967588	0.378544033341	0.240805216072	0.15633624889	-0.82636933039	-1.45909943173	-1.48785269471	-0.845373190917
Sarc4_g11733T	1.38978449269	1.09075956177	0.602984687592	0.625322225084	0.540554954072	0.0125732011009	-0.354892159063	-1.27760859404	-1.81789599775	-1.0398160092	1.48164339395	1.14862719701	0.889827654631	0.483511356497	0.338502704783	0.181019633013	-0.756160876499	-1.33380554127	-1.43288390755	-0.772047976821
Sarc4_g11734T	-0.519151064749	-0.0971651799079	-0.585108729998	-0.752659282582	-0.752659282582	-0.752659282582	-0.185785910086	0.151711088488	1.18996969891	2.25465512494	-0.752659282582	-0.752659282582	-0.752659282582	-0.752659282582	-0.752659282582	-0.752659282582	0.25052077166	0.504592865403	1.63196240243	2.17773247615
Sarc4_g11736T	-0.119178685202	-0.33767282057	-1.06294878837	-0.463303124299	-0.422280434429	-0.396376026808	-0.0133840235863	0.0710659715512	1.16335276136	2.36575078235	-1.02802780195	-0.963407736827	-0.461364203606	-0.939846153438	-0.873423855333	-0.547469528753	-0.134040534101	0.510578440302	1.5562131566	2.09576260511
Sarc4_g11737T	0.780042111037	0.633740556294	1.21793105186	1.10015974595	0.473618400462	-0.21452554914	-0.94029364327	-1.05016818214	-1.18607126018	-1.19007584822	0.397806683678	1.17018154794	0.993896653763	0.924798476261	1.02282745726	0.710678734808	-0.685128687424	-1.41450416922	-1.20450598555	-1.54040809416
Sarc4_g11739T	-1.42059199555	0.64663608071	1.06969142402	-1.42059199555	-1.09449046102	-1.26081891605	0.747948266627	0.695332663544	0.142591346616	1.25059925511	1.49131065778	-0.940181478613	0.0607873126111	-0.882446632679	0.0299188152394	-0.541224617634	-1.42059199555	0.951992347014	0.741845589815	1.15228433356
Sarc4_g11740T	-0.170368587196	-0.227488211795	-0.82197758447	-0.817952368993	-1.20856783203	-0.929851648634	-0.481607164768	0.481284788422	1.65733085549	1.93570880978	-0.205468376864	-0.623936955784	-0.607680169478	-0.850873811972	-0.883529271877	-0.67232240844	0.163999033586	0.875768621878	1.65500910863	1.73252317451
Sarc4_g11741T	-1.03050440898	-0.68998962512	-0.566650401184	-0.579671259107	-0.538361045117	-0.00362468857334	0.560653034583	2.09130040659	1.46813120863	-0.750657553268	-1.48267674624	-0.875084868911	-0.61839516301	-0.696754851666	-0.398595597284	0.0432693004711	0.945097980829	1.90695012611	1.2585704562	-0.0430063049459
Sarc4_g11742T	0.509302161371	0.659458388523	1.07623582599	1.02110786321	0.72267128622	0.226587426315	-0.141797290271	-0.853001453992	-1.69643813482	-1.47116288008	0.236228770029	0.959853968555	0.852124281803	0.855028980568	0.943442778001	0.839175006013	-0.389844270737	-1.03798900301	-1.62446205027	-1.6865216534
Sarc4_g11743T	-0.434073464573	-0.120906044192	-0.338005217932	-0.670561044367	0.477345234001	0.665436537816	0.0616325560986	-0.458877631269	0.167968615898	2.81040313491	-1.35139419515	0.218921627904	-0.668962635679	-0.465874671136	-1.35139419515	-0.848549588399	-0.247414428558	-0.247414428558	0.598002241827	2.2037175965
Sarc4_g11751T	0.158591923897	-0.45222104405	-0.45222104405	-0.45222104405	-0.45222104405	-0.45222104405	-0.45222104405	-0.45222104405	-0.45222104405	-0.45222104405	3.49489220768	1.65707108423	-0.00183756184439	1.41368711268	-0.391310149944	-0.45222104405	-0.45222104405	-0.45222104405	-0.45222104405	-0.45222104405
Sarc4_g11765T	0.92761912242	1.30163477953	1.00647936673	1.04137297888	0.641399069097	0.0721269965973	-0.432999783506	-1.33961754321	-1.33961754321	-1.33961754321	0.474241567086	0.55889519718	1.1550905553	0.913844075563	0.879487662924	0.179616861947	-0.681103190474	-1.33961754321	-1.33961754321	-1.33961754321
Sarc4_g11766T	-0.778295250457	-1.43156943824	-0.711124956552	-0.57587427247	0.0169734160593	1.01793943981	1.64234966414	0.971837100067	0.829112973672	0.323827731672	-0.500670933493	-0.901644727251	-2.12918649403	-0.646712061703	-0.904225131356	-0.00235440808828	0.456274523194	1.13747855255	1.48852929285	0.69733497962
Sarc4_g11767T	-1.40856953426	-1.32979877999	-0.653987237977	-0.275839844124	0.392097441987	0.949236192829	1.32384241454	1.13445559586	1.11587321081	0.80495813059	-1.40856953426	-1.40856953426	-1.18407226974	-0.52710455891	-0.2406682045	-0.866472873387	0.831423074463	0.956152881271	1.10029873649	0.695314692553
Sarc4_g11769T	-0.658306872813	-0.658306872813	-0.658306872813	-0.658306872813	-0.658306872813	1.8698641903	2.2076925433	-0.422174344441	-0.658306872813	0.0809294480132	-0.438586616516	-0.658306872813	-0.658306872813	-0.658306872813	-0.60582656709	-0.658306872813	1.14793920046	0.90190745866	-0.246689979189	2.08801339463
Sarc4_g11771T	-0.590216839754	-0.236353251685	-0.590216839754	-0.590216839754	1.8141214418	1.13172349482	-0.590216839754	-0.590216839754	-0.590216839754	-0.318528172302	-0.590216839754	-0.590216839754	-0.590216839754	1.52466663339	1.05416328946	2.70302548132	-0.590216839754	-0.590216839754	-0.590216839754	-0.590216839754
Sarc4_g11772T	-0.942410411631	-0.627176248825	-0.491006045626	-0.553680979114	-0.0599348488711	1.09675709522	1.66968901219	1.94012093195	0.771934733606	-1.01944748652	-1.73268210059	-0.949222098249	-0.619517853533	-0.536724638658	-0.568960185182	-0.237014748147	1.25268758686	1.41901129967	0.426894022444	-0.23931703699
Sarc4_g11773T	1.27905287414	0.923202174424	0.741689419507	0.713963949398	0.398701140983	0.254877541654	-0.37816549727	-1.62094071447	-1.46719738346	-0.274248782064	1.60471103281	0.993518522759	0.734298244805	0.0914810236158	0.482294221159	0.551936221489	-1.24877859054	-1.6756426958	-1.06671473481	-1.03803796833
Sarc4_g11774T	1.29824890331	0.932131313373	0.62005426109	0.625968143857	1.0008153126	0.259064885619	0.18822282787	-0.575664869687	-1.58074220289	-1.28262622075	1.30895977593	0.690643297868	0.678317529067	0.524575771626	0.46539122189	0.243411341517	-0.799781159412	-1.16337797638	-1.73257156738	-1.70104058912
Sarc4_g11775T	1.65580704182	1.09002108946	1.46664956149	0.84711462065	1.40326163506	-0.755198385158	-0.755198385158	-0.755198385158	-0.755198385158	-0.755198385158	2.19415483767	-0.755198385158	-0.379431506036	0.00945574963055	0.0201492069892	-0.755198385158	-0.755198385158	-0.755198385158	-0.755198385158	-0.755198385158
Sarc4_g11776T	-1.2683471158	-0.669245756907	1.99330127919	-0.448989587569	-0.0803934302203	-1.20251284049	0.506311617971	-1.76732591356	0.175854727238	0.452406660967	0.676842214513	-0.187684447404	-0.228308286584	-0.733530622009	-1.60291933694	1.4801404143	0.99800842789	0.92663463378	-0.0211698909522	1.00092725258
Sarc4_g11778T	-0.332008211507	-0.332008211507	-0.332008211507	-0.332008211507	-0.332008211507	-0.332008211507	1.48362395024	-0.332008211507	3.98682726332	0.173688382061	-0.332008211507	-0.332008211507	-0.332008211507	-0.332008211507	-0.332008211507	-0.332008211507	-0.332008211507	-0.332008211507	-0.332008211507	-0.332008211507
Sarc4_g11779T	-0.596745509887	-0.60844272076	0.776387170871	-0.60844272076	1.69817822069	0.515948563014	0.101465940478	-0.60844272076	1.96591296687	2.7505518228	0.0896134742811	-0.60844272076	-0.60844272076	-0.60844272076	-0.60844272076	-0.60844272076	-0.60844272076	-0.60844272076	-0.60844272076	-0.60844272076
Sarc4_g11783T	0.212803490355	0.5157600749	0.983165883441	0.961579471736	0.559231631816	0.337591650497	0.0749981904888	-0.342321321621	-1.84925445999	-2.13242336736	-0.226803781193	0.760538412761	0.974683141425	0.613509047879	0.903106804295	0.979861672826	0.361503805572	-0.461395331917	-1.58629512918	-1.63983988674
Sarc4_g11784T	-0.397071390035	-0.411137417612	-0.560942414383	-0.692585272019	-0.679943640042	-0.695387937807	-0.770833131784	0.000636557495521	1.65481222855	2.30693680235	-0.467738716643	-0.477857576293	-0.521611730693	-0.547736175009	-0.673709627637	-0.906672483429	-0.317688154852	0.531487714393	1.7080390811	1.91900328434
Sarc4_g11785T	1.19422763494	0.957188832629	0.832373792834	0.591549039571	1.04905384331	0.645442490213	-0.0944704691947	-0.764661488741	-1.23716503886	-1.54326362718	0.957188832629	0.885914867216	0.693249786761	0.497563213562	0.443507321023	0.286083212452	-0.758911098577	-1.23146848353	-1.70688818389	-1.69651447716
Sarc4_g11786T	1.04792345142	0.89773954905	0.783499280826	0.410628394185	1.33542741718	0.307528673891	-0.201438294772	0.0757305495372	-0.69521284227	-2.26353380939	0.647420778753	0.328682568228	0.591892420574	0.176202939805	1.03057569221	0.433174814246	-0.477131251845	-0.775671356387	-1.58090530938	-2.07253366586
Sarc4_g11787T	1.62407172773	1.4967884387	0.218509657816	-0.325092224986	0.024488500196	1.03522254278	0.278209331109	-0.687765622082	-1.42703914057	-1.55137509109	0.993235142692	1.61085848447	0.861441062356	0.145972175182	-0.415503814859	-0.320754690559	-0.0900697066821	-0.803585992918	-1.14613827607	-1.5214725032
Sarc4_g11788T	-0.58469205174	-0.58469205174	-0.251318890079	-0.242095887374	0.618200941812	-0.58469205174	-0.58469205174	-0.58469205174	-0.58469205174	-0.58469205174	-0.58469205174	-0.58469205174	2.03670836862	1.2591853336	2.62893510537	1.55138170066	-0.58469205174	-0.58469205174	-0.58469205174	-0.58469205174
Sarc4_g1178T	-1.25260262917	-1.71374578928	0.578021058651	0.182166187669	-0.615251301528	-0.402590969497	0.061054682738	0.587162862224	0.510697976005	1.34500975107	-2.74501058786	-0.615992882405	-0.422680179583	0.0308304448896	0.266034727491	0.337954373696	1.13125817045	0.673129839756	0.921290821053	1.14326344362
Sarc4_g11799T	1.77543167008	1.11475057729	0.00131218744405	-0.0782008529214	1.63962344022	0.597217120968	0.222467380985	0.830302615886	1.22534028028	0.0925327773045	0.880006566482	-0.329056868799	-0.295680879346	-0.585154798939	-0.751383420892	-1.5491468051	-1.30243279758	-0.847078293499	-1.06820010628	-1.57264979358
Sarc4_g11800T	-1.35167224649	-0.88636871917	-0.737272326084	-0.724943722301	0.608546297079	0.471567657522	1.23427995038	1.5522697679	1.1307245678	-1.25977636254	-1.7188593341	-0.409415221672	-0.798494971324	-0.619323020616	0.441871862924	0.0285518535656	1.06993488136	1.60494497156	0.814560062302	-0.451125948088
Sarc4_g11801T	-1.13214968355	-0.101983439057	-0.86801849269	-0.339920561399	0.799803195172	1.02686709295	1.52378295935	1.36820757832	1.11857509463	-1.14740822184	-1.20246094259	-0.568910143812	-1.20767626991	0.12830008341	-0.399913965836	-0.863594249212	1.54092459916	1.13535692277	0.382965059157	-1.19274661503
Sarc4_g11802T	-0.403137914385	-1.24187211795	-1.23374028642	-0.757611802893	-0.276977923037	0.147073589647	0.710170541919	1.03097306976	1.64984348335	1.35738899068	-0.911462941956	-0.577581661953	-1.30070964548	-1.0576135538	-0.725055850025	-0.695263218741	0.613653999585	1.06805735414	1.49919992158	1.10466596599
Sarc4_g11806T	-0.321917243941	-0.321917243941	3.98384181838	-0.321917243941	-0.321917243941	-0.321917243941	-0.321917243941	-0.321917243941	-0.321917243941	-0.321917243941	-0.321917243941	-0.321917243941	-0.321917243941	-0.321917243941	1.53781501417	-0.0490636855462	-0.321917243941	-0.321917243941	-0.321917243941	-0.321917243941
Sarc4_g11807T	-0.815356027937	-0.746602497933	-0.187150586057	-0.815356027937	-0.815356027937	-0.62023910948	0.00631243783049	1.09731000075	1.89386981731	1.68120397639	-0.815356027937	-0.815356027937	-0.815356027937	-0.815356027937	-0.815356027937	-0.663333994784	-0.0284088853157	1.17370349223	1.54930078172	1.36688279083
Sarc4_g11808T	1.08575313885	0.760247934206	-0.563908956028	-0.326116243536	-1.41129985488	-1.84500354292	-2.3644940495	-1.21323327269	0.067245999119	1.11821952946	0.262294744421	0.786879524125	0.454503429829	0.00148448812284	-0.0306774920286	0.0936497486446	0.861316479281	0.136968023152	0.762987460572	1.36318291181
Sarc4_g11809T	-0.884722120275	-0.275517603455	0.982091641566	0.834378802228	1.18036691783	1.39235412045	1.46403669693	0.332210631263	-0.476711116864	-0.425306250966	-2.76428159466	-0.364068388784	0.0145074265138	0.492727634483	0.660723414184	0.429509322655	0.146917002004	-0.501054898473	-0.929746509926	-1.3084151267
Sarc4_g11810T	0.28185461453	0.515741981381	0.37680831373	0.85505510058	-0.412234652655	-1.84760046634	-1.21148606685	-0.556309067656	-1.55059920508	-1.16672407167	1.05588412184	1.52286400467	1.55233128633	0.051770007288	0.83164499978	1.13874961935	-0.122917781232	0.0917824814911	-1.33872071705	-0.0678945024439
Sarc4_g11811T	0.853850895366	1.46543201015	0.490100041639	-0.897130705144	0.276868496144	0.0422143412521	-0.543750031472	-1.63968863323	-0.599322930367	0.956107545621	1.56023573591	-0.224024343753	1.30578017755	1.06610909083	-0.0987811376936	-1.25494969082	-0.472046309634	-1.00149720671	-1.82162539512	0.536118049481
Sarc4_g11812T	-2.16786551815	-0.49423077667	-0.220133725006	-0.0526583124895	0.822479699354	0.625831958897	1.17445425492	1.15836098759	0.96573045224	-0.0396897861536	-2.62350659272	-0.829693923828	-0.881957668278	0.360542953708	0.446965094576	0.432617510076	0.780468393037	0.737458686568	0.251263773882	-0.446437461558
Sarc4_g11813T	0.753362545915	0.833004931003	0.700846137643	0.548820641272	1.12005310806	0.721377415052	0.377659299028	-0.537126526132	-1.16805315916	-1.60738550472	0.784201453001	0.660230340765	0.56517663658	0.815618899091	0.491457529018	0.386825237653	-0.492431572463	-0.864452192869	-1.95827144183	-2.1309137769
Sarc4_g11814T	0.918619601314	0.852696506089	1.08820837774	0.702678641505	0.374936701211	-0.0768909246653	-0.406431040949	-1.88363417118	-1.28830498691	1.07835832644	1.23870816645	1.30212461642	0.404016543136	0.410051399026	0.05933463162	-0.540916766873	-1.71281279274	-1.57961813524	-0.882608121847	-0.0585165705446
Sarc4_g11815T	0.838531914474	0.784997694696	1.15265437756	0.458338405772	1.0706051148	0.639618593247	-0.173281982523	-0.57352855122	-1.60781360948	-1.16810748817	0.884749928824	0.589091755095	0.68105283823	0.270777635316	0.952035135277	0.550232818218	-0.609513443903	-0.991763196856	-1.97598031516	-1.77269762421
Sarc4_g11816T_Sarc4_g11817T	0.310656265138	-0.425786267829	0.818895360549	0.638430927432	0.182996549692	0.0274936238619	-1.05812480613	0.0951614594825	2.47207968584	1.669818852	-1.6351219109	-1.95843117897	-0.0243302498961	-0.0865918950382	-0.372632460707	-0.353658476833	-1.22488468537	0.222417084004	0.398645852697	0.302966270978
Sarc4_g11818T	-0.687451111061	0.172967711757	0.559561918291	0.441897070731	1.09926238419	1.81898252316	1.80869091351	0.89039069549	0.124295468732	0.649768036151	-1.44448913102	-1.44448913102	-1.34758961255	-1.43431735813	-0.859144692386	0.31989909491	0.438030214043	0.00795869664444	-0.92502575393	-0.189197937514
Sarc4_g11819T	-0.515938161911	-0.345197957463	-0.534453382548	-0.481445567021	0.297146335135	0.497891095403	-0.376182457679	-1.08397160388	0.49242543654	2.2366032303	-1.28169503356	-1.57084589844	-1.04626756107	0.136905765539	0.27302344937	-0.876398328954	0.78779096634	0.228725641655	1.10051472044	2.06136931181
Sarc4_g11820T	0.0842052258868	-0.391373982583	-0.349118810347	-0.563031611237	-0.796004781463	-0.512688291524	-0.492754342383	-0.838022530884	0.25807101937	2.61533696808	-0.618703138316	0.0988583546957	-0.156290293631	-0.614028467038	-0.015674763634	-0.827587719542	-0.333859300157	-0.378043664921	1.02597962347	2.80473050616
Sarc4_g11822T	-0.291800863461	-0.568145985749	-0.44303054164	-0.341440316568	-0.163088416939	-0.201446461361	-0.207404683408	-0.659930945211	0.728534435371	2.88944417107	-0.0238004651659	-0.236615097153	-0.647322837807	-0.764597252799	-0.545954822756	-0.818824749186	-0.773107829159	-0.430328058197	1.07074413035	2.42811658977
Sarc4_g11823T	-0.214904174735	-0.553392504653	-0.399023893975	-0.609851274152	-0.870636591702	-0.75581092651	-0.567661535469	0.282858475067	1.61146946802	2.44000546734	-0.758383455464	-0.87807588296	-0.87807588296	-0.559769931531	-0.87807588296	-0.455654630699	0.237940648032	0.735558692495	1.30054254704	1.77094126977
Sarc4_g11824T_Sarc4_g11826T	-0.42501400882	-0.42501400882	-0.42501400882	-0.42501400882	-0.42501400882	-0.42501400882	-0.42501400882	-0.42501400882	1.2966488234	3.693732094	-0.42501400882	-0.42501400882	-0.42501400882	-0.42501400882	-0.42501400882	-0.42501400882	-0.42501400882	-0.42501400882	0.633731386892	1.17611183683
Sarc4_g11825T	-0.499489616754	-0.499489616754	-0.426671900992	-0.499489616754	-0.499489616754	-0.499489616754	-0.499489616754	-0.246465494555	1.63119611833	3.18944793843	-0.499489616754	-0.499489616754	-0.499489616754	-0.499489616754	-0.499489616754	-0.499489616754	-0.499489616754	-0.133933514766	0.697753672381	1.78203819897
Sarc4_g11827T	-0.317177348805	0.00679336296103	-0.962697088477	0.444152549798	-0.0216046786934	-0.83732827807	-0.402499590447	-0.70512239837	-0.449273619339	-0.737480878819	-1.51688938788	0.94291857905	0.416122564379	-1.14702700101	1.34050293498	-0.714306175291	2.8876288201	0.970562840757	0.601545128676	0.201179664494
Sarc4_g11828T_Sarc4_g11829T	-0.468657305006	-0.503854842397	0.36546380383	-1.20834926803	0.0241850638634	0.963653775578	0.568786670995	-0.624238156353	0.833924957258	3.1106333435	-0.680449403919	-0.0915607846188	-0.362052162205	-0.747046424235	-0.526536328894	-1.3458269957	0.055995429769	-0.947605852588	0.284315560473	1.29921891868
Sarc4_g11830T	1.34242170457	0.963291675418	0.75463345732	0.537407844425	0.935140663045	0.237388033107	-0.331322079269	-1.40655009485	-1.07605394084	-1.05960386055	1.31451301976	1.03770112623	0.820815664302	0.60382775293	0.453864093347	0.0992995155596	-1.22333187782	-1.70839993233	-1.19385675734	-1.10118600701
Sarc4_g11831T	-1.5116692778	0.205354352882	0.186374413105	0.549735623534	1.66433731851	1.43724584426	1.16822179517	1.80864199457	-0.495468374652	-1.61260718082	-1.26422812683	-0.184512516312	-0.505817231868	-0.331322328411	-0.797711029419	0.311623119596	0.5677676579	0.155798805458	0.0405201065397	-1.39228496541
Sarc4_g11832T	-0.410339949767	-0.410339949767	-0.410339949767	-0.410339949767	2.73360799102	2.69855351291	-0.410339949767	1.54361764211	-0.410339949767	-0.410339949767	-0.410339949767	-0.410339949767	-0.410339949767	-0.410339949767	-0.410339949767	-0.410339949767	-0.410339949767	-0.410339949767	-0.410339949767	-0.410339949767
Sarc4_g11833T	-1.67054241557	-0.26446575373	-0.182352767217	0.496278121104	1.26133730656	1.73031697176	1.99400379535	1.12381575903	-0.0771632659712	-0.868443096757	-1.52798524224	-1.20181734779	-0.787202563231	0.0602364686006	0.521583353752	-0.0151881885367	0.451744380296	0.313603708189	-0.244830738534	-1.11292848506
Sarc4_g11834T	-0.598361672117	-0.446053210971	-0.421561765614	-0.61924575	-0.431281128033	-0.911330273206	-0.817482720804	0.071251899837	1.43573641957	2.27813452189	-0.302920169876	-0.366873417897	-0.393828734327	-0.66354005118	-0.60262220221	-0.936118702609	-0.493802547094	0.394208012785	1.62798649405	2.1977049978
Sarc4_g11835T	1.31414622831	1.10125672507	-0.189845894554	-0.488432964977	1.02411548496	1.15041735601	0.80959726067	0.879589948568	0.380632368628	-1.48848382311	1.19795509109	0.99619722625	-0.348601325928	-0.975630324087	-0.536390417206	-0.581256002384	-0.370282506194	-0.642205291423	-1.01540788274	-2.21737125696
Sarc4_g11836T	0.506991507592	1.32899361432	-0.120161449369	0.475030501658	0.814241348708	1.83249280913	0.302789097918	1.03500188758	0.630170215975	-1.30988441639	0.436619965832	-0.533063754933	-0.396220438115	-0.290159972498	-0.664984144474	-2.09973872667	-0.450866247996	0.666607465546	-0.111381140032	-2.05247812378
Sarc4_g11837T	2.52092985755	0.62958138506	0.425959156658	-0.823150808679	1.0415058827	0.67312284361	-0.0469768776273	1.21365364946	-0.491692227545	-1.01220732835	-1.09847314043	1.20621915096	-1.54818495452	-0.626778068801	-0.255632662612	-0.967585459137	0.472469139569	-0.327344585085	0.155905597596	-1.14132055038
Sarc4_g11838T	1.14701262943	0.873614330565	-0.510536289404	-0.517777484294	1.64090992775	1.30085245158	0.857841958761	0.898559215203	0.96894527027	-1.24936009969	-0.165424101226	0.790385748361	-0.0655413706132	0.0774189287341	-0.472488611692	-1.40988483513	-0.812178857561	-0.571190628485	-0.603857693668	-2.17730048889
Sarc4_g11839T	-1.14393770096	1.57404246663	0.487236583253	-1.43711397195	1.32968216012	1.3093161326	1.08753713949	1.40400791236	1.12560077256	-0.0687680351776	-0.205531610776	0.499440080926	-0.828303744723	-0.526286397823	-1.2622032702	-0.477556929378	-1.25455337216	-0.300311944894	-0.20785246018	-1.10444380972
Sarc4_g11840T	1.17313605372	0.122355797987	0.274127731329	0.738077394591	0.861475775392	1.30701642866	1.15446140639	-0.477359312859	1.24172431585	-1.66142002223	1.48903391123	-0.0822377396808	-0.280012092803	0.238827237578	-0.531388543781	-1.40543234968	-0.947750578913	-0.383718884398	-1.47039305063	-1.36052347776
Sarc4_g11841T	0.409200958087	1.02895403031	1.81661276435	0.688769978681	1.18410257997	0.69902511439	1.35075417277	1.08082694033	0.118064237587	-0.815983965404	-1.36349984047	-0.635452419718	0.0825000450038	-0.354782497493	0.13171515517	-0.853857036441	-1.29600821787	-0.71944924894	-0.626992538114	-1.92450021221
Sarc4_g11842T	-0.133261713878	0.351913410096	0.661230662808	0.756975099967	0.866388075128	0.687174081734	0.694115251943	0.544047616617	-0.450835687411	-2.84429958106	-0.905875783934	0.597851127127	0.544047616617	0.530871059568	0.530871059568	0.57567978725	0.298911392874	-0.0168342610711	-1.0584483496	-2.23052086434
Sarc4_g11843T	0.756599419791	0.542335026783	0.673994155877	0.488945013683	-0.0653501657859	-0.77984830491	-0.751984855936	-0.665188938888	-0.941961325287	-2.45897341613	0.905558398815	1.17933633179	0.95210033579	0.750237429115	0.973245221992	1.13802767343	0.390771968229	-0.519315964027	-0.93622149949	-1.63230650485
Sarc4_g11844T	1.16375225748	0.918716419348	1.32216865059	1.00565007727	0.664776906934	1.00565007727	0.870369507361	-0.116301643487	0.266304832718	-1.77638987945	-0.968499788129	0.0425165963743	-0.195225706835	0.231123503363	-0.207668642446	0.0667473052984	0.188186370887	-0.634176766915	-1.34399418264	-2.50370589499
Sarc4_g11846T	0.266792189464	0.478618739497	0.326685888515	0.298942343144	0.827722169724	0.507118858274	0.616414860218	0.00828230291128	-1.01240685818	-2.36439285411	1.09604517603	1.29002851913	0.664846876471	0.375495206865	0.531633353735	0.369929379477	-0.237253519409	-0.395794378126	-1.1807166361	-2.46799161753
Sarc4_g11847T	-0.628229921709	-0.628229921709	-0.628229921709	-0.628229921709	-0.628229921709	-0.628229921709	-0.628229921709	1.63656135318	2.60769373667	0.964342370408	-0.628229921709	-0.628229921709	-0.628229921709	-0.628229921709	-0.628229921709	-0.628229921709	-0.201962981093	0.217349503702	1.61680940101	1.32619559835
Sarc4_g11848T	-0.645615273968	-0.507097431479	-0.745984110729	-0.796589186805	-1.0639609806	-0.292130883288	0.312251233587	1.41730372917	1.52920295155	1.09644864258	-1.32109471625	-0.863945062387	-1.10063077881	-0.970982242446	-0.577867187586	-0.354361511122	0.884150219836	1.37383233194	1.46427598412	1.1627942727
Sarc4_g11849T	-0.990522517258	-0.643894820751	-0.605257141084	-0.350460941141	1.3908767785	0.313539075888	0.628777661804	0.184759288367	1.36867710427	2.15893668981	-1.0609667771	-1.22286800348	-0.680672425574	-1.10197376834	0.315628518578	-1.19000995435	-0.785936585962	0.254542268788	0.46631730654	1.5505082425
Sarc4_g11850T	0.231629010015	-0.410215542003	-0.915841222644	-0.936036993109	-0.727687163966	-0.480164006928	-1.08709494378	-0.00315259551423	1.35130004124	1.83745898815	1.01286182921	-0.210139159051	-0.363159087155	-0.748282077658	-0.641927713888	-1.72420136485	-0.0508651915259	0.692686026398	1.22838460954	1.94444655753
Sarc4_g11851T	-1.71144274158	-0.231178205226	-1.60444248803	-0.028479768629	-1.59411500075	0.105925336131	0.0154161410693	-0.238354568218	0.227584788692	0.365262086403	-1.08992619178	0.594313181156	-0.68707602435	-0.73917939945	0.714621758792	0.825565539465	2.29998421641	0.913810967103	1.06865708245	0.79305329034
Sarc4_g11854T	-0.512787040794	-0.512787040794	0.756111780203	-0.512787040794	-0.512787040794	-0.512787040794	-0.512787040794	1.74621173934	1.87203356989	2.96783450539	-0.512787040794	-0.512787040794	-0.512787040794	-0.512787040794	-0.512787040794	0.349614017087	-0.512787040794	-0.512787040794	-0.512787040794	-0.512787040794
Sarc4_g11876T	-0.859765783925	-0.739870459541	0.974946249049	1.32699462815	-0.309649905873	0.740656007788	0.0210417478751	-1.51790273684	0.120690334366	1.86705039053	-2.04988384415	-0.612397255435	-0.859765783925	-0.398966690362	0.849891440455	1.50089396585	0.740656007788	-0.739870459541	-0.0757896001394	0.0210417478751
Sarc4_g11877T	0.349414942072	1.1708986853	0.480247217758	0.211881815831	0.318539380702	0.521588709079	-0.112432517677	-0.596001292176	-1.83244575138	-2.29642931374	0.373718402656	1.05831263887	0.655382618973	0.687152757016	1.04625964808	1.03092800627	0.311500123033	-0.527193470374	-1.20239613159	-1.6489264687
Sarc4_g11878T	0.31595069962	2.37807574816	0.594318938977	-0.292820243404	1.24822523195	-0.374003410241	-0.00431746237435	-0.635304649817	-0.715917211018	-2.30961154684	0.103890375869	1.45854850679	-0.349098252022	0.121833510513	-0.514326079342	0.823245976212	0.0705700424405	0.236378047602	-0.719925387627	-1.43571283544
Sarc4_g11879T	-0.340026897444	-0.340026897444	-0.649331445962	-0.670764897157	-0.971766582641	-0.984979751553	-0.850253513477	0.234917275303	1.4255211977	1.96142353161	-0.468522292042	-0.716046470387	-0.561888521266	-0.748964111842	-0.716965872541	-0.534688109342	0.2966834155	0.891360033496	1.76275611859	1.98156379089
Sarc4_g1187T	0.835410672674	0.90864743083	0.90864743083	0.722737485944	0.588223730826	0.230246839753	-0.645818555819	-2.25549035628	-1.48768684978	0.167445931461	0.644305936834	0.955065310278	0.90864743083	0.768060039812	0.563706523396	0.304130152209	-0.981368864424	-1.95354825695	-1.01111506556	-0.170246966865
Sarc4_g11880T	1.2411458994	1.09828369043	0.745388852168	0.733797559581	1.17591182119	0.330073414572	-0.1077188961	-0.774691732898	-1.59476281006	-0.94358937114	1.17520161923	0.636447413123	0.698169229295	0.68843882849	0.194870567129	0.146134101953	-0.875965043771	-1.35043697444	-1.76759553463	-1.44910263353
Sarc4_g11881T	1.41036273402	1.0928317635	0.123321454198	0.0867961102372	1.01026367691	-0.0226178410449	-1.24704516606	-1.53611232658	-0.353590991148	-0.682928210123	1.90959283631	-0.723917078049	0.139735791942	1.66654461733	0.794970571726	-1.30718374425	-0.0514739367237	-0.896129160691	-0.983971660476	-0.429449441036
Sarc4_g11882T	0.318984125003	0.599795937465	1.06639418833	1.09135653868	0.516449761447	-0.0245462150348	-0.212949540286	-0.63888594208	-1.53070322673	-2.22808429002	0.517319958434	0.8178693012	0.89328954404	0.813460194143	0.98919179615	0.919079717783	-0.171193316131	-0.817613942765	-1.5034953075	-1.41571928212
Sarc4_g11883T	0.014206249504	0.849091491955	0.858879296632	1.2450981076	0.906177832365	-0.0152120388426	-0.117927895479	-0.820146129754	-1.10900907971	-1.53843225234	-0.170501743204	0.756045323703	0.733700818775	1.20395372125	1.16168839845	0.910657787284	-0.371440532572	-1.17328479025	-1.45998807586	-1.86355648951
Sarc4_g11884T	1.13935405434	1.1103711127	0.594275059981	0.873456303166	0.55846564259	-0.012258372556	-0.789097206789	-1.61123674358	-1.28468621957	-0.476482011209	1.00219301013	1.22684629385	1.04678669948	0.764317478448	0.687787860885	0.0431108392243	-1.04782511305	-1.45581093617	-1.54218269536	-0.827385056524
Sarc4_g11885T	-0.270523437429	-0.461731148729	0.0707548847908	0.580242512724	-1.20959562288	-0.586148566583	-0.45043071599	-0.625242791425	1.16214690953	2.64768298989	1.43183796531	0.97299683494	0.409781329959	-0.968140849571	-0.657794561659	-1.08894048903	-1.26056149579	-0.410983769266	-0.304771831638	1.01942185286
Sarc4_g11886T	0.952789115646	0.381851453474	0.62916873794	0.153801265655	0.0813013827876	0.0270774192802	-1.32384509135	-1.32384509135	0.144641482486	-0.330788741697	2.65191445406	0.181957278369	0.341623922693	0.906526860016	0.592672214433	0.74805172628	-1.32384509135	-1.32384509135	-1.32384509135	-0.843363114688
Sarc4_g11887T	1.01259063523	0.498996034084	0.368385788242	0.711137413676	0.426586053995	-0.362959587654	-1.42207071091	-1.45522902478	-0.726090667987	-0.161787411049	2.53041678458	0.0834606437939	0.332158378037	1.40285493623	0.730454353324	0.00734834716656	-0.892127445165	-1.25912957461	-0.846776702924	-0.978218243292
Sarc4_g11888T	1.13777568373	0.634543420293	0.568254414777	0.487822963341	-0.00986802783632	0.229257370422	-0.696582742089	-1.4810314565	-0.696582742089	-0.649915256303	2.57863181927	0.288298609764	0.149066934207	1.25356894156	0.434740766668	0.161583877739	-1.09900065032	-1.4810314565	-1.41628255489	-0.393249915243
Sarc4_g11889T	-1.0748186472	-0.432614474099	-0.0872593838676	0.444301713417	-0.5680194453	1.10008990812	1.56181507029	1.7875672588	0.577452698704	-0.254268329305	-1.59611249484	-1.47835136787	-1.06222693043	-1.0151117616	-0.810176551875	0.298606588296	0.722508381786	1.53032126694	0.579506929809	-0.223210429778
Sarc4_g1188T	-0.106654218717	-0.233825473922	0.327230619296	1.35239897183	-0.0606897272383	-0.192619567305	-1.32295683633	-1.62259790959	-1.23813455863	0.167192681048	1.03097239594	1.78999192311	1.31861527304	0.925477082299	0.921422072531	0.692187396006	-1.00027528703	-1.23717051088	-1.02979783443	-0.480766491029
Sarc4_g11890T	0.521011614019	1.04533241517	1.64191101697	1.36842410002	1.37844011858	1.02587083243	0.273232455232	-1.00607617685	-1.29172592977	-0.61404292403	-0.289835965606	0.260001501231	0.013412955271	-0.0428728651309	0.576943729299	0.409974244288	-0.831341733971	-1.32856575072	-1.42221436852	-1.6878792679
Sarc4_g11891T	-0.496144330114	-0.696461725821	-0.696461725821	-0.696461725821	-0.627013986928	-0.696461725821	-0.521900390558	0.273176245338	1.62457273922	2.14763119438	-0.530262614303	-0.696461725821	-0.696461725821	-0.694321322725	-0.696461725821	-0.532185800237	-0.185610712573	0.751844037194	1.79553406042	1.86991296163
Sarc4_g11893T	1.14790526831	0.895190596074	1.05120338883	0.679488766109	0.953004140344	0.429948623026	-0.0989296882861	-0.566977398808	-1.16047624904	-1.61280943984	0.836070872801	0.97839151302	0.860010976109	0.306996700717	0.471703592066	0.177473190213	-0.545858801998	-1.22588189988	-1.75959635078	-1.81685779898
Sarc4_g11899T	-0.513681325864	-0.441691279748	-0.853316864611	-0.597892798477	-0.730636229462	-0.168540108275	0.0852394013289	0.847450857936	1.14932247766	2.09548342378	-1.11721290013	-0.911143377156	-0.947299693998	-0.962144188422	-0.746940539576	-0.672741466509	0.393741399885	0.766223131921	1.29460682221	2.0311732575
Sarc4_g1189T	-1.35037808682	-0.921529059863	-0.454901502148	-0.424905033212	-0.619057350541	0.102165184377	0.29922910683	0.110712746842	1.10298750431	2.24379027159	-1.79162088131	-0.697891883227	-0.404451960005	-0.45352061488	-0.40798196773	-0.417640655642	0.451190256309	0.363251441308	1.40914862293	1.86140386088
Sarc4_g118T	0.0539120254553	0.0341505070047	0.268938523669	0.998014850364	-1.68146578206	-0.436729746408	-0.180494495689	-0.942038668133	-1.88537959595	2.0444305935	0.796952091902	0.10078552398	0.0609363462095	0.144295085264	0.436771371226	1.49977054134	0.394090236884	-0.87901101988	-1.61282449849	0.784896109809
Sarc4_g11901T_Sarc4_g11902T_Sarc4_g11903T_Sarc4_g11904T	-0.603111161838	-0.603111161838	-0.603111161838	-0.603111161838	-0.603111161838	-0.470205020613	-0.603111161838	0.719442281168	1.15993070779	2.53905289954	-0.603111161838	-0.603111161838	-0.603111161838	-0.603111161838	-0.603111161838	-0.603111161838	-0.603111161838	0.352867992627	1.34992576365	2.18943047974
Sarc4_g11905T	0.599597013744	0.566864100012	0.207752260675	1.76939335673	-0.598690069654	-0.17531740492	0.00483016554081	-0.465043682813	-0.969539739144	-1.66297525146	0.096753782896	0.854617132028	1.20435008072	0.979538052962	0.552665100009	1.52484069734	-0.350546583218	-1.74087682229	-1.31040823507	-1.08780395408
Sarc4_g11906T	-1.71713543292	-1.13989208116	-0.231756713726	-0.122135398409	-0.330933138333	1.09426277399	1.5953196683	1.12515861916	0.878777522839	-0.538998531092	-1.81409678722	-1.04565900276	-1.07334851018	-0.251250167659	-0.0764327059817	0.371309997676	1.28063849509	1.15232261187	0.888588325956	-0.044739545422
Sarc4_g11907T	-1.21192169598	-1.10051047634	-0.890456986449	-1.3231864229	-1.1425318281	0.38849280501	1.12345744971	1.0089986624	1.14993094761	1.34942773159	-0.35105875548	-0.780892729136	-0.526599671484	-0.971144006798	-0.689539870277	-0.436489963119	0.651132971836	1.00407145502	1.1914390603	1.5573813226
Sarc4_g11908T	0.95081638684	-0.199850517392	-1.34953105593	-1.11911594315	-0.82648465562	0.716717124143	1.66258873741	1.57061072224	0.638313055566	0.25476556079	1.89640608554	-0.084241610743	-0.863213782611	-1.13127711377	-1.46078814588	-0.796449876902	0.015908008643	0.576873823806	0.127814137371	-0.579860940345
Sarc4_g11909T	-0.128391501213	-0.275636567762	-0.780010307238	-0.648239367681	-0.999132374675	-0.707714840473	-0.214820684782	0.981952546793	1.68373600541	1.55903318595	-1.17715346108	-1.09015165645	-1.05696766583	-0.756334360775	-0.487134582254	-0.567005740467	0.447686596559	1.08341207071	1.56076698706	1.5721057182
Sarc4_g11910T	-1.41955914582	-1.46140857122	-0.899587894677	-0.411316917861	-0.78071786861	0.196362499696	0.493913418511	1.13044403578	1.57850544671	1.75907675434	-1.56712911915	-0.688637654117	-0.650597103204	-0.439603237093	-0.411316917861	0.0114514199188	0.624381423328	0.706882213823	1.00186563263	1.22699158488
Sarc4_g11911T	-0.633870552702	-0.633870552702	-0.633870552702	-0.633870552702	-0.633870552702	-0.633870552702	-0.633870552702	0.084909967461	1.25490189101	2.35332539516	-0.633870552702	-0.633870552702	-0.633870552702	-0.633870552702	-0.633870552702	-0.633870552702	0.133094107939	0.67563602928	1.55747563932	2.18097415496
Sarc4_g11912T	-0.741275257142	-0.719709405352	-0.741275257142	-0.741275257142	-0.741275257142	-0.741275257142	-0.316208643992	0.616639952161	1.6182200252	1.93940924643	-0.349714479051	-0.654843127219	-0.741275257142	-0.741275257142	-0.741275257142	-0.741275257142	0.0576157673709	0.968090747782	1.66162428991	1.85035294104
Sarc4_g11913T	-1.83787810139	-0.871864295386	-0.0553367983321	-0.114683205553	-0.280501964633	0.780957743859	0.829773957974	0.169006533701	1.08518079886	1.78295768215	-2.24222434394	-0.758371769578	-0.404094480767	-0.57877270316	-0.206136736385	-0.16338281139	-0.147950314986	0.249676753313	1.30979340201	1.45385065364
Sarc4_g11914T	-0.680576119241	-0.505867523619	-0.364325489805	-0.342916483292	-0.949733128484	-0.804083012983	-0.740601222869	0.0252511805339	1.35940283888	2.32051840357	-0.952835232323	-0.498199123636	-0.505512227834	-0.690832533124	-0.334094851999	-0.45915365842	-0.173550065965	0.548579183271	1.61734767267	2.13118139467
Sarc4_g11915T	-0.55633462534	-0.559157640381	-0.460526884264	-0.17241063862	0.201678222082	0.159149711638	0.0682727589867	-0.0978318982447	0.634201522103	3.04118778074	-0.648561690914	-0.914509546167	-0.941727501917	-0.546932421705	-0.673962866841	-0.358405420307	-0.838145946006	-0.470037447354	1.04522484238	2.08882969013
Sarc4_g11916T	0.686557636908	-0.332712823113	-0.332712823113	-0.332712823113	-0.332712823113	-0.332712823113	-0.332712823113	-0.332712823113	-0.332712823113	-0.332712823113	4.1124334826	0.857126873411	-0.332712823113	-0.332712823113	-0.332712823113	-0.332712823113	-0.332712823113	-0.332712823113	-0.332712823113	-0.332712823113
Sarc4_g11917T	-0.85773075484	-0.92421765825	-0.78105382706	-0.570924941781	-0.564497610955	0.0506245538548	0.346335224162	0.857948611545	1.47302982541	1.75335524656	-1.36753585321	-1.11783223469	-0.889125758069	-0.720575441233	-0.669767066603	-0.561867835703	0.515439886749	0.992939934549	1.5325549167	1.50290078287
Sarc4_g11918T	-1.01611857002	-0.879351723099	-0.044166567595	0.453932207827	-0.00567613868577	0.979301461348	0.863947727856	1.76996127328	-0.0326951132262	-0.867597135842	-2.71618968875	-0.868820457024	0.219658541746	0.623090618964	0.340426130758	0.309358331619	1.40827551738	0.757072369883	-0.315958824391	-0.978449962028
Sarc4_g11919T	-1.11211880016	-0.286746472457	-1.23791409292	-0.965447281956	-1.19993493085	-0.570067996643	-0.313200902672	0.662591122975	1.22044502308	1.15451089082	-0.601706099131	-0.846706881356	-0.965447281956	-0.448255181579	-0.321275236972	0.156940164009	0.736846001909	1.54234705578	1.88063410387	1.51450679619
Sarc4_g11920T	0.876510404442	0.3226948364	0.718129418131	0.50888759351	-0.819203305445	-0.813807946574	-1.46791025189	-1.48344273727	-0.898903491354	-1.16210150317	0.707240708259	2.05320492601	1.23917353109	1.01064688574	0.88622573663	0.585122786149	0.213295488336	-0.929794360179	-0.766332924086	-0.779635794732
Sarc4_g11921T	-1.37001197143	-0.254009064608	0.611422895674	1.15628083272	1.44289847704	1.32602219965	1.79234603852	0.475170514462	-0.115091859889	-1.07175790331	-1.95428735829	-1.01944649788	-0.447376750933	0.134831380535	0.535805556179	0.80514714621	0.114159682623	-0.302477756112	-0.754576021747	-1.10504953941
Sarc4_g11922T	-1.57759232371	-1.18854289149	-0.547760943911	0.764298302712	0.251879661354	0.24386653468	-0.334290241059	-0.0250569875429	-1.76740172983	-0.193190816213	-0.443324294125	1.0291431295	0.273338006104	1.61613890585	1.33996032951	1.9148195496	0.586315017845	-0.193190816213	-1.37591751816	-0.373490874902
Sarc4_g11923T	-0.908485147879	-0.908485147879	-0.40670602335	-0.908485147879	-0.40670602335	-0.40670602335	-0.40670602335	2.24592222724	-0.40670602335	0.139132029987	-0.40670602335	0.139132029987	-0.40670602335	-0.40670602335	0.139132029987	-0.908485147879	2.24592222724	0.139132029987	2.24592222724	-0.40670602335
Sarc4_g11924T	-0.750921833918	-0.968983560565	-1.21904646851	-0.767555791677	-0.700556000045	0.448128663022	0.448128663022	0.801108885108	1.14458340123	1.58236125256	-0.452256160583	-1.2095058902	-0.902952520039	-0.798060568378	-0.699524609837	-0.962164599008	0.833119320926	1.23621876085	1.44455438463	1.49332467141
Sarc4_g11925T	0.911066482898	0.911066482898	0.973261142857	0.872601524086	0.545551464696	-0.536124388785	-0.563155577731	-1.04177991768	-1.30954080888	-1.59750076911	1.07681134496	1.16694195351	0.821908795322	0.953418264181	0.807329719954	0.504879544332	-0.67674933917	-1.11961377606	-1.2918634951	-1.40850864717
Sarc4_g11926T	1.16605884858	-0.402927284998	1.74349202166	0.737121606719	0.3879632448	-1.7410709403	-0.486607347969	-0.703167503136	-0.24379481258	-0.24379481258	2.31964427375	1.25065917798	-0.0212563913632	-1.02473296515	-1.34697517029	0.199172169975	-0.107071855933	-0.893020953724	-0.418618219871	-0.171073085586
Sarc4_g11927T	-1.51611128135	-1.21449147025	-0.958282798736	-0.689815122967	-0.0989857863131	0.566403265084	1.18989551688	1.42715417414	1.24668979171	0.619773745702	-1.39610042381	-0.962720294961	-0.870187603606	-0.653775712862	-0.526945804564	-0.405098217293	1.10196029304	1.26875159426	1.06302919464	0.808856941259
Sarc4_g11932T	-0.665502975634	-0.815217048099	-0.210551750983	-0.818490928359	-1.90282557144	-1.44684908202	-0.665998543262	0.67788208525	1.1056933346	1.23480638246	-0.0627494185614	-0.940495752128	-0.131621431326	-0.405562563942	0.311084796442	-0.137784542145	0.159435593254	1.54954965884	1.89241480025	1.27278295679
Sarc4_g11943T	-0.693097676752	-0.140801858573	-0.280147555705	-0.584323499397	-0.250983619765	0.46607351744	0.0341555914283	1.26021561553	2.75122613208	0.712445225379	-1.13783442065	-1.13783442065	-0.280147555705	-0.22582628252	-0.321591512603	-1.50830588362	-0.815603013596	1.44721062851	1.06953759812	-0.364367008936
Sarc4_g11944T	-1.04218348366	-1.33497834525	-0.609155001288	-0.576146957917	-0.493396125573	-0.410152221397	0.164043205205	-0.00869360510866	1.34051446208	2.32721364715	-0.920835875983	-1.00669645618	-0.647472623622	-0.519607677164	-0.20484524743	-0.0724469819946	0.132189548657	0.437673032165	1.58766440141	1.85731230589
Sarc4_g11945T	0.890399613065	0.996686365746	1.03798172693	0.865593023618	0.171278671397	0.279421679698	-1.30009878258	-0.85652230926	-0.741630371357	0.151339333925	1.38623608349	0.85718949605	1.01340966539	0.680948445695	0.230477256813	0.223745187768	-1.74150764183	-0.956262522584	-1.56705205741	-1.62163286456
Sarc4_g11947T	0.128390983463	0.529856057976	1.10118592081	0.767795625795	0.679333104089	0.64722887169	0.689876567425	-0.000414733184896	-1.93214819758	-2.03790645466	-0.422845633008	0.276870980932	0.912816247948	0.804135744676	0.482430036432	0.540547063811	0.57070867047	-0.318674785639	-1.95972051974	-1.4594655517
Sarc4_g11948T	-0.0835517875926	1.15800464423	0.353628989351	0.347972512807	-0.793688762444	-0.873713933458	-0.550664400521	-0.765584214661	-1.86947227904	-1.65471219739	-0.18016257719	1.88332369005	1.57401638197	0.130752705725	0.909091696226	0.804689007618	0.378769875011	0.156933456741	-1.39710308054	0.471470273117
Sarc4_g11950T	0.653259526638	1.06102677155	1.06412153565	1.1754915325	1.03604504376	-0.0842308057737	-0.919540872791	-1.7708088067	-1.3090798577	0.244806916974	-0.00225597669809	0.572830508434	0.850195983385	0.723771503472	0.941207813454	0.30967625808	-1.14705659752	-1.82257806029	-1.36312232517	-0.213760091249
Sarc4_g11952T	-0.42707427495	0.87743606956	1.10798237378	0.658903410614	0.6639968646	-0.138518596689	-0.654214959495	-2.27986243089	-0.649305782894	-0.151252693433	-0.339067298584	1.12880029101	1.20706367512	1.22899690224	1.14353472521	0.798178601874	-1.24754325631	-1.25979216868	-0.932283998972	-0.735977453094
Sarc4_g1195T	-1.03898804033	-0.799402536012	0.510527848936	1.48453440112	-0.114989704368	-1.03898804033	-1.03898804033	1.541274904	-1.03898804033	-1.03898804033	1.72216955492	0.663980524327	0.713209056169	0.150069883312	-1.03898804033	0.56854280378	-0.538383437632	-0.47370931481	1.61351076634	-0.807406508134
Sarc4_g11964T	1.43649692363	0.904796754747	0.815679150542	0.3974085068	1.10358070343	0.251506527654	-0.36043285281	-0.766896243609	-1.30480501417	-0.828578465857	1.67520207387	1.11809419248	0.709989686275	0.157238915054	0.342265065918	-0.540575098748	-1.19145163934	-1.69413828392	-1.38275800094	-0.842622901017
Sarc4_g11965T	1.39660302316	0.75297021249	0.586280720569	0.516303152915	1.15125648483	0.585016676421	0.176642080037	-0.320661290459	-1.20625469764	-1.79584486258	1.22001721329	0.889788739428	0.605896201183	0.353376476287	0.185986186307	0.0334824054548	-0.643254878573	-0.979185401504	-1.58758596104	-1.92083248057
Sarc4_g11966T	-1.12133809138	-1.20137902186	-0.593461387669	-0.523391423286	-0.209721426495	1.00965557678	1.32471541074	1.267615718	1.14872916297	0.923873692039	-1.57570592345	-1.2252452957	-0.90076065994	-1.10249742502	-0.794961950561	-0.0633022835761	0.664203364783	1.05519507661	1.0901724615	0.827604425506
Sarc4_g11967T	-1.0906727659	-0.512355659855	-0.876445088912	-0.410486442116	-0.862564524064	-0.470500394165	-0.0382444164375	1.19300500153	0.958458089306	0.694975221677	-1.40702914816	-1.20715224854	-0.849671137829	-0.692776335198	-0.176982080697	-0.074948894326	0.775941474219	1.53168968634	1.84539021358	1.67036944954
Sarc4_g11968T	-1.3254242072	-0.627366736892	0.290607835967	0.884524530961	0.976829037415	1.11387208331	1.21957684657	0.928005273115	-0.454374528677	-1.71270043308	-1.43076608346	-0.859875092444	-0.472754858805	0.32959197847	0.902638867069	1.01748459091	1.12356040989	0.479325264083	-1.19463091222	-1.18812386499
Sarc4_g11969T	-1.27707621076	-0.706029958425	-0.556861564295	-0.567830944993	-0.333510412097	0.586868697765	1.20139887668	1.60140120292	1.24497802834	-0.121226575326	-2.18571586395	-1.00984623244	-0.541769347385	-0.651632918179	-0.375249551664	-0.105716009188	1.15881345377	1.43813019678	1.0534979884	0.147377144047
Sarc4_g1196T	-1.91909203916	0.873657227309	-0.130079720425	0.633650432208	0.142960604762	-1.91909203916	-1.59111667352	1.10488004845	-0.833628243692	0.661461569767	1.36902677515	-0.812581148561	0.258900528434	0.466142216127	1.12314001676	1.13662710471	-0.819946237128	0.156091014351	0.535997896372	-0.436999332754
Sarc4_g11970T_Sarc4_g11971T	1.10420909483	0.870692548876	0.484035045531	0.592702790778	0.798876412808	0.37759981727	0.133998699728	-0.410523213469	-1.38519558736	-2.10477811027	1.17823378377	0.843817033222	0.675577789725	0.538461805938	0.455462796227	0.287785476102	-0.0688850304609	-0.825568488511	-1.70662539741	-1.83987726733
Sarc4_g11972T	-1.15750438714	-1.28548932108	-0.0600977404653	0.308857552164	-0.82261522855	0.48742900397	1.33749618537	2.07212410122	1.00262399143	-1.09733403388	-1.72289819789	-0.322118983031	-0.028653453852	0.262793778772	-0.250711547745	-0.713777176138	0.905766586305	1.53812610467	0.364073705271	-0.818090939393
Sarc4_g11973T	-0.120616357822	0.692052507568	1.84980831326	-0.397271101524	-0.233709583659	-0.674262042597	-0.877878249351	-1.9811833137	-0.304362399481	-1.71055858141	1.07553245253	1.01476278932	0.392437880003	0.753909485042	0.22692493135	1.00359382329	1.10763464914	-0.722170564758	-1.38043137727	0.285786740063
Sarc4_g11974T	0.444565177075	-0.955220005089	0.653628636858	-0.832356929345	0.400926868275	0.917351665921	1.0358198396	0.633939048804	-1.65403849	-1.59191077847	1.28774124471	0.756442182063	-0.32893171286	-1.67007238446	1.32843680706	0.998884943408	0.168766128428	0.203235304221	-1.37171436394	-0.425493182258
Sarc4_g11975T	-1.24549253019	-0.774136150896	-0.681537824217	-0.234902620395	-0.874970667036	0.187500006081	0.751961033252	1.02135957125	0.125913253322	-1.10646464815	-2.33765620763	-0.476442183497	-0.016449861275	-0.155032211164	0.742266449996	0.733468380898	1.86806279246	1.63569305229	0.842769109588	-0.00590874468317
Sarc4_g11976T	-1.08513915261	-0.247120584728	-0.383728278082	-0.582760303358	-0.66918571968	0.643181724621	1.0557324748	1.58981971627	1.11748971143	-0.898089940076	-1.88265927759	-0.317137028752	-0.8409500185	-1.10013014527	-0.446902162825	-0.471651199486	0.890679705902	1.72683542064	1.22236823303	0.679346824258
Sarc4_g11977T	0.320669450974	-0.113154867832	0.035093611139	0.0543532459562	-0.500082398148	-1.426884373	-1.89346306731	-1.56437029786	0.934624290437	1.94409069719	0.547150250523	0.0592282065661	-0.118435680009	-0.252542028095	-0.0783342285112	-0.2958417148	-0.924570573889	-0.0385954457914	1.43599709486	1.87506782761
Sarc4_g11978T	1.03311646002	1.10896163676	1.68163170989	0.835611353362	1.41636367312	-0.000947843929982	0.791887264061	0.232050787694	-0.2595959183	-1.58980841391	0.156849435499	0.742468962772	0.225399833645	-0.273969019517	-0.257427782663	-0.40724578797	-1.30811275914	-0.795209196545	-1.48395728499	-1.84806710985
Sarc4_g11979T	-1.81588356957	-0.521830157698	0.367874117633	0.56701926171	0.539592482908	0.255980896723	0.726379620962	0.692026744342	0.489334684405	0.0226449096955	-3.35682168835	-0.965356960485	-0.181868470987	0.611600678579	0.748712541493	0.531673330184	0.494619598706	0.629368798215	0.4467072597	-0.28177407817
Sarc4_g1197T	0.645253030514	0.549882201773	0.96245330464	0.608684504078	0.52964149336	0.199152300066	0.0597730220641	-0.373209620877	-1.71667664354	-2.10585583793	0.993404252918	0.955853374961	0.581064399131	0.810244598606	0.905997485981	0.431722662293	0.0179769968816	-0.656295175371	-1.57687690238	-1.82218944716
Sarc4_g11980T	-0.356216558747	-1.64077414921	-1.00492830386	-0.594683964544	-0.305398569339	1.02258488436	2.18168588799	1.57740499957	1.3442495711	1.0608410263	-1.06809936447	-0.490060307599	-0.70872853955	-0.896858606467	-0.414862740954	-0.456378615783	1.08520416871	-0.293933848289	0.266873847751	-0.30792081697
Sarc4_g11981T	0.165671818419	0.185302657179	0.989609078135	0.289841608858	0.871341796986	1.47426957034	1.46675485341	1.46675485341	0.52524401928	-1.82057511242	-1.20772817584	-0.555410194472	-0.291241770053	0.0912079346541	0.0203384633974	-0.266998044175	-0.314132259536	0.165671818419	-1.04038753316	-2.21553538283
Sarc4_g11982T	-0.938953920093	-0.782773345064	0.848330065973	0.271520696307	0.409651397447	0.469968241937	0.803955190355	1.23106179831	1.99283387848	0.848330065973	-2.49087988737	-1.37384318543	-0.69496729218	0.134344114551	-0.246810694093	-0.737593432404	-0.610396061135	0.415731678166	0.784642101867	-0.334151411605
Sarc4_g11987T	-0.748711440904	-0.688573470518	0.146537098624	-0.0599752850851	-0.49257957259	0.537602174214	0.728369748064	1.90387942628	1.89792936738	-1.71505464044	-1.12648792924	-0.802108932522	-1.30361085791	-0.0326479733791	-0.216002617888	0.601597129168	0.826973716316	1.24827205188	0.421079937784	-1.12648792924
Sarc4_g11988T	0.834305337772	0.785248928238	0.711712151691	0.706880695475	0.550344704412	0.101209155888	-0.492148987847	-1.43611542365	-1.79876454432	-1.79729529446	0.972933516351	1.00351714091	0.984648699124	0.836890645483	0.813402056839	0.72726989977	-0.19515053085	-0.858173893549	-1.27950130008	-1.17121295719
Sarc4_g11989T	-0.649531023476	-0.572177861839	1.41691417931	1.45942453064	-0.215041272977	0.941501101276	0.614814938017	1.10777741646	-0.105957271036	-0.423986253062	-1.0763511049	-1.83208263416	-0.679424298988	1.23495369921	-0.466217998847	1.38247554134	-0.309799038736	0.69344256531	-1.26557504381	-1.25516016975
Sarc4_g1198T	-0.552770207919	-0.218131430689	1.12480998396	0.112247760807	0.356564588849	0.0939166868423	-0.18130762964	1.41835492986	1.17733952778	-2.61746122907	-1.33844848213	0.457447093223	0.553807025434	0.167543317804	0.1982954608	0.195331529708	0.628843380076	0.508221574619	0.122129843031	-2.20673372333
Sarc4_g11990T	-0.538905069116	-0.538905069116	-0.538905069116	-0.538905069116	-0.538905069116	-0.538905069116	-0.538905069116	-0.538905069116	2.28339312793	2.25127577372	-0.538905069116	-0.538905069116	-0.538905069116	-0.538905069116	-0.538905069116	-0.538905069116	-0.538905069116	0.312294406669	1.50377615453	1.73283657389
Sarc4_g11991T	-0.91685363065	-0.265707768386	-0.40634019782	-0.120212270772	-2.07557803459	-0.244614126194	-0.452451383173	1.22636982407	0.42905544004	-2.11372990966	-0.604781525625	0.773334319743	-0.220727430165	-0.542010425753	0.792078765911	0.279174974894	1.00930723139	1.76513931005	1.39612223046	0.292424606225
Sarc4_g11992T	-0.538945416429	-0.538945416429	-0.538945416429	-0.538945416429	-0.538945416429	-0.538945416429	-0.538945416429	-0.538945416429	2.28338635764	2.25153407832	-0.538945416429	-0.538945416429	-0.538945416429	-0.538945416429	-0.538945416429	-0.538945416429	-0.538945416429	0.313529824181	1.50269138788	1.73303959842
Sarc4_g11993T	0.122914498918	-0.588724900461	-0.317729687033	-0.423542058767	-0.00558745670232	-0.137402336064	0.977645602685	2.46694248051	0.421959744501	-2.43567098317	-0.0231900307393	-0.248577561327	-0.476930546902	-0.54387728295	-0.409658971951	-0.449673919964	0.887040764051	1.83984312312	0.321877446003	-0.977657923753
Sarc4_g11994T	-0.540947073448	0.90577797976	-0.531966651454	-0.546690667024	-0.122417374244	-0.148701230678	0.880853685014	2.11830814461	0.327967631683	-2.58243106061	-0.169848628774	-0.0327288864521	-0.216253691239	-0.472171077507	-0.450618184284	0.0406443853982	1.34130425282	1.51843180253	-0.0468723735215	-1.27164098258
Sarc4_g11995T	0.945225075715	0.818030273619	0.811589412204	0.73623377384	0.645855754174	0.0603285608932	-0.355383882107	-1.14691060722	-1.77663134665	-1.38817541498	1.05140899229	0.971910053835	0.838719882937	0.82553021934	0.734051515775	0.658249029284	-0.349075777596	-1.07767853453	-1.71437291511	-1.2889040657
Sarc4_g11997T	-0.422946426329	-0.422946426329	-0.422946426329	-0.049088611918	1.41501896948	-0.422946426329	-0.422946426329	-0.422946426329	-0.422946426329	3.2233990744	-0.422946426329	-0.422946426329	-0.422946426329	-0.422946426329	-0.422946426329	-0.422946426329	-0.422946426329	-0.422946426329	-0.422946426329	2.17781338931
Sarc4_g11998T	1.11711557483	-0.18364491179	1.22531189584	1.04586445974	0.661690487136	-0.233875355407	-0.693449968749	-1.20128050435	-0.975522799582	-1.71061353087	1.13774230276	0.552566768787	0.854062482142	0.390944761525	1.03383629111	0.743666035748	-0.12935565311	-0.596691109899	-0.912443583761	-2.1259236421
Sarc4_g11999T	-0.523177924135	-0.918776852454	-1.28135579852	-1.07088284408	-1.03522536695	1.27585489155	0.646368355484	1.55880149805	1.00058555796	1.40462149572	-0.683884126782	-1.02495309159	-0.372696482703	-1.45459831888	-0.135293393311	-0.604434213535	0.620632327216	0.362214685113	0.671513759073	1.56468584276
Sarc4_g1199T	0.380935532381	-0.677760116576	-0.677760116576	-0.677760116576	-0.677760116576	1.11157077802	-0.677760116576	-0.677760116576	-0.677760116576	-0.0572062105502	1.70786834961	3.27395155	0.0169408667404	-0.677760116576	-0.677760116576	-0.677760116576	-0.28865843488	0.0435437263862	0.04124543516	0.54740957289
Sarc4_g119T	-2.44288941792	0.0452922271924	-0.373147584641	-0.884958543261	-0.750843672999	0.669452388026	1.12065552475	1.28760415583	0.622818192328	-0.216745920911	-1.31428109403	-0.616465232649	-0.655226391302	-0.259337146332	0.645613529579	0.89615580359	2.07144551596	0.693191636137	-0.209646535466	-0.328687433882
Sarc4_g12000T	-1.39000034367	-0.952292719335	-0.103002926948	-0.651687373597	0.116674700849	0.63737176622	0.763340730685	1.21235054122	0.492288335819	1.88156724629	-1.30515729648	-1.64060183167	-0.926107533646	-0.094753794436	-0.389565201645	-1.16488957464	0.780961975259	0.822116638179	0.41353062117	1.49785604038
Sarc4_g12003T	1.12032674968	0.812480876033	0.565057926328	0.405188710466	0.225488251258	0.218786850313	-0.190669174142	-0.440734060414	-1.48944732154	-1.40218250542	0.841029139274	1.46627297564	0.608649914471	0.406213351567	0.701154706106	1.00968357449	-0.0704026698842	-1.03589933951	-1.68771538156	-2.06328257314
Sarc4_g12004T	0.765236087023	0.97908540416	0.745266914865	0.062210614529	1.48861405435	1.03451157101	0.0518164988392	-0.210030278178	-0.965402785138	-2.12900596844	0.135983697765	1.13824261428	0.268933058429	0.320181116543	0.667306032326	-0.00721776283401	-0.168710000724	-0.545789501106	-1.46539296923	-2.16583839847
Sarc4_g12005T	0.907380789516	0.417665311085	1.19910535382	-0.183424078304	0.580578085356	1.46467626508	1.43360530684	0.56610951504	-0.0456460538442	-1.45355677364	-1.06041581181	-0.237726514552	0.0617020325361	0.116185919414	0.336008842961	-1.13239082913	0.730835894538	-0.35310000535	-0.751231877128	-2.59636137243
Sarc4_g12007T	0.930996594173	0.772750648376	0.83231372882	0.743475343068	0.688728443663	0.156529921071	-0.141988933594	-0.818192426324	-1.58564161173	-1.50501162108	1.11621006379	0.782524441864	0.790216394893	0.764347150901	0.73718025684	0.619698384554	-0.293174692205	-1.21526360003	-1.87216779637	-1.50353069068
Sarc4_g12008T	1.05980226581	0.891750198191	0.813697754133	0.679850468358	0.907578032529	0.325475700254	-0.253611431164	-0.859891356834	-1.4885371703	-1.64674558197	1.12786512631	0.864369518707	0.734306678528	0.654418439675	0.665398402853	0.447882519593	-0.625257303919	-1.15424415095	-1.58705009429	-1.55705801551
Sarc4_g1200T	-1.87608039338	-0.940016763404	-0.278230511694	0.0875718169946	-0.390834723485	0.132377488581	0.731899816306	0.773818635918	1.01922398771	1.20983424951	-2.56274387276	-0.977736105596	-0.886518103321	-0.148144537247	0.331028296914	0.204592977514	0.947095086525	0.747855192082	0.997997305849	0.877010156978
Sarc4_g12010T	-0.722589089148	0.064533006649	-0.480529264828	1.2468937689	1.84404810937	2.57293861878	1.4349912991	-0.722589089148	-0.722589089148	-0.722589089148	-0.722589089148	-0.722589089148	-0.722589089148	-0.477232027045	-0.0568798402014	0.759944826111	0.317182394656	-0.722589089148	-0.722589089148	-0.722589089148
Sarc4_g12011T	-0.595540166468	-0.595540166468	-0.595540166468	-0.595540166468	-0.595540166468	-0.595540166468	-0.595540166468	-0.0343311184421	1.60321945093	2.4139494101	-0.595540166468	-0.595540166468	-0.595540166468	-0.595540166468	-0.595540166468	-0.595540166468	-0.365438195179	0.749801453158	1.13958962239	2.23523154113
Sarc4_g12012T_Sarc4_g12014T	-1.97954515907	-0.816403646584	-0.476636246857	-0.503299038033	-0.398968341564	0.411359121181	0.767483702675	0.920847769762	1.22512569855	0.872760594201	-1.65235302351	-1.53275523679	-0.315237692105	-0.580474461814	-0.507465509461	0.250651996329	0.630304062945	1.03384719914	1.5383357687	1.1124224423
Sarc4_g12015T	-0.310999312853	-0.466276960818	-0.703997917491	-0.727014632936	-1.09697897288	-0.663752333994	-0.352571680111	0.416132878255	1.53450631266	1.93134270061	-0.438278113634	-0.614327069551	-0.706934193537	-0.926763853042	-0.909370974321	-0.796243249258	0.36781646823	0.942583875796	1.65218543357	1.8689415953
Sarc4_g12016T	-0.454367816216	1.69093519769	-0.454367816216	-0.454367816216	-0.454367816216	-0.454367816216	-0.454367816216	-0.454367816216	-0.00941086202325	-0.169891105831	3.46918057438	-0.454367816216	-0.454367816216	-0.454367816216	-0.454367816216	-0.454367816216	-0.454367816216	-0.454367816216	-0.0952008783852	1.4755365012
Sarc4_g12017T	1.49131313724	1.24609923095	-0.254341537769	-0.11005366744	0.751897508561	1.36880207844	0.442258966957	-0.00963231669436	-0.162322340446	-0.860449679005	1.59836630468	1.37426202442	-0.250654346973	0.00494123152099	-0.55221964419	-1.07388438228	-1.30024294529	-0.692920749729	-1.31047379509	-1.70074507786
Sarc4_g12018T	-0.358370853752	-0.217986866885	-0.272275150663	-0.327332658348	-0.531297524164	-0.597640026326	-1.80613603832	-0.314293048506	1.80362850236	2.09962841914	-1.33378830859	0.197598742983	-0.396589389678	-0.121007361281	-0.070735237617	-0.433795646952	-0.761099844857	0.259913802939	1.80257287393	1.37900561459
Sarc4_g12019T	-0.794830775779	-0.749965223619	-0.727597044113	-0.678541594381	-0.434893585197	1.65816449335	1.74530922764	1.15201533018	0.909994114198	0.173273619259	-1.80736607017	-1.03947548626	-0.781494903977	-0.766471444806	-0.921628398867	-0.414360456017	0.858207175478	1.0390317962	0.874851043206	0.70577818368
Sarc4_g1201T	-1.30992067453	-0.625398895999	-0.752038961011	-0.732872589542	-0.0889015288635	0.822697625382	1.14879086549	1.29665841025	1.09248249753	0.549223817639	-2.30992632681	-0.689468418916	-0.825480379939	-0.628251470814	-0.594754914382	-0.397605462994	0.872251946609	1.18302749201	1.18302749201	0.806459476877
Sarc4_g12021T	-1.49377946471	-0.77721872178	-0.445798069792	-0.206390118203	0.455756955464	0.799773278371	0.321417294632	-0.158460962109	-0.0522242451824	2.88928439291	-0.0522242451824	-0.910124586114	-1.03000952659	-0.406047905808	0.0257374853217	-0.308965224013	-0.278392764939	-0.770198560997	0.224714437171	2.17315055156
Sarc4_g12022T	0.860538077098	0.879524462028	1.01018589054	0.918041609471	0.77299107884	-0.245359350309	-1.09624817088	-2.08447974645	-1.23974850208	-0.272360090289	0.612529938422	0.963669565718	0.885752817421	0.635621347164	0.699343334714	0.811144861934	-1.3687651841	-1.50393324385	-0.983417871432	-0.255030823951
Sarc4_g12023T	0.899420472095	0.863269187982	0.915588666547	0.920790271222	0.725963912532	0.00160348856214	-0.719476371569	-1.27178323918	-1.70922786276	-1.26245104258	0.780540542388	1.03649061265	0.842890832332	0.643975479676	0.794402152885	0.916841386408	-0.560502623999	-1.23524336647	-1.54227801523	-1.04081448349
Sarc4_g12024T	-1.33130839272	-1.33130839272	0.545760149422	-1.33130839272	0.182949907332	-0.0859237593361	1.1658924925	0.794064871287	-1.33130839272	-0.255230525666	-1.33130839272	-1.33130839272	0.135160508436	0.302151307937	-0.496988146085	1.19944062915	1.31225537028	0.987446107892	0.930416913365	1.27045452982
Sarc4_g12026T	-1.7677623337	-1.06019090122	-0.823028397291	-0.600774823801	-0.0183236175998	0.417948206853	0.663773913003	1.00566349129	1.328449484	0.96577779417	-1.98286023552	-0.733765184706	-0.90324510813	-0.313619395411	-0.359017833778	-0.162259344721	0.927197203827	1.20426765812	1.32121619902	0.890553225605
Sarc4_g12027T	-0.20299826522	-0.731381933341	-0.415744926636	-0.731381933341	-0.731381933341	-0.731381933341	-0.731381933341	0.175647241381	1.06415867521	2.24636406128	-0.731381933341	-0.731381933341	-0.731381933341	-0.36289081982	-0.731381933341	-0.731381933341	0.188363208906	0.838193249581	1.57272133644	2.21000557229
Sarc4_g12028T	-0.467715864166	0.474411501293	-0.467715864166	1.01234715972	-0.467715864166	-0.467715864166	-0.467715864166	-0.467715864166	0.0777215026903	3.80936593781	-0.467715864166	-0.467715864166	-0.467715864166	-0.467715864166	-0.467715864166	-0.467715864166	-0.467715864166	-0.467715864166	0.0967722708121	1.07740372601
Sarc4_g1202T	-1.41453407657	-0.698529599334	-0.092466939393	-0.159372811202	0.0530949297738	0.881843901122	1.08712564799	1.46814748157	1.11432764553	-0.319362693588	-2.37508861031	-1.23607872133	-0.801008415085	-0.592068100504	-0.23843612893	-0.0618128580602	1.05676732715	1.30815758207	0.982104667398	0.0371897717005
Sarc4_g1203T	-1.87094114599	-0.913081178392	-0.394668647846	0.255376045238	-0.690123624117	0.612137402413	1.0300126454	1.33956556579	0.54546243375	0.382623567639	-1.92956481155	-1.33799287194	-0.485019433256	-0.716281656301	-0.431708844304	0.495248722089	1.37667427546	1.29134184921	0.708957503004	0.731982203692
Sarc4_g12041T	-1.36028928573	-1.75669827939	-0.24878305919	0.117162259792	-0.315685770026	0.634485483756	1.04051479996	1.10452171678	1.11783274746	0.487203836219	-1.74957979708	-1.75669827939	-0.843884524522	-0.499083690033	0.156991746615	0.134270435573	0.975052399207	1.09891270059	0.870107904703	0.79364665471
Sarc4_g12042T	-2.46752494727	-1.12917239116	-0.208444334126	0.0785510771727	-0.115931472768	0.434265563243	0.702329601863	1.28006006431	1.06170032189	0.326931879882	-1.69139368316	-0.544483953853	-0.577511646902	-1.1929326499	-0.18442338917	0.402857306767	0.53017090665	1.17351647544	1.06689809065	1.05453718044
Sarc4_g12043T	-2.02274362466	-0.286396958021	-1.1886382813	-0.935042407699	-0.151346193964	0.809323776716	0.842869257521	1.18899525888	1.23226863561	0.266747616282	-1.82397024549	-0.269965651249	-0.881612431586	-0.968918707692	0.295867731129	-0.00840484022204	0.843265602329	1.21266670532	1.09643583005	0.748598928042
Sarc4_g12047T	-0.441162368997	-0.441162368997	-0.441162368997	-0.441162368997	0.00725762570663	-0.441162368997	-0.441162368997	-0.441162368997	-0.441162368997	-0.441162368997	2.53863434804	1.33747963209	-0.441162368997	-0.441162368997	2.96539282589	-0.231328896765	-0.441162368997	-0.441162368997	-0.441162368997	-0.441162368997
Sarc4_g12050T	-0.668388144777	-0.668388144777	-0.38033154022	-0.668388144777	-0.668388144777	-0.668388144777	-0.668388144777	1.41982503497	-0.668388144777	0.515505544885	1.22912299488	-0.668388144777	1.75154364026	-0.668388144777	-0.0817172412575	0.987505268812	-0.668388144777	-0.668388144777	-0.668388144777	2.57920403499
Sarc4_g12053T	-0.83468984698	-0.883279334675	-0.808310589352	-0.630067926057	-0.535381206361	0.069075928926	0.529788871051	0.983957182607	1.50380599728	1.74965824884	-1.24165441481	-1.11452425517	-0.994207301424	-0.799701689155	-0.734852500712	-0.631493009695	0.537336132104	1.07042610815	1.33497627718	1.42913732824
Sarc4_g12054T	1.22499445598	0.733479233773	-0.371832031735	-0.014533036313	-0.31301493885	-1.39039456447	-0.797252319467	0.491920914049	1.09825181971	1.18829280662	2.24390629745	0.676037598324	-0.228271071743	-0.462413446528	-0.23026711957	-1.64208289187	-1.89658919098	-0.428819288837	0.0442347856262	0.0743519888347
Sarc4_g12055T	1.08289944862	0.855094445551	0.92395972684	0.634542646723	0.708268373608	0.177486111309	-0.188561174943	-1.12600696504	-1.88075737346	-1.25187676494	0.857090346539	0.934331229639	0.968054474526	0.533701908123	0.817561760869	0.59568269079	-0.613027805992	-1.08690400005	-1.7557955984	-1.18574348032
Sarc4_g12056T	0.998608847718	0.802633779109	0.675244258573	0.493045166147	0.516711604743	0.207783748876	-0.573770209722	-1.56015044529	-1.5849473903	-1.22959585871	1.04086423103	0.957465220403	0.890723127635	0.735674633486	0.96551096101	0.711117022658	0.00724367313615	-1.24404560994	-1.78805867982	-1.02205808075
Sarc4_g1205T	1.90827890504	0.529232520384	1.28534908048	1.16938098175	0.589561325452	-0.750915484984	-0.436686483668	0.422073039815	0.880220025597	-0.0943568209626	0.36658443718	-0.309834414419	0.123538178207	0.0515542923596	-0.452360121512	-0.0781848095631	-2.65748505409	-1.33104661014	0.0867647733834	-1.3016677603
Sarc4_g12060T	0.910599569415	0.578559090412	0.749305208619	0.75050906312	0.297874541127	-0.445621196708	-1.02750229575	-1.48313829534	-1.32674230265	-0.990969592067	1.13859017297	1.10046758527	1.00556044328	0.907794814525	0.949313410973	1.13008699332	-0.531231967352	-1.10738231123	-1.32604501337	-1.28002791857
Sarc4_g12061T	-0.534824257339	-0.928721306529	-1.26352284145	-0.807876227518	0.0765467298894	0.972035791987	1.37557744237	1.42739758273	1.66757950805	-0.568009519742	-1.57636200781	-0.746030673356	-0.832658106595	-0.903759563494	-0.429462289678	-0.562558500927	0.958379067085	1.14012211678	1.05764812918	0.47849892636
Sarc4_g12062T	-0.251073652249	-0.174773038246	-1.41826065555	-2.50167078056	0.401186314129	1.77116340325	0.361506704361	0.233995849245	0.50999811287	-0.438527664303	1.12697490314	1.64842882213	-0.682231774658	-1.21853279944	-0.259065287889	-0.362267428703	0.69056139372	0.580275483799	0.603946554692	-0.621634459744
Sarc4_g12063T	0.259331861978	-0.460582768416	1.24190728535	-0.712744547197	-0.712744547197	-0.364609032554	-0.469226859276	-0.653070091978	-0.712744547197	-0.712744547197	3.08419104434	-0.429392662502	0.475013013792	-0.712744547197	1.7551127237	-0.119106489809	0.883256432869	-0.712744547197	-0.712744547197	-0.213612627115
Sarc4_g12064T	0.3243186147	1.34587534594	0.934961914169	0.761207709904	0.71281401466	-0.495491394559	-1.03092217369	-0.817645097868	-1.75925877558	-1.40901676412	0.323020927247	1.13372849932	0.445015306488	0.565466106702	1.23166352952	1.14959202142	0.100001444112	-0.84075768814	-1.22550361446	-1.44906992578
Sarc4_g12065T	-0.978953480749	0.112943935021	1.29400841616	-0.194783556794	-1.73702773515	1.47524074485	0.418174934057	0.669344439574	-0.791875385155	-1.03374724035	-0.576691201085	-1.79204814988	-0.810944954577	1.37969348743	1.5671143318	-0.457324635844	0.32581334211	0.867071830099	-0.133805899022	0.397796777514
Sarc4_g12066T	-0.996329533447	0.61044753516	-0.414171467549	0.612240417808	-0.625052563699	0.0668692218348	1.25773595343	0.543434266189	0.0732236675896	1.44084142878	-1.87332348911	-2.31738669826	0.190783975347	-1.20245936411	-0.482428944583	1.25935421472	0.526102711548	0.728441422	-0.230893440873	0.832570687226
Sarc4_g12067T	-1.05606925172	-1.23191124479	0.111847778874	-1.23191124479	0.472579061444	1.15757328498	0.937941429509	0.506058988954	0.968426934214	2.33964745308	-1.23191124479	-0.407792956494	-0.713736776776	-0.87469378536	-1.23191124479	-0.0276419647647	0.609229745361	-0.224613665419	-0.207071462056	1.33596016532
Sarc4_g12068T	-1.12647731983	-0.882788690322	-0.676921720515	-0.37622874339	-0.124622633548	0.528471644056	0.750580498692	1.10198957011	1.32755887696	1.37605675022	-1.94066934078	-1.25641726176	-1.03124861215	-0.719175414268	-0.649460954576	-0.330271929661	0.747625029438	0.987391218303	1.16468515469	1.12992387832
Sarc4_g1206T	-1.24706403912	-0.91871258676	-0.748026073918	-0.320237897379	-0.407543193089	0.24048282532	0.899242385393	1.15370853645	1.45190936791	1.4733905594	-1.87334636517	-1.25485966274	-0.785472938551	-0.669522912914	-0.44767915412	-0.341975756095	0.581706506417	0.892862008119	1.16604951473	1.15508887611
Sarc4_g12072T	1.14918753081	0.973798024209	0.708938999372	0.63169604217	0.850409808638	0.336686984356	-0.141703235715	-0.964520739833	-1.62063846414	-1.42724298387	1.13638576023	0.916725598002	0.771358521368	0.620414145858	0.519400582932	0.399412008003	-0.484797830065	-1.12439476708	-1.78969408526	-1.46142189998
Sarc4_g12073T	-0.94309729403	0.354193279697	0.656115594558	0.509935093286	1.0440770006	1.07714011237	1.17052078499	0.72602718809	0.00888759828078	-0.375019903743	-3.47408382108	-0.751395343098	0.0296463871745	0.319094493354	0.174805545146	0.273150993248	0.450773674851	0.124521991314	-0.696911197813	-0.678382177183
Sarc4_g12075T	0.552885001414	-0.0799701211735	0.999829370186	0.603680167738	0.747727470697	0.637254738891	0.794805591865	0.109642864463	-1.25105185521	-2.76210941675	0.138586800569	0.0530531507567	0.330729773225	0.882758602278	0.650108163548	0.575295312096	0.385270764448	-0.0911920226864	-1.23297672514	-2.04432763121
Sarc4_g12076T	3.90154747232	-0.348331439339	-0.348331439339	-0.348331439339	-0.348331439339	-0.348331439339	-0.348331439339	-0.348331439339	-0.348331439339	1.59093080522	0.429156191213	-0.348331439339	-0.348331439339	-0.348331439339	-0.348331439339	-0.348331439339	-0.348331439339	-0.348331439339	-0.348331439339	-0.348331439339
Sarc4_g1207T	0.987228239064	0.118672330007	0.312803107662	-0.0900154454681	0.429291039805	2.00769268589	2.22713712403	0.178448518575	0.0630161260089	-1.96832702523	0.743688584216	0.0507772439801	-0.252010790503	-0.627819534238	-0.554793144983	-0.267257276125	-0.539704778075	-0.503599689442	-0.382246112195	-1.93298120297
Sarc4_g12085T	-0.959179175572	-0.256182601959	-0.308906862755	-0.222543597306	0.55583811044	0.470958561802	0.286482412406	-0.197315606578	1.07977865491	3.00303421644	-0.645024934966	-1.59081167629	-1.14437473641	-0.111381467092	-1.06778427664	-0.29260115773	-0.653494449218	0.193931550749	0.51427570339	1.34530133237
Sarc4_g12086T	-0.599587802781	-1.65044554365	-0.913302763728	-0.477005304677	-0.47083207392	1.36696348024	1.14500099308	1.39861978701	0.142256832833	-1.45047979971	-0.0210933987483	0.804554255952	-0.569352145088	-1.39558281081	-0.117252862709	0.228351899856	1.5988617418	0.843566294359	1.09564045374	-0.958881233043
Sarc4_g12087T	1.67620414607	1.02484338188	0.089387448629	-0.116550617313	0.777478685798	0.433942841949	0.152511141273	-0.0870674542587	-0.760111336543	-1.98711720187	1.67424875987	1.42607371142	0.26475564021	0.0616236113947	0.0176128747809	-0.701844534499	-0.399829012699	-0.541938760988	-1.0556736714	-1.9485496537
Sarc4_g1208T	1.29978548041	1.09722056896	0.253449436086	0.246081869328	1.20195723348	0.557872695117	-0.387613976545	-0.455130892843	-0.709801253198	-2.08787153471	1.53711513577	0.8007552136	0.574973782804	0.420330696695	0.0933318210433	0.173763502217	-0.3989675811	-0.942367606847	-1.78870207529	-1.48618251498
Sarc4_g12096T	-2.26222951779	-1.26886122915	-0.747729674778	-0.408184849734	-0.413162177392	0.0132046814095	0.0506301635681	0.21712959036	1.12012814747	1.26740089611	-1.5781240149	-0.643512567279	-0.344673359919	-0.291555130394	0.18632114625	0.0925787470614	1.11375371388	1.31326842494	1.36489089025	1.21872612004
Sarc4_g12097T	-0.511952143912	-0.329181060934	-0.718828195753	-0.334852115977	-0.0277702578499	0.447359584559	1.13031198892	1.49496933493	1.5129170511	0.211085335074	-2.87145585127	-0.471052478776	-0.681148237061	-0.778435824487	-0.899390029748	-0.250254035101	0.600667619004	1.01608596693	0.936380228835	0.524543121524
Sarc4_g12098T	2.70996392927	0.313610602272	-0.411315801187	-0.411315801187	-0.411315801187	-0.411315801187	-0.411315801187	-0.411315801187	-0.411315801187	-0.411315801187	3.11019637974	0.433954967356	-0.397988860838	-0.411315801187	-0.411315801187	-0.411315801187	-0.411315801187	-0.411315801187	-0.411315801187	-0.411315801187
Sarc4_g1209T	-0.638460309224	-0.918412004922	-0.573137898091	-0.570016409772	-0.766193075059	0.0801219520411	0.70574737891	2.28994916219	1.24036820252	0.098424780105	-0.749753301798	-0.913403563745	-0.72323453089	-0.977509084159	-1.08577960546	-0.755834838064	1.16598966234	1.75087559024	1.03302610624	0.307231786601
Sarc4_g12106T	0.242209665163	0.5976522242	0.857686491597	1.02636410495	1.30065784148	-0.0545215822994	0.0525714209548	-0.964838590217	-1.64669079943	-1.99216312199	0.861394064636	0.650607051251	0.621842455261	0.932208374337	0.753405528567	0.58497577498	-0.052829407315	-0.799548581147	-1.26167591252	-1.70930700246
Sarc4_g12109T	-0.577456875204	-0.322371365104	-0.0863168672856	-0.388307460454	0.41647661577	0.915674625695	1.39844126283	1.84048315587	0.485986274565	-2.16609025206	-1.01522418805	-0.43565247024	-0.45051319513	-0.110251116633	0.0754171249592	0.241152015782	1.33347497365	1.15569094968	-0.507752806184	-1.80286040246
Sarc4_g12110T	-0.977437685533	-0.873522079581	-0.684216298095	-0.701319436801	-0.77128322178	0.00250463139264	0.398261282316	1.08656407084	1.47056149333	1.47779903608	-1.57740718897	-1.0408754843	-0.898064431091	-0.706842876023	-0.499921755758	-0.381610657095	0.729537807899	1.15952504553	1.4448268216	1.34292092603
Sarc4_g12111T	0.484009199048	0.783338511879	0.966051459699	0.674210156099	0.969927917824	0.341290714031	0.123977558215	-0.780334873522	-1.39804322865	-1.41844993597	0.385581903491	0.638361496367	0.905948931656	1.02143165407	0.885854564488	0.727768071644	-0.383093070096	-1.37663700184	-1.64476365256	-1.90643037587
Sarc4_g12125T	0.0476583375207	-0.141599598607	-0.857562105255	-0.575995533182	-1.40105859156	-0.984489185467	-1.23049270332	-0.625900129707	0.894461642031	2.20961994822	-0.630972306295	0.0997330559861	-0.149420397945	-0.469324606882	-0.455785616788	-0.168398867833	0.39419008637	0.296188098015	1.53396343629	2.21518503841
Sarc4_g12126T	-1.64512039066	-1.33681912183	-0.75595720033	-0.471185753771	-1.04011923357	-0.666478343316	-0.249661954182	0.00381876869948	0.949736167897	1.45288733014	-0.851913969862	-0.293889875783	-0.729616320382	-0.596043604521	0.803123797207	0.185664643427	0.705042918377	1.31949903774	1.20869863789	2.00833446682
Sarc4_g12127T	0.140313692702	0.204545199362	0.0268570001487	0.223823576863	-0.85288733653	-0.294724002842	0.307603111054	-0.955692376546	-0.917401720395	-2.83074398646	0.25393183815	1.46526731164	1.39312721922	0.694337937495	0.609738515055	1.00172352574	1.03776095021	0.275098336728	-0.412046755222	-1.37063203638
Sarc4_g12128T	0.133237290234	0.182982663885	0.570820961509	-0.0364960526119	1.11306000056	1.63592181392	1.08337574853	-0.657419909233	-1.45834631638	-2.39668309973	0.168471551711	0.627899575983	0.753969153838	0.280826351921	0.574191735621	0.864387909437	-0.268165429029	-0.553832424043	-0.937134808809	-1.68106671732
Sarc4_g12129T	-0.576472036926	-1.17497915797	-1.03209391749	-0.711812253603	-1.03602646544	-0.502893689195	0.299575574304	0.168097263728	2.21874395855	1.39066753487	-0.948320423206	-0.497143551996	-0.391698475734	-0.700833039398	-0.239476825941	-0.127304910772	-0.332031501437	1.07899980648	2.0176396874	1.09736242377
Sarc4_g1212T	1.31848123786	0.962228226823	-0.395690080313	-0.74471294767	-1.45658531318	-1.45658531318	-0.803488462503	-0.629801732236	1.16450287981	1.47119295166	1.05718427537	-0.0212335754126	0.328561670393	-0.226403762362	-0.729032666582	-1.38913796913	-0.998072702851	0.121029147906	0.966062363934	1.46150177166
Sarc4_g12130T	0.296186299938	0.662554098734	1.01198829424	1.0642141746	0.702167315078	-1.12662902913	-1.62997873367	-1.26930824068	0.0369904057278	1.35350277499	0.0159657433947	0.712709821636	0.848625758601	0.800462487655	0.338495842987	-0.265004415492	-2.23883622069	-1.51129354452	-0.105391158683	0.302578325285
Sarc4_g12131T	0.872296230993	1.06991209765	0.623386574913	0.646963100764	0.431205593194	0.135697399522	-0.206477632764	-0.434293660953	-1.37445963835	-2.24447828163	0.982834137557	0.951554995952	0.677837684547	0.715033406167	0.682709837792	0.488653727517	0.00470338643799	-0.584668134168	-1.46963375416	-1.96877707098
Sarc4_g12132T	-0.635949767628	-1.4005505637	-0.21079738962	0.157512706173	0.0815979612633	0.39360699843	0.764534807088	1.29039994313	0.831247675052	-2.45725205017	-0.784106731048	-0.5252630917	0.505500943489	-0.0967446347311	-0.185004329564	0.545052845692	1.74338575655	0.993661294945	0.590010072266	-1.60084244592
Sarc4_g12133T	-1.7929056279	-0.829543910025	-1.4514944465	-1.42556674414	-0.57369512703	-0.446915380584	0.853690992126	1.29281411081	0.589757196516	1.78460646946	-0.269155365092	0.0553315296238	-1.10701627166	0.105061841403	0.468177400507	-0.594137710242	0.494124963004	1.02448632049	1.48483399931	0.337545759927
Sarc4_g1213T	1.48237414871	1.02867619878	0.204280426808	0.371444795198	-0.908204083832	-1.05343814218	-1.05343814218	-0.301996082172	0.664414019629	2.26700131314	0.949989404428	0.022682647717	-0.738818884825	-0.947607651151	-1.05343814218	-1.05343814218	-1.01247411346	-0.701167659877	0.710177330104	1.12298075951
Sarc4_g12156T	1.84690720095	1.58809979559	0.412002222305	1.19455382374	1.27685687346	-0.122993571485	-0.869284887113	0.483552466091	-0.560522424294	-0.147116489424	0.891497269902	0.620740265536	0.252995056351	-0.773328115464	-0.253646983905	-0.91828474605	-1.92603472115	-0.842084832681	-1.15205447176	-1.00185373059
Sarc4_g12157T	1.61867696798	1.90764460246	-0.000700939672704	0.679416940304	-0.161732860083	0.17894230309	-0.68023066316	1.05751178339	0.0369068665535	-0.509551265312	0.393633106132	0.145201119408	1.22256391469	0.359660436965	-0.142092670231	-0.419539175361	-2.39530727946	-0.96847112773	-1.0899259647	-1.23260609525
Sarc4_g12158T	1.88664556673	0.674611773973	1.2536410635	-0.127956145564	1.22411778651	0.28308522947	-0.905429546256	1.05287393319	0.241570174089	-0.0137371656067	1.200044933	-0.0822511791466	-0.346740560665	0.284556903418	-0.588577842412	-0.257656310149	-1.56422753418	-1.11100152969	-1.18171952756	-1.92185002264
Sarc4_g12159T	1.8852803707	0.671040015731	1.2525126947	-0.130453270705	1.22369829645	0.283634587889	-0.908515461486	1.05322548919	0.241895940701	-0.0152040163377	1.20356644843	-0.0818920609883	-0.344214622443	0.283634587889	-0.588988479689	-0.251893156631	-1.56165866591	-1.10511678817	-1.18385567093	-1.92669623839
Sarc4_g12160T	1.88708799113	0.67282596506	1.25699688181	-0.128976057568	1.2228393395	0.286008077621	-0.907642937433	1.05184375311	0.240042185678	-0.0141005292273	1.19914872289	-0.0844643511981	-0.34909566902	0.284535391592	-0.586709989929	-0.254849559209	-1.56067828804	-1.10888968136	-1.17975959528	-1.92616165013
Sarc4_g12161T	1.88679519136	0.673621111138	1.25264641277	-0.133335811897	1.22411182736	0.286230346258	-0.904659045178	1.05540582315	0.237218458453	-0.0115181177411	1.19935397813	-0.0843585957648	-0.348560980431	0.286230346258	-0.586742400139	-0.25432748421	-1.56027411609	-1.10848646372	-1.1837985958	-1.9255518839
Sarc4_g12162T	2.0853538571	0.871003366787	1.50430201631	0.346193115694	1.86755066508	-0.426366182201	-0.051750989968	0.510742195365	1.10843861601	-0.166228019855	-0.0244770466723	-0.664758802908	-0.578945932817	-0.893334357704	-1.28147317122	-0.503687101415	-1.28147317122	-0.901508891244	-1.10582834635	-0.413751818784
Sarc4_g12163T	2.15258026877	-0.521549291267	0.250500058207	-0.803607510093	1.34875326933	-0.803607510093	-0.803607510093	0.506804801517	-0.661236513945	-0.744705190607	0.954967264364	0.911448928333	2.18918534643	0.414098034059	-0.803607510093	-0.803607510093	-0.803607510093	-0.803607510093	-0.43678295511	-0.738811449437
Sarc4_g12164T	1.55242560225	0.266831196339	0.371699616508	0.347220408255	2.22716917214	0.207208831175	-0.158572928132	-0.889624754783	0.529400788469	0.454479979381	1.34085219048	0.617007100295	-0.338305356204	-1.30433887959	0.101559900974	-0.914766848284	-1.49766281884	-1.49766281884	-0.148440006303	-1.26648037528
Sarc4_g12165T	0.575304075588	0.470536712624	0.0451928319179	0.912786197509	1.0819553765	1.00566369309	0.0364759804571	-0.0421891657448	1.32973314494	0.975610322109	-0.517621392066	0.489612156782	0.742446032486	0.610974355901	-1.76890505594	-1.94660780786	-0.655137848801	-1.85986035597	-0.316087055288	-1.16988219824
Sarc4_g12166T	1.55389145717	0.264500531907	0.373938324549	0.345519777925	2.22490707262	0.204769045531	-0.156755443056	-0.887240233376	0.531597168655	0.452435661437	1.34254583428	0.615324343993	-0.336278612267	-1.30786873091	0.103209094299	-0.918467883202	-1.49772808607	-1.49772808607	-0.146305747156	-1.26426549025
Sarc4_g12167T	0.223480330704	1.03422356629	0.550541996609	0.239799157632	0.216953263702	-0.788979748394	-1.33039449643	-1.16216171468	-0.517111801305	2.46687623682	-0.461835111838	-0.114361837663	0.143794947787	0.34979696266	0.178936535872	-0.523192389941	-1.13015041004	-1.10827482188	-0.493408885596	2.22546821969
Sarc4_g1218T	2.10212194804	-0.379757334754	-0.379757334754	-0.379757334754	-0.379757334754	-0.379757334754	-0.379757334754	-0.379757334754	-0.379757334754	3.52814171854	-0.379757334754	-0.379757334754	-0.379757334754	-0.379757334754	-0.379757334754	-0.379757334754	-0.379757334754	-0.379757334754	0.825611024238	-0.379757334754
Sarc4_g12200T	-0.223919720028	-0.535312057345	-1.02441751545	-0.937618195726	-1.4240200232	-0.6621950352	-0.358276387393	0.246879656561	1.46052399637	1.743205548	-0.0960213992549	-0.208668100753	-0.512552428744	-0.755805493543	-0.75841424634	-0.634184445814	0.00105665545682	0.856083994464	1.90672267102	1.91693252692
Sarc4_g12202T	0.777445298084	0.826879725523	0.832611249759	0.71655296105	0.992220023398	0.481679401587	-0.0597939509184	-0.614701507682	-1.55628258296	-1.60277234953	0.775867260317	0.788018541486	0.796830669539	0.610007400921	0.71655296105	0.638695413831	-0.437658833289	-1.14703888424	-1.83534088118	-1.69977191674
Sarc4_g12203T	-1.05549668964	-0.442845645394	-0.234200198392	-0.793440855106	0.415451377003	1.73929987647	1.25876904264	1.61576140438	1.71481252825	-0.474403090282	-0.933447818007	-1.25262647199	-1.08597642204	-0.388091658619	-0.75330851444	-0.593797735594	0.321315002364	0.851391914144	1.02627463701	-0.935440682741
Sarc4_g12207T	-0.944436785386	-0.519360163315	0.410841061473	0.112858014645	-0.932796853431	0.457439322462	1.6822114295	1.64752905227	1.00948016852	0.666358043838	-0.479945710777	-0.623084520301	-0.0662636161545	-0.329707863063	-2.3329018185	-1.27022602977	-0.0021090219463	1.45044205885	0.613535196983	-0.549861965901
Sarc4_g12208T	-0.695718548514	-0.711305724932	-1.67817568993	-0.831070528045	-0.311459959537	2.23918717876	0.608202460629	-0.316567492527	-0.879989788293	0.065174785221	0.606921776269	0.827707432108	-0.604874233456	-1.46365451633	-1.19678883587	0.695826800596	0.413751621175	1.13898559985	1.09529422599	0.998553436839
Sarc4_g12209T	-1.53222576515	-0.883570253392	0.112545878487	0.718710065383	-0.0898131970027	0.422846541583	0.833877347413	0.774166957209	-0.140501966095	-1.63585303863	-1.7169578716	-0.465407307356	0.242005012545	0.51935741507	0.712398615496	1.45439287017	1.63524635237	0.858960526657	-0.209701979182	-1.61047620397
Sarc4_g12210T	1.56918771765	1.25984892046	0.216658201634	0.107132591996	0.881043927057	-0.147175848472	-0.328937574939	-0.345087375501	-1.18135790173	-2.01468365537	1.79358707866	1.05166636697	0.711786897354	0.00177254023932	0.141672548477	-0.220932912468	-0.112956579906	-0.461980331749	-1.35871952017	-1.56252509019
Sarc4_g12211T	0.604904056602	0.297933320935	0.474325775669	0.505306383477	0.0537039048223	0.322473812452	0.39908490787	-0.697313409497	-1.64649907188	-2.02265878011	1.10702729689	1.11258514659	0.903957136757	0.811815365112	0.712353194575	0.75525791403	0.310870866783	-0.55936289631	-1.45183223958	-1.99393268518
Sarc4_g12212T	-0.412345939059	1.00445238297	-1.00255990163	-0.972193032573	-2.03587673529	-1.25804513635	0.111099685774	-0.0257502903201	-0.772441434999	-1.1202372571	-0.846951494621	0.49577677046	1.5436394298	0.00444472865732	0.336125797186	0.370275156161	0.798579165857	1.68697885393	1.00041264118	1.09461660997
Sarc4_g12213T	-0.262749104432	-0.866384428533	1.00186603691	1.06012138845	-0.920880926914	-1.20579734023	-0.416557391742	-0.605556808807	-0.740682092782	-1.77462310288	-1.50818106061	0.88788053356	1.096310207	0.592231024251	1.08308337223	1.66654741835	1.28753877778	0.264969191388	-0.234640266944	-0.404495426046
Sarc4_g12214T	-0.190649650557	-0.398170065589	-0.714929945753	-0.80033163723	-1.0199244328	-0.690784896288	-0.0996499614589	1.13297294183	1.6744990134	1.43902347513	-1.05318856349	-1.04460138763	-1.01757883839	-0.854618262371	-0.69443019918	-0.481508458159	0.625755480334	1.23247416964	1.5446930339	1.41094818466
Sarc4_g12215T	0.783949628185	0.452389511304	0.484188930517	0.48113139279	0.906220062248	0.298224500084	-0.249790452741	-0.53728272896	-1.41030907098	-1.93298039542	0.957581979743	0.974812490394	1.00030238825	0.798052349427	0.972208974835	0.604817122161	-0.429568059859	-0.606672008431	-1.58878647245	-1.9584901411
Sarc4_g12216T	1.03081626259	0.974565011544	0.91293279582	1.3764831992	0.723337312364	-0.138988220768	-0.689586377048	-0.387514564697	-0.896786000281	-1.93586437345	-0.091060288495	0.612052805232	0.896136684142	0.321641048545	0.635872213684	0.471007296406	0.560686009598	-0.672889558964	-1.87590897952	-1.82693227589
Sarc4_g12217T	-1.36157642857	-1.24760673103	-0.635536642403	-0.387994037108	-0.399103313391	0.381082904147	0.473667132532	0.731948362553	1.24921582386	1.79332921776	-1.14846355127	-1.34489775643	-1.0229923308	-0.843245629196	-0.318230197977	-0.159451514782	0.568069437876	0.816655489861	1.18626411821	1.66886564617
Sarc4_g12218T	-2.10011683706	-0.843873577876	0.645431339112	1.32816580143	0.516343022594	-0.0456246015124	0.490885887772	0.846121856408	0.172602436392	-0.461263035714	-2.64869549413	-0.343125952107	0.292754167035	0.970674838671	0.349752725536	0.888952303958	0.395138578535	0.817991540143	-0.125930755107	-1.14618424408
Sarc4_g12219T	-0.608903985594	-0.608903985594	-0.608903985594	-0.608903985594	-0.608903985594	-0.608903985594	-0.59857767635	0.0312266333609	1.36908083721	2.32765419925	-0.608903985594	-0.608903985594	-0.608903985594	-0.608903985594	-0.608903985594	-0.608903985594	-0.295013215307	0.669175568218	1.64491675983	2.15838472092
Sarc4_g12220T	-1.60803714194	-0.667431329789	-0.440029922816	-0.0145285324845	-0.189818103292	0.00163740421811	0.297751578676	0.763204446593	1.11987876878	1.86221955438	-2.27513003442	-1.22609423789	-0.766826217311	-0.462765026593	-0.272017580242	0.214103063639	0.556629135968	0.668040226327	1.13828547737	1.30092847083
Sarc4_g12221T	0.248555270257	-0.156498699029	0.297326273239	-0.641118644185	0.408258528767	1.46088991733	2.19127490728	-0.74648325562	-2.44957264891	-0.836293513628	0.261569495539	0.317458461767	0.274194110689	0.0379450340858	-0.139699628815	-0.518639183471	1.52983800958	0.435067214916	-1.13231400416	-0.841757645642
Sarc4_g12222T	-0.372092031913	0.278134430853	-0.388656415265	-0.53885383983	-1.3375234628	-0.878100663056	-0.950912657846	-0.93118490809	-1.22502449329	-1.78323136686	0.44741768309	1.68647174519	0.87452726222	0.0383337482458	0.950745279176	1.09983621831	1.99825799922	0.499038296015	0.372681377055	0.160135799587
Sarc4_g12223T	0.596304712737	0.51118668341	0.825034273098	0.84145911735	0.659787201725	0.0422248705822	-0.626354017815	-0.748695655661	-0.883727418817	-2.29203696644	0.422475975149	0.747969718699	0.859193053831	1.11931906811	1.16271663369	0.817584632601	-0.352213833156	-0.485111284212	-1.23020351254	-1.98691325234
Sarc4_g12224T	-0.0875979996595	-1.30040567463	0.892870804695	1.8487365189	-0.48641353366	0.225545495145	-1.7103737737	-0.7819394962	0.242143769401	0.844995067465	-1.09588271212	1.64091487739	-0.620299300707	0.0706747610825	0.575081801527	1.34942168781	-1.7103737737	0.0216740800382	0.290781514395	-0.209554113474
Sarc4_g12225T	-1.01197016213	-0.640311941678	-1.08358006573	-0.899918537228	-1.13076891246	-0.626189287133	0.194573290674	1.25454774763	1.29835910724	1.1617697744	-0.922051692561	-0.734858870495	-0.898980128143	-0.600770956187	-0.489619423413	-0.197059269786	0.863999189876	1.43962092156	1.64803208413	1.37517713142
Sarc4_g12226T	0.396666559536	0.337169445549	0.571469308664	0.349688858589	0.278763838039	-0.0212287018555	0.0246294208552	-0.0580816773837	-0.984097137379	-2.90247461053	0.0305004587385	0.591741148169	0.639548165177	0.697511332144	0.898035588288	0.976908522364	0.938074076224	0.333791847022	-0.84022253635	-2.25839390586
Sarc4_g12227T	-0.599591905658	-0.69640379492	-0.00482209827219	1.41615084074	0.431743043384	1.61653341961	0.0741471950708	-0.89552868296	-1.84720421642	0.315498382191	-0.749338167432	-0.0770303836613	0.346440754063	-0.181706086973	1.71723352306	-0.358001812079	0.20217780061	-0.447575561593	-1.85733957786	1.59461732911
Sarc4_g12228T	-0.859067480812	-0.663831960302	-1.00657090745	-0.796132064371	-0.536776731835	0.034920974998	0.119773592859	1.02016698727	1.55694093129	1.545837003	-1.78819313153	-0.445384408002	-0.797172261948	-0.582443861675	-0.70521455766	-0.513245032421	0.357312169621	0.938309005613	1.50110529961	1.61966643373
Sarc4_g12229T	-1.18554911481	-1.27759071796	-0.368392402699	-0.0599511075602	-0.803586493476	-0.529718954335	0.426468153793	0.849612185557	1.40131607414	1.33082061257	-1.70666924928	-0.712760459379	-0.460654024125	-0.316088728767	-0.460654024125	-0.851039237319	0.615918977889	0.746429618247	1.69558390707	1.66650498457
Sarc4_g1222T	2.10592756616	-0.379704392727	-0.379704392727	-0.379704392727	-0.379704392727	-0.379704392727	-0.379704392727	-0.379704392727	-0.379704392727	3.52674052422	-0.379704392727	-0.379704392727	-0.379704392727	-0.379704392727	-0.379704392727	-0.379704392727	-0.379704392727	-0.379704392727	0.822306585985	-0.379704392727
Sarc4_g12230T	0.262052817862	0.724477926395	-1.48963860863	-1.48963860863	-1.48963860863	1.22799497474	0.746519434715	0.709498304562	1.42397917647	-0.161125028007	-1.48963860863	-1.48963860863	0.256345045021	-0.541304144631	-0.778215332756	0.43732548893	0.562190070327	0.842189975725	0.88776886416	0.848495469621
Sarc4_g12231T	-1.03501415585	-0.713750740323	-1.00099630527	-1.44091556395	-0.991111168662	-0.466477595028	0.0675680269549	0.729603089696	1.23628213768	1.13473729019	-1.12074821026	-1.23713760669	0.054259163704	0.145231397379	-0.310700137152	-0.23860460311	0.411247375712	1.43601773093	1.58840178964	1.75210808441
Sarc4_g12232T	0.442070654285	0.862064683017	1.04098950391	1.01488780736	1.24754428473	0.649271967092	-0.0219398603037	-1.26367268119	-1.69414320453	-0.927793639349	-0.0552581970059	0.548046438614	0.670516409339	0.8388664157	0.937143892611	0.655570057167	-0.527790840153	-1.36872282268	-1.72483169954	-1.32281916908
Sarc4_g12234T	-0.996353314973	0.105738481209	0.659882024538	-0.183638718812	1.14726568797	2.42577263239	1.90382727004	0.552168508479	0.621540268473	-0.122303214626	-1.82639114337	-1.00657862735	-0.578696052019	-0.506801190158	-0.33919712457	0.242936281467	-0.00971251347748	-0.1725246726	-0.875614372684	-1.04132020993
Sarc4_g12235T	0.689960378708	-0.0718598415545	0.327166480023	0.275455142114	1.88949791013	0.774158371474	0.250125868548	0.0812920574702	-1.02647532777	-2.08470731345	0.163659628378	1.2967186084	-0.0980847329607	1.10853291796	0.657817921258	0.357580586741	-0.741919107195	-0.788306590253	-1.12124567162	-1.93936728641
Sarc4_g12237T	-0.558766488798	-1.37807975471	0.140226933699	-0.0546498991211	0.603440134236	0.321429864144	0.675909029523	1.43876249313	1.9811582754	-0.326408634922	-1.37807975471	-1.37807975471	-1.31456754006	-0.659910290638	-0.025906158017	1.57832721673	0.305997975606	-0.762112880008	1.20158472837	-0.410275495152
Sarc4_g12253T	-0.863124713774	0.293472551303	0.710304363976	0.414307040779	-0.107506943592	0.564180867502	0.586666852406	-1.3515814552	-2.55402512543	-1.31981927608	-1.14180044165	0.431655817495	0.697983440058	0.946694666144	0.983789865069	1.55023831062	0.998284780635	-0.350624727486	-0.593321444176	0.104225571401
Sarc4_g12254T	0.0586318888926	0.932576327525	1.25818216859	0.879596135261	0.958930086802	0.489097878279	-0.110227504923	-1.76533127287	-2.15243556018	-0.687286566699	-0.580342784926	0.516291328499	0.915838699973	0.850403515556	0.874343995585	0.897222476476	-0.51897622396	-1.41509065119	-1.14167846793	-0.259745468768
Sarc4_g12255T	-0.729712607977	-0.821676843844	-0.566278763274	-0.845687980164	-0.960186359645	-0.532363347824	-0.0168130797788	1.03722071902	1.826362612	1.63686604394	-0.780050994565	-0.762929126978	-0.730027151309	-0.714999952532	-0.840990534066	-0.686913244746	0.334878706826	1.0872119269	1.69374766079	1.37234231722
Sarc4_g12256T	1.22344666309	2.76489841115	0.934752688829	-0.671045674937	0.869281645418	-0.671045674937	-0.671045674937	-0.671045674937	-0.671045674937	-0.671045674937	0.618215931117	-0.671045674937	-0.671045674937	-0.671045674937	0.757751062742	1.55524737184	-0.671045674937	-0.671045674937	-0.671045674937	-0.671045674937
Sarc4_g12257T	0.725566337336	0.97909560324	0.964225594888	0.97228524771	0.888953139766	0.717371070521	0.206986796122	-0.603772699078	-1.67669263154	-1.29738569492	0.417684272829	0.845782718682	1.07076196507	-0.0651119739087	0.40098175766	0.766749203389	-0.833224865898	-1.17984520231	-1.88598098152	-1.41442965804
Sarc4_g12258T	0.839065879535	0.240184512021	0.804430596207	0.791022201143	-0.513473044006	-1.24064806697	-1.62740277748	-1.2053269357	-0.873541455418	-1.21597077457	1.35379803005	1.53266198725	1.33585822663	0.976388811227	0.391570919347	0.929278269756	-0.392612825204	-0.71335622409	-0.37180118135	-1.04012614838
Sarc4_g12259T	-0.25735126105	-1.30226356648	-1.27281901058	-1.21523736908	-0.706709333974	0.197706424869	0.710674370008	0.763344698345	1.07103672754	1.66524578607	0.829865361662	0.24098277653	-0.935119691725	-1.23243791009	-1.14329241463	-0.826141347006	0.0232655662358	0.634096054002	1.01234909461	1.74280504475
Sarc4_g12260T	-0.139031859394	-0.29944005616	-0.505767489943	-0.63541508119	-1.02578116767	-1.03952151149	-0.372732685349	0.261538413983	1.31761008987	2.04773509805	-0.30697740589	-0.78962319486	-1.03952151149	-0.906243027771	-0.755247561777	-0.591082213716	0.348777406609	0.793927520322	1.6488915441	1.98790469376
Sarc4_g12261T	0.127617468869	-0.696395500146	-0.567349633069	-0.318065157283	-0.696395500146	-0.696395500146	-0.696395500146	-0.41825416275	1.19755047875	2.44604807708	-0.550179487373	-0.696395500146	-0.696395500146	-0.427362736265	-0.696395500146	-0.696395500146	-0.107519844185	0.402790118247	1.5302460625	2.25564281665
Sarc4_g12266T	-0.61347908391	-0.542471485515	-1.79832593682	-1.15174072409	-0.615567205326	0.611792884188	0.916380035081	0.959018830609	1.53760583082	0.793791127579	-0.411728216227	-0.21075561064	-0.792747819856	-1.09439555252	-1.16751305381	-0.668875878401	0.338270104496	1.07930929659	1.66416705375	1.16726540401
Sarc4_g12268T	-0.218892925065	-0.153894295015	-0.508366738946	-0.409814242255	-0.883278402344	-1.06714512621	-0.707176486556	0.263884516968	1.30137679392	2.19430478457	-0.410570479746	-0.672545659656	-0.963346700522	-0.849201730065	-0.898801212259	-0.609479436798	0.245109040193	0.819588732461	1.5413040181	1.98694554922
Sarc4_g12269T	-0.046406467175	0.11139217572	-0.81298228685	-0.698397631412	-0.81298228685	-0.81298228685	-0.81298228685	0.163284741387	1.27244965323	2.13720928327	-0.779351309578	-0.490015794902	-0.81298228685	-0.81298228685	-0.79999570827	-0.611628565082	0.166219554766	0.797681333534	1.5911814371	2.06427101851
Sarc4_g12270T	-0.602777365548	-0.602777365548	-0.602777365548	-0.602777365548	-0.602777365548	-0.602777365548	-0.602777365548	0.183071180846	1.30115253393	2.15344399813	-0.602777365548	-0.602777365548	-0.602777365548	-0.602777365548	-0.602777365548	-0.602777365548	-0.602777365548	0.987933659866	1.5175223237	2.2957594212
Sarc4_g12271T	-0.949992877411	2.00620772308	-0.297054948745	-0.949992877411	0.886466504175	0.343464880711	-0.949992877411	1.3780051119	-0.949992877411	0.353027024856	1.51349594286	-0.46052413495	1.32110139239	1.17278757393	-0.949992877411	-0.216795225225	-0.501749941994	-0.949992877411	-0.848481761107	-0.949992877411
Sarc4_g12272T	1.49634766401	0.73429825625	0.332067838379	0.209561988957	0.603211153681	-0.220807836811	-0.569016330504	-0.919103646421	-1.45902424166	-1.64688164007	1.51964175675	1.13144681903	1.03530586472	0.895297466247	0.610982890474	0.263093048741	-0.548659768491	-0.622216755897	-1.46328663561	-1.38225789176
Sarc4_g12273T	-1.73973265007	-1.23514766042	-1.2937709754	-0.0274895577535	-0.111394182848	0.394274227157	0.855270724055	1.03523409874	1.10358391641	0.516827816994	-0.904078205901	-1.29999516077	-1.21719153041	-0.628891573879	-0.303279420973	0.309145255221	1.27948613593	1.60926215299	1.09728761142	0.560598979506
Sarc4_g12274T	0.807446863782	0.232267162037	0.0136670447775	-0.22499924266	-0.339309041463	0.814909346091	1.27055974553	0.556153055067	-0.682606416414	-2.55034511959	1.83429901001	0.556153055067	0.363777263549	-0.132596925919	-0.316835456097	-0.357705691271	0.526789561254	0.465090795025	-0.710997455615	-2.12571755315
Sarc4_g12275T	-0.296717190987	0.503255846532	1.13264511186	0.80018665317	-1.13696831594	-0.814096791154	0.167730405265	0.118585771459	-0.129872730887	-2.26544503074	0.951833074133	1.10472080949	0.201632861719	0.869127303153	0.352066918578	1.45526878873	0.183098022754	-0.5319583901	-0.450305627342	-2.21478748969
Sarc4_g12276T	0.879941708105	0.582932567423	0.619298683814	0.604029155643	-0.114410904718	-0.42964708787	-0.810472646023	-1.39765102485	-1.58100198686	-1.72189822237	0.901346999793	1.4890907175	1.0163262916	0.679428157231	0.801526278393	1.12262604516	0.412192668026	-0.718106555907	-1.056068324	-1.27948252008
Sarc4_g12277T	-1.23189503727	-0.973131815467	-0.655292591592	-0.584516624576	-0.511641136609	0.179129379165	0.646423301227	0.948389926104	1.28971107976	1.52917826085	-1.33094325087	-1.30826045943	-1.00060352588	-0.824183673206	-0.49788732134	-0.317355350805	0.80380063708	1.06003715497	1.32582925554	1.45321179234
Sarc4_g12278T	2.21340449627	1.20436805592	0.272223502533	-0.19878537724	0.531080165871	-0.796126009451	-1.10581880889	-1.48017014069	-0.916297683616	-0.51259827303	2.26228525239	1.03783637237	0.156498322791	0.0651263650351	0.0162357644341	-0.821380407609	-0.778980237671	-0.701417725202	-0.283480823898	-0.164002810326
Sarc4_g12279T	1.68260806374	0.579830983979	-1.38589006338	-1.24519050977	-0.560691302464	-0.290521011847	-0.207716248217	0.0368719980951	0.0690937994335	0.335971932481	2.46393263062	-1.18165640133	-0.851058285579	0.475667176976	-0.839505521664	-1.43758934796	0.54841027721	0.407242951655	0.413416478566	0.986772399446
Sarc4_g12280T	0.84793181905	0.664539861244	0.50282579765	0.390885731866	0.680796153762	0.172662872134	-0.20448145268	-0.242931550985	-0.685861544636	-1.49709426234	1.40381043432	0.78585940075	0.329563096267	1.5710725069	0.659105708365	0.211550116025	-0.610995208656	-1.04463717301	-1.59413322479	-2.34046908123
Sarc4_g12281T	-1.3299281232	-1.3598582722	-0.974430798037	-0.965516909486	-0.97246170646	0.242988499711	0.76615296244	1.34562430427	1.18312629118	0.908083697348	-0.798759705145	-1.00755674101	-0.702764413125	-0.737795562452	-0.537709315742	0.129261554599	1.00924895483	1.41726821728	1.24179295884	1.14323410637
Sarc4_g12282T	-1.62643721437	-1.09595803285	-0.937935596926	-0.329745094345	0.264415456751	0.628209244822	0.808616927009	1.00645321283	1.36400152352	0.952764215866	-1.95855900294	-1.07625474654	-1.00844479307	-0.618824794605	-0.157528619316	-0.0839129709135	0.716802679461	0.97021122886	1.13288643054	1.04923994621
Sarc4_g12283T	-1.75425420076	-1.58161630992	-0.686609176395	-0.128519808217	0.848353224637	-1.75425420076	-1.75425420076	0.284117688908	-0.35697367596	0.803683605037	1.52300538047	0.742342961474	0.430589593079	1.268719507	-0.255008083266	0.213209157258	0.36683620479	0.94140888794	0.577878331463	0.271345113996
Sarc4_g12285T	-0.590230607205	-0.407713782222	-0.56070834365	-0.514167747389	-0.0840852260293	0.556947073213	1.08307701363	1.55473381373	1.80738718411	1.18332274672	-1.57293724634	-0.997671535341	-1.10085058081	-1.18406672335	-0.990449045853	-0.952485979829	0.261536811645	0.727813496943	1.18805335814	0.592495319885
Sarc4_g12286T	1.17110739715	1.4703892845	0.538034259399	0.835404755626	1.45376536765	0.711632034774	0.501454866485	0.139410572714	-0.905008029458	-1.2123973905	1.01328319773	0.217673478139	-0.185521079575	-0.0506651425309	0.188422718351	-0.357747178343	-0.762767092179	-0.977280422135	-1.50158512745	-2.28760647035
Sarc4_g1228T	1.87532710921	0.842175104599	0.268072124787	-0.782100890881	0.1008628457	-1.1392110623	-1.1392110623	-1.1392110623	-0.476058750986	1.79354459548	1.59196982287	0.560384072991	-0.134533454799	-0.710110513805	-1.1392110623	-0.0481080991068	-1.1392110623	-0.577712611922	0.210581279002	1.18176267836
Sarc4_g12296T	-0.510049002691	-1.43692421652	0.192869759367	0.327319071511	0.866655847888	0.0838327333947	0.488407842444	-1.89916147658	0.320503323707	0.87367104855	-2.75826207619	-0.450928186117	-0.0560110114186	0.796645780663	1.391071403	-0.393784078359	0.255860507561	0.394930026361	0.477896626267	1.03545607716
Sarc4_g1229T	1.4824011523	1.02887508682	0.204620317151	0.371681387559	-0.908752494022	-1.05331153568	-1.05331153568	-0.301588673284	0.664698164617	2.26631305677	0.950158456124	0.0222859469575	-0.739270775634	-0.947979506198	-1.05331153568	-1.05331153568	-1.01292199002	-0.700649171604	0.710285607895	1.12308957728
Sarc4_g12305T	0.746779033837	-0.760199419749	-1.16988159821	0.225464155567	-0.109298476557	0.801362947227	2.25269099596	0.403463031233	-0.227767863765	0.289733381421	2.51375660756	-0.729574944245	-1.12558803301	-0.537813763459	-1.41003936773	-0.666410816762	0.00271504537904	0.35426027576	-0.217083918698	-0.636567271763
Sarc4_g12306T	-0.307451245245	-1.0789231327	-1.25649588933	-0.883834439637	-0.564836257661	1.02266464186	2.14076725145	1.30221750494	0.5502084373	0.112734231092	0.373279879057	-1.04725341481	-1.06923566103	-1.1203332211	-1.0789231327	-0.500665571095	0.911876045494	1.24997308574	0.942459928483	0.301770959894
Sarc4_g12307T	-1.57796443917	-1.05296697459	-0.448086713952	-0.209798750979	0.614588005118	0.770337254449	0.678690362918	0.872473348498	1.00201789281	0.777725393304	-2.46651097001	-1.38938890811	-1.16663911112	-0.194228960661	0.113869081397	0.398821536022	0.737215306328	0.881071261551	1.02201609306	0.63675929314
Sarc4_g12308T	1.23274696482	1.07808483712	0.527408769793	0.864031006747	1.10009602076	0.161055289564	-0.288500247917	-0.758073880951	-1.30137023607	-1.7032875311	1.71508172778	0.816785855181	0.57019276554	0.119236335783	0.333376930953	0.141017453806	-0.787538812884	-0.924290364535	-1.6175082568	-1.27854462758
Sarc4_g12309T	0.839540588555	0.895613824661	0.22998499428	-0.0307234888247	-0.330318194356	-1.1310318874	-1.420172372	-1.48465597292	-0.578132139973	1.39798804933	2.01320089237	1.15609372424	0.931078320093	0.183484325161	-0.0837799279087	-1.10753859381	-0.970557673369	-0.926084879842	-0.544076741535	0.96008715324
Sarc4_g1230T	1.75976300147	0.454994762075	0.623081148338	0.194380405404	-0.364355108594	0.115955410741	-1.325812825	-1.42259926091	-1.42259926091	0.12004099122	1.73381411013	1.05563775054	1.10928751565	0.543451460215	0.648699362007	0.0539222942693	-0.82427066435	-1.42259926091	-1.13258829558	-0.498203535811
Sarc4_g12312T	0.555715740608	1.22567503992	0.109112390209	0.441988975695	0.929061798964	0.372162010901	-1.25992085722	-1.25992085722	-0.645841417326	-1.25992085722	1.23136063353	-0.309837648582	0.557619849863	2.13435720953	1.15853252613	-0.360522281901	-0.34250001998	-0.773475950858	-1.25992085722	-1.24372542782
Sarc4_g12319T	-0.232503326233	-0.232503326233	-0.232503326233	-0.232503326233	-0.232503326233	4.35853926886	-0.173479396657	-0.232503326233	-0.232503326233	-0.232503326233	-0.232503326233	-0.232503326233	-0.232503326233	-0.232503326233	-0.232503326233	-0.232503326233	-0.232503326233	-0.232503326233	-0.232503326233	-0.232503326233
Sarc4_g1231T	0.965372700535	0.884454016299	0.700018233144	0.6930543888	0.852093193008	-0.085702922186	-0.617172682416	-1.2392333765	-1.24198292718	-1.66061398449	1.23393955674	0.976114921413	0.902658143356	0.820482007317	0.84756337284	0.472915419522	-0.608321511915	-1.22256840756	-1.23048270923	-1.4425874315
Sarc4_g12320T	-0.630976250754	1.0301601103	1.06560360989	-0.630976250754	-0.559118521647	0.744032944877	2.43759458554	-0.630976250754	1.12177341052	-0.630976250754	-0.630976250754	-0.630976250754	2.18111134789	-0.630976250754	-0.449442478329	-0.630976250754	-0.630976250754	-0.630976250754	-0.630976250754	-0.630976250754
Sarc4_g12324T	0.707000959976	0.534847643638	0.433678422685	0.201955659606	1.0251317594	0.865934011196	0.424345157331	0.208542921288	-1.27968899807	-2.6880043	0.837576031447	0.604563741394	0.511795561231	0.519511731493	0.483183508635	0.298413035819	-0.0209975865161	-0.201120659946	-1.48154369811	-1.98512490249
Sarc4_g12325T	1.23965494196	0.475848940158	-1.2737913079	-0.528100819616	-0.718351347277	1.25089623825	0.282615027983	-1.07798264101	-0.153810191195	0.0812010399081	2.10724596386	0.736859500892	0.497784351704	0.52351483932	-0.546951494895	-1.8688070179	0.620252244366	-1.40005926517	-0.93330361775	0.685284614317
Sarc4_g1232T	0.974148013354	1.00529021467	0.867563203062	0.75610236129	0.741519966792	0.0867102322587	-0.693822393537	-1.49098175685	-1.60610027636	-0.699389667382	1.00576021242	0.904680049256	0.894553247543	0.771857735899	0.71220062117	0.55882461516	-0.763779584321	-1.57127087875	-1.59915288907	-0.854713026611
Sarc4_g12336T	-1.01371089332	-1.01371089332	-0.702037992169	-0.676210574861	-0.290913263069	0.305038535545	0.664291153911	1.12305573027	1.4948167872	1.4948167872	-1.01371089332	-1.01371089332	-1.01371089332	-0.722247888767	-0.983777443046	-0.998286769914	0.616224477345	1.13969091439	1.3626493773	1.24144463527
Sarc4_g12337T	-0.400583729647	-0.444634730614	-2.07237681588	-0.936971648684	-0.730929454864	-0.433011714625	-0.73355589426	-0.365066294411	1.21196793947	1.79249802113	1.45702372914	-0.26452267799	-0.43205136057	0.59731506164	-0.365554974008	-1.39925529701	0.564013398802	0.649470586987	0.864175993478	1.44204986193
Sarc4_g12339T	-0.231502817811	-0.596849924309	-0.679954247854	-1.06178916679	-0.829048640981	-0.559064362077	-0.260861719005	1.0515994889	1.69245488929	1.60099798879	-0.787041158884	-1.12602831903	-1.02898425181	-0.711024409196	-0.451752667969	-0.680846418707	0.412339253206	1.17147539325	1.59620234612	1.47967874487
Sarc4_g12340T	-0.990992485567	-0.745509418722	-0.179198873437	-0.727633696014	-0.209870141845	0.478821145703	0.112156512574	-1.16362571296	0.240241570892	2.67167182652	-0.997942686697	-0.552310078228	-0.540161525944	0.105288519549	-0.215488944341	-0.156184269555	-0.0604763823161	-0.511378123455	0.94682607091	2.49576669293
Sarc4_g12341T	-1.15756937315	-0.620402160948	-0.197957390413	0.0645475824402	-0.290762874294	-0.163241635323	0.4803266193	0.866009014633	1.49704471543	1.26280765329	-2.57092661675	-1.39212637765	-0.869353230716	-0.416869758713	-0.149274504328	0.00164490150092	0.618859269755	0.532665382464	1.2260082566	1.27857052688
Sarc4_g12342T	-1.63539784439	-1.3883335536	-0.521798343458	-0.331040718836	-0.422048113018	0.579153842305	0.887651385297	1.12940340303	1.36420617643	0.949547297311	-1.71255719633	-1.11500146459	-1.04116787067	-0.484438907333	-0.339220930613	0.117034477194	0.7074435873	1.16130510928	1.1135864857	0.981673178986
Sarc4_g12343T_Sarc4_g12344T	0.888941727345	0.437192648231	0.279669357632	0.465212170562	0.571980817805	0.13485692213	0.467235159443	-0.113596926463	-1.23745556212	-2.63388264111	1.17117122089	0.848103530387	0.251577807493	0.914122325582	0.750214587815	0.517064540691	0.00990328769115	-0.436512652096	-1.27552642524	-2.01027189666
Sarc4_g12345T	0.84759469362	0.414307959048	0.245369043216	-0.234692133504	0.300209795794	1.19118680277	1.00339413172	-0.464176364686	-1.20354222624	-1.77340904122	1.70977758703	1.63308043318	0.743874389944	0.323197737442	-0.291780663709	-0.20275899557	-0.384541222744	-0.973358855664	-1.5871921894	-1.29654088103
Sarc4_g12346T	1.19804556849	0.0801057567242	-0.154699242869	-0.211778812363	1.22003758989	1.3058427171	1.18439886298	0.644350629508	-0.553993379667	-2.16337097462	1.34321294701	0.427098343467	-0.0715582117289	0.0144366883653	-0.13446312631	0.00610525436144	-0.257059983751	-0.40439406295	-1.40260646396	-2.06971009968
Sarc4_g12347T	1.38731443002	0.216313636473	0.057326327397	0.184262673321	1.29435584485	1.21478787563	1.12142440614	0.835507367816	-0.104583299951	-2.10889995518	1.05382456724	0.244269530144	-0.456472656335	-0.113044297715	-0.424696358839	-0.258875097215	-0.0803765012041	-0.511705752396	-1.4472647326	-2.1034680076
Sarc4_g12348T	1.44352806636	0.371880607948	0.0542849125214	0.0466083116277	1.08385946997	1.23500521934	0.852601042022	0.733205555789	-0.340421649632	-2.0010369452	1.11831031964	0.536953314647	0.0542849125214	-0.113004297107	-0.436472156465	-0.352378345027	-0.169546014083	-0.283452870165	-1.49327464501	-2.34093480971
Sarc4_g12349T	1.01893670545	0.567268899848	0.764616834296	0.575079233431	0.736849954077	-0.363675892093	-1.07822566873	-1.48884955793	-1.74344449074	-2.09660363561	1.14932371977	0.371243790135	0.835840384567	1.0879141603	1.20628415982	0.287058794875	-0.0191228383002	-0.184512522492	-0.816523518841	-0.80945851183
Sarc4_g12356T	0.330277205728	0.171886308033	0.962699574739	0.549130884133	-0.610482514148	0.4653733104	1.05800844798	1.34950645672	0.759794121048	-2.47216882548	-0.52529265903	-0.0375204339706	0.4653733104	0.194130820758	-0.395889022592	-0.0593848290404	0.216132656514	0.4653733104	-0.160519272209	-2.72642885037
Sarc4_g12357T	1.33311341748	0.612243216186	-0.0755146206691	-0.365041659579	-1.09474002411	-0.64885181371	-0.801331198393	0.414657494941	1.67596662191	1.24492967236	0.0360630888274	-0.419798736422	-0.105632954739	-1.11060555868	-1.48075520709	-1.38428698931	-0.832315835625	0.148784014321	0.878510999361	1.97460607295
Sarc4_g12363T	-0.387992370393	-0.387992370393	-0.387992370393	-0.387992370393	1.07467417182	-0.387992370393	-0.387992370393	-0.387992370393	-0.387992370393	-0.387992370393	-0.387992370393	3.48313690174	-0.387992370393	-0.387992370393	-0.387992370393	2.03805922312	-0.387992370393	-0.387992370393	-0.387992370393	-0.387992370393
Sarc4_g12365T	0.406473175079	0.298514792454	0.450796761728	0.307834768175	0.412258757715	-0.512089924211	-1.21677490797	-1.21677490797	-1.21677490797	-1.21677490797	1.33805858702	1.37404951555	1.36525922195	1.12577364848	1.22398402401	0.892660838578	-0.485743771634	-1.19435586686	-1.21677490797	-0.919599988198
Sarc4_g12366T	-2.16110639358	-0.426244540149	-0.698392789743	-0.252935737392	-0.764982946043	0.0412434350255	0.606645665384	0.778676620385	1.07792034443	-0.167867452804	-1.72386405974	-0.613283818714	-0.291933264965	-0.760781156821	0.543770494747	0.216605190586	2.03546059526	1.50631360009	1.03829909871	0.0164571153331
Sarc4_g12367T	1.30988694297	1.09012844451	0.239355474322	0.354541911018	1.67454463474	1.57893225604	0.961059690472	0.425732931334	-0.494101624802	-2.05567718922	0.128165669183	0.146061262177	-0.0851485328721	-0.153852656749	-0.500801708852	-0.327322629409	-0.644540644964	-0.569432538596	-1.27517661449	-1.80235507681
Sarc4_g12368T_Sarc4_g12369T	-0.656715252319	-0.926654789079	-0.871093599937	-0.856884212139	-0.719187221047	-0.263311553811	0.0163839288523	0.584686372647	1.56369878722	2.01220388229	-0.540304421585	-0.503698433276	-0.821826278042	-0.660187727596	-0.813546465463	-0.849630255479	-0.0167469524253	0.863963494562	1.61757932846	1.84127136817
Sarc4_g12371T	0.196432657936	-0.304296682363	0.00142292582439	-0.556782256858	0.0256600306077	-0.524265190168	-1.39158343829	-1.28438187807	-1.53107353266	-2.4105644409	0.281366625891	0.346191292455	0.949075877759	1.32047618439	1.22296570075	0.998317513099	0.975659115702	0.867252130418	0.698670622522	0.119456741951
Sarc4_g12372T	-1.4947191449	0.281190202383	-0.00196656961841	0.0969129649768	-0.587063577324	-0.0726124705147	0.0672340538221	-0.0982697348962	-0.724361629773	-2.43375488442	0.287445209634	0.815012893175	1.04095497977	1.51346716595	1.16144099671	1.01388341037	1.32534222276	-0.443733903633	-0.206471446525	-1.53993073795
Sarc4_g12373T	-1.2518500243	-1.19761374682	-0.796538459799	-0.455307641176	-0.542679715355	0.148902821121	0.588196550243	1.38364331914	1.33682724279	0.902288638812	-1.37298529738	-1.07280066025	-0.923602167943	-0.780881575033	-0.549004685408	-0.285651531296	0.924434351155	1.29720050412	1.4894297608	1.15799231658
Sarc4_g12374T	-1.08081185353	-0.931368092353	-0.869846006708	-0.790118682746	-0.639843767487	-0.404028946809	0.0460112143115	1.04113584904	1.67343870636	1.54290836182	-0.784815870741	-0.620933848522	-1.16002945153	-0.616650432451	-0.589561626109	-0.559874483933	0.501452710105	1.15227656884	1.54042673158	1.55023292086
Sarc4_g12375T	1.57939711176	0.881772520664	0.265996670384	0.425506320639	1.13882449561	0.224985748012	-0.0374360683516	-0.396033205553	-0.781543431607	-1.77667407751	1.17302060985	1.21223281552	0.837118029507	0.443643075469	0.251576846023	-0.54950762526	-0.826790287102	-0.758880669016	-1.22559203334	-2.0816168457
Sarc4_g12376T_Sarc4_g12377T	1.9366673615	1.24176302665	1.19855321858	0.71050759558	1.18633062314	0.538468819389	-0.0364983083901	-0.327247328038	-1.06760486058	-1.22936675799	0.708099363486	0.544056145611	0.397660672566	-0.0532985048262	-0.136876697234	-0.287746011397	-1.07513840636	-1.21397435615	-1.42802700566	-1.60632858986
Sarc4_g12378T	0.309583891513	0.0449187980641	0.13539676029	0.265987835119	0.490265427338	1.25907757572	1.33870077932	0.778435949149	-0.565764145396	-2.54820587128	0.285909316633	-0.166921607331	-0.124537890571	0.311273309661	0.161130178235	0.356465602057	1.14739369571	0.203218952102	-1.47834419459	-2.20398436174
Sarc4_g12379T	-0.637348883273	0.731024245047	0.758539285247	0.983263009228	0.68046990443	0.853133882081	0.865608318964	0.858290638978	-0.320748829711	-2.1922488036	-1.33970380702	0.0948310534474	0.204884650284	0.182206314145	0.542302322028	0.907230145367	-0.0424002809531	-0.163575668522	-0.362833644731	-2.60292385144
Sarc4_g12380T	-0.535671646137	-0.535671646137	-0.535671646137	0.103428280501	-0.535671646137	-0.535671646137	-0.535671646137	-0.535671646137	-0.535671646137	-0.535671646137	3.08185713895	2.20085645444	0.403685306173	0.910401830509	-0.535671646137	0.799174035335	-0.535671646137	-0.535671646137	-0.535671646137	-0.535671646137
Sarc4_g12381T	-0.474130828821	-0.474130828821	0.24980827792	-0.474130828821	-0.474130828821	-0.474130828821	-0.474130828821	-0.474130828821	-0.474130828821	-0.474130828821	3.20601238021	2.30900131243	0.82881041088	-0.474130828821	-0.474130828821	0.51833005088	-0.474130828821	-0.474130828821	-0.474130828821	-0.474130828821
Sarc4_g12382T	-0.450996790097	-0.450996790097	-0.450996790097	-0.450996790097	-0.450996790097	-0.450996790097	-0.450996790097	-0.450996790097	-0.450996790097	-0.450996790097	3.19328579568	2.33284233343	0.01911901259	1.14163970814	0.0780650016312	-0.450996790097	-0.450996790097	-0.450996790097	-0.450996790097	-0.450996790097
Sarc4_g12387T	1.07301397428	1.48760087201	1.35962928311	1.54036671661	0.988483000867	0.26111361689	-0.330275756454	-0.756479311865	-1.19905815603	-0.526931840998	-0.62370584512	0.700964977707	0.692786504693	-0.0695443252965	0.179399708244	0.56846290612	-1.13526018649	-1.46498072609	-1.52731619829	-1.2182692139
Sarc4_g12388T	1.02094755515	0.860914779211	0.859879010681	0.350629590477	-0.183899133589	-1.21404364852	-1.21404364852	-1.21404364852	-1.21404364852	0.22322945093	1.82735571909	1.56682737047	0.934597178287	0.53945856709	0.341731490629	0.220347106215	-1.21404364852	-1.21404364852	-1.13221794149	-0.145538852001
Sarc4_g12389T	1.03173363606	0.921288363677	0.987995871295	0.887467622912	0.640635287807	-0.297230550863	-0.481351002621	-1.2561374006	-1.49640142786	-1.17330577601	1.01267251264	1.16070661779	0.904134342214	0.670451215067	0.668687530208	0.543683209701	-0.762588220491	-1.05183212648	-1.67054416847	-1.24006553596
Sarc4_g12390T	0.808971068838	0.854025922564	1.37277301593	0.539634855312	0.4987959624	0.212231272993	-0.502271644617	-0.691916532756	-1.15893799032	-1.63076362934	1.56946331473	1.29489149313	0.591684752338	0.279307687783	0.37201675927	0.480433135029	-0.655130305917	-1.21824126327	-1.43274866779	-1.5842192063
Sarc4_g12391T	-0.491589170131	0.566504521092	-0.491589170131	0.362130962853	0.00687361670607	-0.491589170131	-0.491589170131	-0.491589170131	-0.491589170131	-0.491589170131	-0.491589170131	-0.491589170131	2.58956821428	3.0612433822	0.295927684709	-0.491589170131	-0.491589170131	-0.491589170131	-0.491589170131	-0.491589170131
Sarc4_g12392T	0.286076928492	0.924295154581	0.895307609359	0.796644955333	1.74308218753	1.12057418867	0.828844205157	0.454289473463	-0.663340039244	-0.45622011199	-0.235110734792	0.345148483222	0.287923611945	0.0044675720365	-0.00639875244646	0.0994133258972	-1.02320238596	-1.13723720746	-2.3459958744	-1.9185625894
Sarc4_g12393T	-0.126072090936	0.180427815736	0.475048106873	0.63740912514	0.843421373283	1.14625429871	1.17866408453	1.12218334409	-0.927550736591	-2.46653078995	-0.984927846904	-0.0097745917278	0.147118742581	0.362347061589	0.465131172753	0.39792146922	0.519091126018	0.395959998678	-1.40802327667	-1.94809838641
Sarc4_g12395T	-0.534834877961	-0.47718197588	1.29343649019	0.416524052492	0.0945128570366	0.237582115589	0.293691059123	1.1167368676	-1.18276720617	-2.40288490299	-1.10176843161	0.816637938543	0.426827049911	1.1590138789	0.507165814389	-0.0220653476424	1.0894893372	0.478592227052	-0.224287970762	-1.98441897501
Sarc4_g12396T	0.085087549844	-0.158268510828	0.085087549844	0.335442251564	-1.0109160376	0.678726771984	0.971024507644	0.748598587849	-0.716140813596	-2.57296716177	-0.34296107386	0.180526504839	-0.0348236948302	-1.26284022478	-0.262474017443	1.66896289129	1.31916508168	1.2024915772	0.416316148243	-1.33003788728
Sarc4_g12397T	0.397549510459	-0.108884660065	-0.297829541034	0.132833472916	0.659350765399	0.851774549654	0.809094603552	1.16497989265	-0.734476672945	-3.12130234788	0.696568716108	0.75741135021	-0.500075345364	0.642151203598	-0.108884660065	-0.318285370331	1.17182513474	0.0354892122873	-0.43462689294	-1.69466292094
Sarc4_g12414T	-0.751752104921	1.98573106286	1.11905860963	0.801904651882	-0.751752104921	-0.751752104921	-0.751752104921	-0.210325331827	1.41558525697	-0.751752104921	0.994607055148	1.23866557236	-0.751752104921	-0.751752104921	1.67579838202	-0.751752104921	-0.751752104921	-0.751752104921	-0.751752104921	-0.751752104921
Sarc4_g12421T	0.0943645093941	-0.103358737281	-0.231235354615	-0.669218978191	-0.901377996537	-1.00836490899	-1.00836490899	0.0575078311763	1.29120851857	2.11014947883	-0.421440168019	-0.379246907563	-1.00836490899	-1.00836490899	-0.5626142861	-0.697211263898	0.036649880362	0.758830958298	1.58857959743	2.06187255411
Sarc4_g12422T	-0.24134278885	-0.104451491114	-0.384984992219	-0.297703088658	-0.994002529098	-0.994002529098	-0.827230392075	0.0860380212139	1.30533966916	2.19084236349	-0.497717357983	-0.542450388359	-0.682151043678	-0.994002529098	-0.994002529098	-0.583536967719	0.216118011632	0.731455388858	1.57064063556	2.03714453713
Sarc4_g12424T	-1.30899000617	-0.566965717736	-0.283934355611	-0.181533284007	-0.275807279448	0.403136764143	1.2306799928	1.66380244113	1.3136676624	0.319939241913	-2.11346530151	-1.46404172185	-0.818596652203	-0.637266108498	-0.541563493158	-0.135012794983	1.13168502288	1.25715452033	0.764199743858	0.242911325726
Sarc4_g12425T	-0.515274536096	-0.658244522242	-0.729245306785	-0.721349701372	0.020337106761	1.25883306965	1.64993149183	1.50946203046	1.65610012654	0.387005373497	-1.6446163451	-1.01460377858	-0.926136141309	-0.903714594483	-0.98232372003	-0.747194393273	0.486089913872	0.840651961351	0.942038426442	0.0922535388636
Sarc4_g12426T	1.85771521898	1.51857612114	0.65351448548	0.851303792369	0.401772849229	-0.492640276104	0.0536678666117	0.223975411903	-0.546152395213	-1.03361786933	0.972253214568	0.113023676519	0.730339718881	-0.0418400668957	-0.926096458911	-2.5165540507	-1.18096258445	0.155330292506	0.254965411079	-1.04857435767
Sarc4_g12427T	0.808603455337	0.65559203888	0.736561387288	0.923347178081	0.671729909008	0.278003370157	0.0359309517665	-0.307216922858	-1.5433209374	-2.03658030702	0.915068603555	0.746903396475	0.882851987185	0.685007271134	0.760505050833	0.28368805961	-0.234913633897	-0.648757801635	-1.63058045652	-1.98242259999
Sarc4_g12428T	0.579914682746	0.277958009354	0.610899743977	1.09617307538	0.0910697651701	-0.495988751142	-0.12043340711	-0.163743025333	-1.05288589446	-2.26385919562	-0.188628014975	1.37510065075	1.07949284757	1.2484692372	0.737178644703	1.17990950161	-0.516785415209	-0.52889289119	-1.39134979655	-1.55359976686
Sarc4_g12429T	-0.634575940563	-0.903462826318	-0.523948038267	-0.563828240974	-1.23490402211	-0.824811283022	-0.772785299002	-0.0550890503507	1.41363924461	2.11169018746	0.000752259126464	0.0175173598105	-0.364578245751	-0.602458792052	-0.938323286132	-0.430064343855	0.00344792020095	0.564098550995	1.69484047442	2.04284337176
Sarc4_g12430T	0.621820149412	0.589087573377	0.870108510994	1.01343771841	0.465535195023	-0.186055015454	-0.888237090049	-1.55024012957	-1.51260099709	-0.635400380258	0.86638666256	1.3235995125	0.860541047053	0.787396749729	1.01589660182	0.835248033828	-0.709674526782	-1.55024012957	-1.55024012957	-0.66636935637
Sarc4_g12431T	0.479415796666	0.621737349057	0.606783368747	1.45189892191	0.667600944362	-0.620178262957	-0.393079183126	-1.15259340079	-0.626153859163	1.11361063624	0.134183741176	0.760605833485	0.495585463399	0.589784418811	1.07120233553	0.557106110921	-1.39784306299	-2.57225114392	-1.16410260313	-0.623313404228
Sarc4_g12432T	1.01023476904	-0.782421285773	0.109117794974	0.0481877254521	-0.132308240976	0.20138495808	-0.918453508698	-1.68754502181	-0.57934976875	1.18172483034	-0.444705133751	1.3523971891	1.81238116963	0.410990190943	1.12639788354	1.24835069343	-0.674934229452	-1.66820811859	-0.916638205566	-0.696603691168
Sarc4_g12433T	0.490157335212	0.081697379806	0.1577221621	1.15378532893	-0.231793936729	0.305835373592	-0.404398938331	-0.758754281639	-0.366837965122	1.04149547204	-0.250687936794	1.13402935102	1.03710391157	0.02279641819	1.44482780072	0.643104736409	-1.42396118353	-2.85443877879	-1.08166967239	-0.14001257628
Sarc4_g1243T	-0.393027047711	2.0045571161	3.43823472052	1.23866797446	-0.393027047711	-0.393027047711	-0.393027047711	-0.393027047711	-0.393027047711	-0.393027047711	-0.393027047711	-0.393027047711	-0.393027047711	-0.393027047711	-0.393027047711	-0.393027047711	-0.393027047711	-0.393027047711	-0.393027047711	-0.393027047711
Sarc4_g12442T	-0.634085426419	-0.634085426419	-0.510957474813	2.8788890916	1.18898151006	0.962317141375	-0.634085426419	-0.634085426419	-0.634085426419	-0.634085426419	-0.634085426419	1.322158561	-0.159317003442	-0.634085426419	1.53634536883	0.390607922424	-0.634085426419	-0.634085426419	-0.634085426419	-0.634085426419
Sarc4_g12444T	-1.28611636679	-0.591843621377	0.281321660854	-0.260692172231	-1.52972898034	0.0438270988974	1.09946220911	0.148951125859	0.832221033314	1.25538041787	-0.0973709891429	-1.36114419174	-2.14743645018	-0.61208277276	0.0030185566215	0.260728611754	0.358391022787	0.589669109703	1.3142820856	1.69916261218
Sarc4_g12445T	-0.761567728273	-1.22820171859	0.133281480525	-0.395385563963	-0.632451917243	0.201119195897	0.0115060048493	-0.0916489073094	1.26571746563	1.9590227256	-0.773770128079	-1.5246748584	-0.288254363657	-0.639787129488	-1.34521605147	-0.463529029827	0.872197013457	0.386020710739	1.62618577294	1.68943702666
Sarc4_g12446T	-1.12106422336	-0.536041154442	1.17396815654	1.30188008808	0.576109586567	0.0546235337687	-0.767382002367	-1.42443494128	-0.0537624202268	1.63985264505	-2.29659119654	-0.344671449888	0.307441254478	0.0671789731996	0.536092005514	0.571669825874	-0.381999292133	-1.10431019246	0.333439111044	1.46800169258
Sarc4_g12447T	1.14322167541	0.857159674455	0.294290006331	0.333321384221	0.745263041125	0.25750053071	-0.655147225884	-1.6660444041	-1.36311242772	0.475397781961	1.71323417954	1.16646875247	0.726733021325	0.317741579921	0.0781084115293	-0.0968707047738	-1.31720823873	-1.97928069431	-1.11773447037	0.0869581269012
Sarc4_g12448T	1.30036800009	0.902751466152	0.108703850517	0.397633567551	0.509180681429	-0.0417318997515	-0.789997969134	-1.8703707158	-1.30862759466	0.586008849166	1.7696207919	1.24029052456	0.73369061788	0.382424336858	0.00559062926731	-0.133325863052	-1.33057490599	-1.7333908752	-0.850111935765	0.121868443998
Sarc4_g12449T	-0.216263738804	-0.0997400165837	-0.530275298638	-0.347466513866	-0.783285546468	-0.783285546468	-0.783285546468	0.0584030378889	1.36932597246	2.29169483352	-0.573248501755	-0.783285546468	-0.783285546468	-0.783285546468	-0.783285546468	-0.6883058809	-0.0986873251669	0.617115187515	1.65443008724	2.04601698238
Sarc4_g12450T	0.865286766629	-0.235009634554	0.360974571585	-0.234061017868	-0.87584984473	-0.87584984473	-0.87584984473	0.157143498124	2.0353869007	1.41466714293	-0.87584984473	-0.87584984473	-0.457447776955	-0.87584984473	-0.87584984473	-0.805622014732	-0.87584984473	0.601668669539	1.53484765003	1.76896400241
Sarc4_g12451T	1.28700879547	1.31779521303	0.0334986523339	0.229017399985	-0.869692061665	-0.869692061665	-0.57604774091	-0.75119263113	1.41507100436	1.82966180453	-0.484086684671	-0.869692061665	-0.869692061665	-0.869692061665	-0.869692061665	-0.869692061665	-0.831585342344	-0.222510857767	1.44360080782	1.39761401094
Sarc4_g12452T	0.626948524102	0.69789701385	1.04669408496	0.795041348777	0.744582912712	0.82027281876	1.12268151364	0.405050459145	-1.2479222454	-2.10818542456	0.832591937705	-0.897079733559	0.0896202443568	0.39749286265	1.01051567991	-0.370675386175	-0.431304611585	-0.167075030996	-1.8128337943	-1.55431317398
Sarc4_g12453T	0.879276533572	1.04861258318	1.25167329397	1.20693685785	0.802714288172	0.0121695632715	-0.560737889034	-1.1737474066	-0.549518872294	-0.848510905537	0.770996580579	0.432356391028	0.807240164616	0.562674959753	0.560588312741	0.770263840004	-1.28794679639	-1.78535613062	-1.31238815593	-1.58729721233
Sarc4_g12454T	1.22145297659	0.714507729354	0.954419283828	0.726792645392	0.533238919906	-0.29280358205	-0.307460319355	-0.764683016027	-1.22653770059	-1.83848845327	1.23893657915	0.895323903258	0.869032223075	0.932404422755	0.629881145621	0.33570952554	-0.678718332105	-0.811809506423	-1.30860364987	-1.82259479477
Sarc4_g12455T	-0.504830596994	-0.471206172427	-0.708855871688	-0.952744334351	0.226109948137	0.968913858251	0.643761917417	0.80050258944	1.02254095591	-1.04010166734	-1.85325593097	-0.0693483213646	-1.44118537733	0.471738997989	-0.497815695092	-0.170050953999	2.35629018899	0.968913858251	0.962687106291	-0.712064499119
Sarc4_g12456T	-1.1053858361	-1.57133874857	-0.346890185155	0.16353625139	-0.113887347649	0.286788412382	0.318773035614	2.43699332775	1.12103010654	-0.200136878386	-1.9495215253	-0.55378468654	0.16156817704	-0.297296651745	-0.897108495458	-0.326875584358	0.989893719645	1.29929474824	0.907464876692	-0.323116716034
[truncated: 13,299 more rows]
