# Supplementary material for: A unicellular relative of animals generates a layer of polarized cells by actomyosin-dependent cellularization
Source: eLife. 2019 Oct 28;8:e49801. doi: 10.7554/eLife.49801 (PMC6855841; doi:10.7554/eLife.49801)
Supplement: Figure 3—source data 4. [file elife-49801-fig3-data4.txt]

C0 (2081 genes)	C1 (16 genes)	C2 (100 genes)	C3 (83 genes)	C4 (228 genes)	C5 (1454 genes)	C6 (429 genes)	C7 (79 genes)	C8 (41 genes)
Genes	Genes	Genes	Genes	Genes	Genes	Genes	Genes	Genes
Sarc4_g10012T	Sarc4_g12918T	Sarc4_g10146T	Sarc4_g10072T	Sarc4_g10098T	Sarc4_g10054T	Sarc4_g10224T	Sarc4_g10962T	Sarc4_g10961T
Sarc4_g10015T	Sarc4_g14029T	Sarc4_g10719T	Sarc4_g10275T	Sarc4_g10107T	Sarc4_g10057T	Sarc4_g10409T	Sarc4_g11065T	Sarc4_g11060T
Sarc4_g10025T	Sarc4_g18755T	Sarc4_g10967T	Sarc4_g1027T	Sarc4_g10218T	Sarc4_g10061T	Sarc4_g10423T	Sarc4_g11610T	Sarc4_g11979T
Sarc4_g10047T	Sarc4_g20146T	Sarc4_g11230T	Sarc4_g10319T	Sarc4_g10463T	Sarc4_g10069T	Sarc4_g1049T	Sarc4_g11694T	Sarc4_g13123T
Sarc4_g10051T	Sarc4_g24460T	Sarc4_g12346T	Sarc4_g10871T	Sarc4_g10466T	Sarc4_g10093T	Sarc4_g1053T	Sarc4_g11822T	Sarc4_g1388T
Sarc4_g10096T	Sarc4_g25331T	Sarc4_g12348T	Sarc4_g11131T	Sarc4_g10537T	Sarc4_g10099T_Sarc4_g10100T	Sarc4_g10550T	Sarc4_g11915T	Sarc4_g1561T
Sarc4_g100T	Sarc4_g25406T	Sarc4_g12584T	Sarc4_g1153T	Sarc4_g10757T	Sarc4_g10101T	Sarc4_g10558T	Sarc4_g12340T	Sarc4_g15817T
Sarc4_g1011T	Sarc4_g28319T	Sarc4_g12737T	Sarc4_g11684T	Sarc4_g10791T	Sarc4_g10113T	Sarc4_g10583T	Sarc4_g12730T	Sarc4_g1700T
Sarc4_g10125T	Sarc4_g30301T	Sarc4_g13255T	Sarc4_g11833T	Sarc4_g10792T	Sarc4_g10126T	Sarc4_g10742T	Sarc4_g12738T	Sarc4_g1795T
Sarc4_g10127T	Sarc4_g30615T	Sarc4_g14087T	Sarc4_g11918T	Sarc4_g10795T	Sarc4_g1014T	Sarc4_g10780T	Sarc4_g13641T	Sarc4_g18945T
Sarc4_g10147T	Sarc4_g4894T	Sarc4_g14490T	Sarc4_g11968T	Sarc4_g10895T	Sarc4_g10160T	Sarc4_g10781T	Sarc4_g1368T	Sarc4_g19934T
Sarc4_g10158T	Sarc4_g5177T	Sarc4_g14587T	Sarc4_g12109T	Sarc4_g10973T	Sarc4_g10165T	Sarc4_g10848T	Sarc4_g14844T	Sarc4_g19954T
Sarc4_g10168T	Sarc4_g8900T	Sarc4_g14591T	Sarc4_g13297T	Sarc4_g10985T	Sarc4_g10180T	Sarc4_g10875T	Sarc4_g1487T	Sarc4_g20696T
Sarc4_g1016T	align_id:159302|asmbl_4321	Sarc4_g14593T	Sarc4_g13544T	Sarc4_g11117T	Sarc4_g10205T	Sarc4_g10988T	Sarc4_g16674T	Sarc4_g22741T
Sarc4_g10203T	align_id:169020|asmbl_14039	Sarc4_g15023T	Sarc4_g14036T	Sarc4_g11142T	Sarc4_g10244T	Sarc4_g10995T	Sarc4_g17414T	Sarc4_g22955T
Sarc4_g10217T	align_id:184736|asmbl_29755	Sarc4_g15027T	Sarc4_g14932T	Sarc4_g11159T	Sarc4_g10247T	Sarc4_g10996T	Sarc4_g1756T	Sarc4_g24316T
Sarc4_g10223T		Sarc4_g15029T	Sarc4_g15141T	Sarc4_g11299T	Sarc4_g10251T	Sarc4_g11134T	Sarc4_g18274T	Sarc4_g24728T
Sarc4_g10225T		Sarc4_g15219T	Sarc4_g15811T	Sarc4_g11452T	Sarc4_g10350T	Sarc4_g11145T	Sarc4_g18969T	Sarc4_g24883T
Sarc4_g10227T		Sarc4_g15435T	Sarc4_g1685T	Sarc4_g11574T	Sarc4_g10398T	Sarc4_g11228T	Sarc4_g19042T	Sarc4_g25769T
Sarc4_g10230T		Sarc4_g15890T	Sarc4_g1695T	Sarc4_g11604T	Sarc4_g10400T	Sarc4_g1125T	Sarc4_g19108T	Sarc4_g25779T
Sarc4_g10233T		Sarc4_g15934T	Sarc4_g1696T	Sarc4_g11741T	Sarc4_g10401T	Sarc4_g11264T	Sarc4_g19156T	Sarc4_g26322T
Sarc4_g10246T		Sarc4_g16983T	Sarc4_g18378T	Sarc4_g11772T	Sarc4_g10410T	Sarc4_g11297T	Sarc4_g19990T	Sarc4_g2658T
Sarc4_g10248T		Sarc4_g18580T	Sarc4_g18532T	Sarc4_g11906T	Sarc4_g10422T	Sarc4_g11378T	Sarc4_g2117T	Sarc4_g26808T
Sarc4_g10250T		Sarc4_g18597T	Sarc4_g19181T	Sarc4_g11969T	Sarc4_g10425T	Sarc4_g11386T	Sarc4_g21233T	Sarc4_g26826T
Sarc4_g10273T		Sarc4_g19382T	Sarc4_g19349T	Sarc4_g1202T	Sarc4_g10465T	Sarc4_g11435T	Sarc4_g21483T	Sarc4_g26959T
Sarc4_g10274T		Sarc4_g19443T	Sarc4_g19530T	Sarc4_g12425T	Sarc4_g10506T	Sarc4_g11436T	Sarc4_g21619T	Sarc4_g27268T
Sarc4_g10276T		Sarc4_g19914T_Sarc4_g19915T	Sarc4_g19686T	Sarc4_g12653T	Sarc4_g1050T	Sarc4_g11437T	Sarc4_g21620T	Sarc4_g28146T
Sarc4_g10367T		Sarc4_g20805T	Sarc4_g19864T	Sarc4_g12659T	Sarc4_g10516T	Sarc4_g11439T	Sarc4_g22775T	Sarc4_g28410T
Sarc4_g10369T		Sarc4_g2118T	Sarc4_g19950T_Sarc4_g19951T	Sarc4_g1277T	Sarc4_g1055T	Sarc4_g11440T	Sarc4_g2318T	Sarc4_g29024T
Sarc4_g10375T		Sarc4_g21268T	Sarc4_g2226T	Sarc4_g12962T	Sarc4_g1056T	Sarc4_g1149T	Sarc4_g2346T	Sarc4_g29215T
Sarc4_g1038T		Sarc4_g21969T	Sarc4_g22454T	Sarc4_g13225T	Sarc4_g1057T	Sarc4_g11740T	Sarc4_g23670T	Sarc4_g31570T
Sarc4_g10399T		Sarc4_g22473T	Sarc4_g22880T	Sarc4_g13319T	Sarc4_g10584T	Sarc4_g11784T	Sarc4_g2396T	Sarc4_g32237T
Sarc4_g10418T		Sarc4_g22529T	Sarc4_g23012T	Sarc4_g13427T	Sarc4_g1060T	Sarc4_g11823T	Sarc4_g24329T	Sarc4_g32357T
Sarc4_g10420T		Sarc4_g22549T	Sarc4_g23249T	Sarc4_g1342T	Sarc4_g10614T	Sarc4_g11834T	Sarc4_g24336T	Sarc4_g33533T
Sarc4_g10421T		Sarc4_g22586T	Sarc4_g2341T	Sarc4_g13501T	Sarc4_g1070T	Sarc4_g11879T	Sarc4_g24783T	Sarc4_g33964T
Sarc4_g10429T		Sarc4_g22596T	Sarc4_g23861T	Sarc4_g13587T	Sarc4_g10721T	Sarc4_g11891T	Sarc4_g24785T	Sarc4_g4227T
Sarc4_g10430T		Sarc4_g22651T	Sarc4_g23892T	Sarc4_g13638T	Sarc4_g10739T	Sarc4_g11901T_Sarc4_g11902T_Sarc4_g11903T_Sarc4_g11904T	Sarc4_g25172T	Sarc4_g6942T
Sarc4_g10432T		Sarc4_g23247T	Sarc4_g24065T	Sarc4_g1370T	Sarc4_g10746T	Sarc4_g11911T	Sarc4_g25469T	Sarc4_g9215T
Sarc4_g10434T		Sarc4_g23433T	Sarc4_g2517T	Sarc4_g14177T	Sarc4_g1076T	Sarc4_g11914T	Sarc4_g26756T	Sarc4_g9294T
Sarc4_g10436T		Sarc4_g23851T	Sarc4_g25797T	Sarc4_g14234T	Sarc4_g10785T	Sarc4_g11990T	Sarc4_g27332T	Sarc4_g945T
Sarc4_g10437T		Sarc4_g23854T	Sarc4_g25857T	Sarc4_g14798T	Sarc4_g10866T	Sarc4_g11992T	Sarc4_g2804T	align_id:166444|asmbl_11463
Sarc4_g10508T		Sarc4_g23855T	Sarc4_g25982T	Sarc4_g14848T	Sarc4_g10876T	Sarc4_g12011T	Sarc4_g28194T
Sarc4_g1051T		Sarc4_g24078T	Sarc4_g26360T	Sarc4_g15381T	Sarc4_g10877T	Sarc4_g12027T	Sarc4_g2925T
Sarc4_g1052T		Sarc4_g24424T	Sarc4_g26459T	Sarc4_g15491T	Sarc4_g10887T	Sarc4_g12125T	Sarc4_g29982T
Sarc4_g10539T		Sarc4_g24634T	Sarc4_g26558T	Sarc4_g15636T	Sarc4_g10960T	Sarc4_g12219T	Sarc4_g2T
Sarc4_g10542T		Sarc4_g25652T	Sarc4_g26711T	Sarc4_g1678T	Sarc4_g10963T	Sarc4_g12261T	Sarc4_g30015T
Sarc4_g10553T		Sarc4_g25803T	Sarc4_g26729T	Sarc4_g1681T	Sarc4_g10986T	Sarc4_g12268T	Sarc4_g30136T
Sarc4_g10591T		Sarc4_g26598T	Sarc4_g28396T	Sarc4_g1683T	Sarc4_g11013T	Sarc4_g12269T	Sarc4_g31105T
Sarc4_g10595T		Sarc4_g2698T	Sarc4_g28444T	Sarc4_g16892T	Sarc4_g11015T	Sarc4_g12270T	Sarc4_g31106T
Sarc4_g10611T		Sarc4_g27194T	Sarc4_g28624T	Sarc4_g16981T	Sarc4_g11047T	Sarc4_g12421T	Sarc4_g31420T
Sarc4_g10612T		Sarc4_g27347T	Sarc4_g28696T	Sarc4_g17102T	Sarc4_g11052T	Sarc4_g12422T	Sarc4_g31485T
Sarc4_g10716T		Sarc4_g27539T	Sarc4_g29028T	Sarc4_g17426T	Sarc4_g11066T	Sarc4_g12429T	Sarc4_g31523T
Sarc4_g10720T		Sarc4_g27545T	Sarc4_g2909T	Sarc4_g182T	Sarc4_g11071T	Sarc4_g12449T	Sarc4_g31797T
Sarc4_g10723T		Sarc4_g28034T	Sarc4_g29192T	Sarc4_g1841T	Sarc4_g11072T	Sarc4_g12540T	Sarc4_g31882T
Sarc4_g1072T		Sarc4_g28431T	Sarc4_g29335T	Sarc4_g18550T	Sarc4_g11074T	Sarc4_g1254T	Sarc4_g32165T
Sarc4_g10741T		Sarc4_g28439T	Sarc4_g29850T	Sarc4_g18611T	Sarc4_g11075T	Sarc4_g12576T	Sarc4_g3286T
Sarc4_g10745T		Sarc4_g28447T	Sarc4_g30481T	Sarc4_g18638T	Sarc4_g1109T	Sarc4_g12634T	Sarc4_g33041T
Sarc4_g10793T		Sarc4_g29063T	Sarc4_g3052T	Sarc4_g18644T	Sarc4_g1110T	Sarc4_g1280T	Sarc4_g33539T
Sarc4_g10797T		Sarc4_g29155T	Sarc4_g30995T	Sarc4_g18702T	Sarc4_g11224T	Sarc4_g12899T	Sarc4_g3356T
Sarc4_g10851T		Sarc4_g29337T	Sarc4_g31030T	Sarc4_g18790T	Sarc4_g11225T	Sarc4_g12900T	Sarc4_g454T
Sarc4_g10852T		Sarc4_g29432T	Sarc4_g31873T	Sarc4_g1889T	Sarc4_g11233T	Sarc4_g13003T	Sarc4_g455T
Sarc4_g10853T		Sarc4_g29515T	Sarc4_g32612T_Sarc4_g32614T	Sarc4_g18997T	Sarc4_g1124T	Sarc4_g13081T	Sarc4_g456T
Sarc4_g10856T		Sarc4_g29740T	Sarc4_g32952T	Sarc4_g19001T	Sarc4_g11263T	Sarc4_g1310T	Sarc4_g5805T
Sarc4_g10857T		Sarc4_g29851T_Sarc4_g29852T	Sarc4_g33460T	Sarc4_g19058T	Sarc4_g11266T	Sarc4_g13196T	Sarc4_g6096T
Sarc4_g10859T		Sarc4_g30044T	Sarc4_g3391T	Sarc4_g19086T_Sarc4_g19087T	Sarc4_g11285T	Sarc4_g13256T	Sarc4_g6479T
Sarc4_g10863T_Sarc4_g10864T		Sarc4_g3018T	Sarc4_g3919T	Sarc4_g19173T	Sarc4_g11286T	Sarc4_g13257T	Sarc4_g6481T
Sarc4_g10884T		Sarc4_g30270T_Sarc4_g30271T	Sarc4_g42T	Sarc4_g19596T	Sarc4_g11298T	Sarc4_g13299T	Sarc4_g6483T
Sarc4_g10899T		Sarc4_g30303T	Sarc4_g450T	Sarc4_g19675T	Sarc4_g11305T	Sarc4_g13315T	Sarc4_g7668T
Sarc4_g10931T		Sarc4_g31382T	Sarc4_g451T	Sarc4_g19953T	Sarc4_g11306T	Sarc4_g13401T	Sarc4_g7915T
Sarc4_g10932T		Sarc4_g31795T	Sarc4_g5071T	Sarc4_g20076T	Sarc4_g11339T	Sarc4_g13502T	Sarc4_g7972T
Sarc4_g10944T		Sarc4_g31878T	Sarc4_g5512T	Sarc4_g2051T	Sarc4_g1135T_Sarc4_g1137T	Sarc4_g13637T	Sarc4_g8379T
Sarc4_g10947T		Sarc4_g32266T	Sarc4_g5751T	Sarc4_g20534T	Sarc4_g11430T	Sarc4_g13647T	Sarc4_g8456T
Sarc4_g10989T		Sarc4_g32743T_Sarc4_g32744T	Sarc4_g6389T	Sarc4_g20650T	Sarc4_g11431T	Sarc4_g1369T	Sarc4_g8469T
Sarc4_g10990T		Sarc4_g32764T	Sarc4_g6954T	Sarc4_g20729T	Sarc4_g11446T	Sarc4_g1380T	Sarc4_g9633T
Sarc4_g10999T		Sarc4_g32971T	Sarc4_g7453T	Sarc4_g20793T	Sarc4_g11453T	Sarc4_g13817T	align_id:159628|asmbl_4647
Sarc4_g11033T		Sarc4_g33335T	Sarc4_g7667T	Sarc4_g20881T	Sarc4_g11505T	Sarc4_g13861T	align_id:164662|asmbl_9681
Sarc4_g11045T		Sarc4_g33564T_Sarc4_g33565T_Sarc4_g33566T	Sarc4_g7798T	Sarc4_g20925T	Sarc4_g11564T	Sarc4_g13873T	align_id:165086|asmbl_10105
Sarc4_g11046T		Sarc4_g37T	Sarc4_g8308T	Sarc4_g21193T	Sarc4_g11600T	Sarc4_g14186T	align_id:174747|asmbl_19766
Sarc4_g11050T		Sarc4_g390T	Sarc4_g8526T	Sarc4_g2119T	Sarc4_g11601T	Sarc4_g14188T	align_id:179026|asmbl_24045
Sarc4_g11051T		Sarc4_g4174T	Sarc4_g9133T	Sarc4_g2120T	Sarc4_g11630T	Sarc4_g14285T
Sarc4_g11054T		Sarc4_g4385T	Sarc4_g9134T	Sarc4_g21307T	Sarc4_g11646T	Sarc4_g14287T
Sarc4_g11056T		Sarc4_g4888T	Sarc4_g9186T	Sarc4_g21886T	Sarc4_g11661T	Sarc4_g14289T
Sarc4_g11077T		Sarc4_g5150T	Sarc4_g9959T	Sarc4_g21915T	Sarc4_g11662T	Sarc4_g14344T
Sarc4_g1107T		Sarc4_g5873T		Sarc4_g22123T	Sarc4_g11672T	Sarc4_g14427T
Sarc4_g11080T		Sarc4_g611T		Sarc4_g2220T	Sarc4_g11693T	Sarc4_g14505T
Sarc4_g11126T		Sarc4_g6275T		Sarc4_g22307T_Sarc4_g22308T	Sarc4_g11698T	Sarc4_g14797T
Sarc4_g11128T		Sarc4_g6315T		Sarc4_g22415T	Sarc4_g11705T	Sarc4_g15144T
Sarc4_g11139T		Sarc4_g6457T		Sarc4_g22678T	Sarc4_g11716T	Sarc4_g15348T
Sarc4_g11140T		Sarc4_g6508T		Sarc4_g22903T	Sarc4_g11802T	Sarc4_g15349T
Sarc4_g11152T		Sarc4_g7038T		Sarc4_g22952T	Sarc4_g11807T	Sarc4_g15374T
Sarc4_g11187T		Sarc4_g722T		Sarc4_g22970T	Sarc4_g11848T	Sarc4_g1540T
Sarc4_g11188T		Sarc4_g7235T		Sarc4_g23030T	Sarc4_g11907T	Sarc4_g15487T
Sarc4_g11213T		Sarc4_g7334T		Sarc4_g23074T	Sarc4_g11909T	Sarc4_g15488T
Sarc4_g11214T		Sarc4_g8042T		Sarc4_g23118T	Sarc4_g11910T	Sarc4_g15493T
Sarc4_g11222T		Sarc4_g8063T		Sarc4_g23180T	Sarc4_g11912T	Sarc4_g15515T
Sarc4_g11227T		Sarc4_g8919T		Sarc4_g23228T	Sarc4_g11917T	Sarc4_g1564T
Sarc4_g11229T		Sarc4_g9551T		Sarc4_g23452T	Sarc4_g11919T	Sarc4_g16086T
Sarc4_g11232T		Sarc4_g9553T		Sarc4_g23594T	Sarc4_g11924T	Sarc4_g16414T
Sarc4_g11257T		Sarc4_g9748T		Sarc4_g23641T	Sarc4_g11927T	Sarc4_g16437T
Sarc4_g11258T		Sarc4_g9801T		Sarc4_g23690T	Sarc4_g11966T	Sarc4_g168T
Sarc4_g11261T				Sarc4_g23731T	Sarc4_g11967T	Sarc4_g169T
Sarc4_g11262T				Sarc4_g23912T	Sarc4_g12012T_Sarc4_g12014T	Sarc4_g17471T
Sarc4_g11265T				Sarc4_g23931T	Sarc4_g12015T	Sarc4_g17769T
Sarc4_g11274T				Sarc4_g23987T	Sarc4_g1201T	Sarc4_g178T
Sarc4_g11283T				Sarc4_g24059T	Sarc4_g12026T	Sarc4_g18096T
Sarc4_g11287T				Sarc4_g24096T	Sarc4_g12053T	Sarc4_g18176T
Sarc4_g11290T				Sarc4_g24147T	Sarc4_g12068T	Sarc4_g18279T
Sarc4_g11309T				Sarc4_g2446T	Sarc4_g1206T	Sarc4_g18280T
Sarc4_g11357T				Sarc4_g24514T	Sarc4_g12110T	Sarc4_g18477T
Sarc4_g11358T				Sarc4_g24701T	Sarc4_g12200T	Sarc4_g18576T
Sarc4_g1136T				Sarc4_g24756T	Sarc4_g12214T	Sarc4_g18600T
Sarc4_g11374T				Sarc4_g24786T	Sarc4_g12217T	Sarc4_g18656T
Sarc4_g11384T				Sarc4_g24788T	Sarc4_g12220T	Sarc4_g18751T
Sarc4_g11385T				Sarc4_g24789T	Sarc4_g12225T	Sarc4_g1876T_Sarc4_g1877T
Sarc4_g11387T				Sarc4_g24826T	Sarc4_g12228T	Sarc4_g18814T
Sarc4_g1138T				Sarc4_g25096T	Sarc4_g12229T	Sarc4_g18905T
Sarc4_g11394T				Sarc4_g25348T	Sarc4_g12255T	Sarc4_g18947T
Sarc4_g11398T				Sarc4_g2574T	Sarc4_g12273T	Sarc4_g19109T
Sarc4_g11399T				Sarc4_g2576T	Sarc4_g12277T	Sarc4_g19286T
Sarc4_g11408T				Sarc4_g25951T	Sarc4_g12281T	Sarc4_g19293T
Sarc4_g11434T				Sarc4_g26117T	Sarc4_g12282T	Sarc4_g19294T
Sarc4_g11442T				Sarc4_g26119T	Sarc4_g12285T	Sarc4_g19299T
Sarc4_g11450T				Sarc4_g26147T	Sarc4_g12336T	Sarc4_g19412T
Sarc4_g11477T				Sarc4_g26170T	Sarc4_g12339T	Sarc4_g19428T
Sarc4_g11478T				Sarc4_g26250T	Sarc4_g12341T	Sarc4_g19430T
Sarc4_g11479T				Sarc4_g26262T_Sarc4_g26261T	Sarc4_g12342T	Sarc4_g19515T
Sarc4_g11501T				Sarc4_g26275T	Sarc4_g12368T_Sarc4_g12369T	Sarc4_g19523T
Sarc4_g11504T				Sarc4_g26396T	Sarc4_g12373T	Sarc4_g19792T
Sarc4_g11566T				Sarc4_g2646T	Sarc4_g12374T	Sarc4_g19795T
Sarc4_g11567T				Sarc4_g26655T	Sarc4_g12424T	Sarc4_g19888T
Sarc4_g11572T				Sarc4_g26863T	Sarc4_g12463T	Sarc4_g1996T
Sarc4_g11608T				Sarc4_g26908T	Sarc4_g12534T	Sarc4_g20070T_Sarc4_g20071T
Sarc4_g11629T				Sarc4_g26949T	Sarc4_g12535T	Sarc4_g2021T
Sarc4_g11645T				Sarc4_g27072T	Sarc4_g12541T_Sarc4_g12542T	Sarc4_g20515T
Sarc4_g11649T				Sarc4_g27095T	Sarc4_g12574T	Sarc4_g20649T
Sarc4_g11653T				Sarc4_g2766T	Sarc4_g12577T	Sarc4_g20T
Sarc4_g11663T				Sarc4_g27843T	Sarc4_g12580T	Sarc4_g2123T
Sarc4_g11664T				Sarc4_g2797T	Sarc4_g12581T	Sarc4_g2148T
Sarc4_g11667T				Sarc4_g2806T	Sarc4_g12582T	Sarc4_g2151T
Sarc4_g11674T				Sarc4_g28153T	Sarc4_g12583T	Sarc4_g21856T
Sarc4_g11677T_Sarc4_g11678T				Sarc4_g28408T	Sarc4_g12586T	Sarc4_g21967T
Sarc4_g11680T				Sarc4_g28687T	Sarc4_g12589T	Sarc4_g21T
Sarc4_g11690T				Sarc4_g28742T	Sarc4_g1258T	Sarc4_g22036T
Sarc4_g1169T				Sarc4_g28744T	Sarc4_g12599T	Sarc4_g22116T
Sarc4_g11703T				Sarc4_g28745T	Sarc4_g1259T	Sarc4_g22423T
Sarc4_g11711T				Sarc4_g28787T	Sarc4_g12614T	Sarc4_g2253T_Sarc4_g2254T
Sarc4_g11712T				Sarc4_g29070T	Sarc4_g12619T	Sarc4_g22624T
Sarc4_g11713T				Sarc4_g2907T	Sarc4_g12620T	Sarc4_g22626T
Sarc4_g11731T				Sarc4_g2929T	Sarc4_g12671T	Sarc4_g2271T
Sarc4_g11732T				Sarc4_g29425T	Sarc4_g12678T	Sarc4_g22907T
Sarc4_g11733T				Sarc4_g29573T	Sarc4_g1279T	Sarc4_g22916T
Sarc4_g11737T				Sarc4_g29857T	Sarc4_g12816T_Sarc4_g12819T	Sarc4_g22949T
Sarc4_g11742T				Sarc4_g30181T	Sarc4_g12922T	Sarc4_g22969T
Sarc4_g11765T				Sarc4_g30202T	Sarc4_g12953T	Sarc4_g22T
Sarc4_g11773T				Sarc4_g3050T	Sarc4_g12959T	Sarc4_g23068T
Sarc4_g11774T				Sarc4_g30515T	Sarc4_g12982T	Sarc4_g23147T
Sarc4_g11783T				Sarc4_g30771T	Sarc4_g12987T	Sarc4_g23213T
Sarc4_g11785T				Sarc4_g31129T	Sarc4_g13053T	Sarc4_g23305T
Sarc4_g11786T				Sarc4_g31193T	Sarc4_g13071T	Sarc4_g23307T
Sarc4_g11813T				Sarc4_g31270T	Sarc4_g13087T	Sarc4_g23356T
Sarc4_g11815T				Sarc4_g31654T	Sarc4_g13117T	Sarc4_g23413T
Sarc4_g11830T				Sarc4_g31655T_Sarc4_g31656T	Sarc4_g13186T	Sarc4_g2344T
Sarc4_g11843T				Sarc4_g31668T	Sarc4_g13198T	Sarc4_g23450T
Sarc4_g11877T				Sarc4_g31699T	Sarc4_g13223T	Sarc4_g23458T
Sarc4_g11880T				Sarc4_g31700T	Sarc4_g13294T	Sarc4_g2348T
Sarc4_g11882T				Sarc4_g31737T	Sarc4_g13302T	Sarc4_g23581T
Sarc4_g11883T				Sarc4_g31773T	Sarc4_g13329T	Sarc4_g23622T
Sarc4_g11884T				Sarc4_g32046T	Sarc4_g1332T	Sarc4_g23625T
Sarc4_g11893T				Sarc4_g32071T	Sarc4_g13331T	Sarc4_g23669T
Sarc4_g11925T				Sarc4_g32201T	Sarc4_g13335T	Sarc4_g23703T
Sarc4_g11965T				Sarc4_g32229T_Sarc4_g32230T	Sarc4_g13358T	Sarc4_g23768T
Sarc4_g11970T_Sarc4_g11971T				Sarc4_g32262T	Sarc4_g13359T	Sarc4_g23871T
Sarc4_g1197T				Sarc4_g3246T	Sarc4_g1337T	Sarc4_g23897T
Sarc4_g11988T				Sarc4_g32504T	Sarc4_g13387T	Sarc4_g23904T
Sarc4_g11995T				Sarc4_g32549T	Sarc4_g13400T	Sarc4_g23909T
Sarc4_g12003T				Sarc4_g32689T	Sarc4_g13402T	Sarc4_g23924T
Sarc4_g12004T				Sarc4_g3276T	Sarc4_g1340T	Sarc4_g24085T
Sarc4_g12007T				Sarc4_g33038T	Sarc4_g13475T	Sarc4_g24197T
Sarc4_g12008T				Sarc4_g3312T	Sarc4_g13497T	Sarc4_g24321T
Sarc4_g12023T				Sarc4_g3319T	Sarc4_g13530T	Sarc4_g24357T
Sarc4_g12055T				Sarc4_g33276T	Sarc4_g13574T	Sarc4_g24358T
Sarc4_g12056T				Sarc4_g33444T_Sarc4_g33445T	Sarc4_g13578T	Sarc4_g24443T
Sarc4_g12060T				Sarc4_g33452T	Sarc4_g1362T	Sarc4_g24444T
Sarc4_g12064T				Sarc4_g33571T	Sarc4_g13642T	Sarc4_g24636T
Sarc4_g12072T				Sarc4_g33882T	Sarc4_g13648T	Sarc4_g24637T
Sarc4_g1208T				Sarc4_g33956T	Sarc4_g13706T_Sarc4_g13707T	Sarc4_g24640T
Sarc4_g12106T				Sarc4_g33957T_Sarc4_g33963T	Sarc4_g1371T	Sarc4_g24726T
Sarc4_g12111T				Sarc4_g3520T	Sarc4_g13747T	Sarc4_g24811T
Sarc4_g12131T				Sarc4_g3559T	Sarc4_g13753T	Sarc4_g24821T
Sarc4_g12202T				Sarc4_g396T	Sarc4_g13824T	Sarc4_g24854T
Sarc4_g12210T				Sarc4_g3983T	Sarc4_g13872T	Sarc4_g24897T
Sarc4_g12211T				Sarc4_g3985T	Sarc4_g13874T	Sarc4_g24898T
Sarc4_g12215T				Sarc4_g3986T	Sarc4_g13881T	Sarc4_g24903T
Sarc4_g12223T				Sarc4_g4302T	Sarc4_g13885T	Sarc4_g24977T
Sarc4_g12232T				Sarc4_g4336T	Sarc4_g13888T	Sarc4_g24980T
Sarc4_g12257T				Sarc4_g4391T	Sarc4_g13889T	Sarc4_g24981T
Sarc4_g12272T				Sarc4_g4508T	Sarc4_g1389T	Sarc4_g25033T
Sarc4_g12276T				Sarc4_g4875T	Sarc4_g13967T	Sarc4_g25123T
Sarc4_g12308T				Sarc4_g502T	Sarc4_g13986T	Sarc4_g25155T
Sarc4_g1231T				Sarc4_g5185T	Sarc4_g13988T	Sarc4_g25176T
Sarc4_g1232T				Sarc4_g5421T	Sarc4_g14081T	Sarc4_g25253T
Sarc4_g12365T				Sarc4_g5509T	Sarc4_g14084T	Sarc4_g25328T
Sarc4_g12389T				Sarc4_g5579T	Sarc4_g14092T	Sarc4_g25453T
Sarc4_g12390T				Sarc4_g6080T	Sarc4_g14095T	Sarc4_g25454T
Sarc4_g12427T				Sarc4_g6098T	Sarc4_g14119T_Sarc4_g14120T	Sarc4_g25555T
Sarc4_g12428T				Sarc4_g6125T	Sarc4_g14137T	Sarc4_g25558T
Sarc4_g12430T				Sarc4_g6200T_Sarc4_g6203T	Sarc4_g14178T_Sarc4_g14179T	Sarc4_g25679T
Sarc4_g12453T				Sarc4_g6292T	Sarc4_g14181T	Sarc4_g25681T
Sarc4_g12454T				Sarc4_g6489T	Sarc4_g14189T	Sarc4_g25689T_Sarc4_g25688T
Sarc4_g12464T_Sarc4_g12467T				Sarc4_g6542T	Sarc4_g14227T	Sarc4_g25709T
Sarc4_g12472T				Sarc4_g6968T	Sarc4_g14228T	Sarc4_g25781T
Sarc4_g12473T				Sarc4_g6990T	Sarc4_g1423T	Sarc4_g25784T
Sarc4_g12515T				Sarc4_g7001T	Sarc4_g14243T	Sarc4_g25882T
Sarc4_g12516T				Sarc4_g7165T	Sarc4_g14274T	Sarc4_g25883T
Sarc4_g12517T				Sarc4_g7201T	Sarc4_g1427T	Sarc4_g2600T
Sarc4_g12530T				Sarc4_g7368T	Sarc4_g14339T	Sarc4_g2604T
Sarc4_g1253T				Sarc4_g8050T	Sarc4_g14397T	Sarc4_g2606T
Sarc4_g1255T				Sarc4_g8151T	Sarc4_g14403T	Sarc4_g26144T
Sarc4_g1256T				Sarc4_g8162T	Sarc4_g14414T	Sarc4_g26255T
Sarc4_g1257T				Sarc4_g8293T	Sarc4_g14421T	Sarc4_g26447T
Sarc4_g12587T				Sarc4_g8428T	Sarc4_g14422T	Sarc4_g2651T
Sarc4_g12594T				Sarc4_g8971T	Sarc4_g14428T	Sarc4_g26534T
Sarc4_g12601T				Sarc4_g9311T	Sarc4_g14429T	Sarc4_g26712T
Sarc4_g12603T				Sarc4_g9354T	Sarc4_g14500T	Sarc4_g26725T
Sarc4_g12604T				Sarc4_g9372T	Sarc4_g14501T	Sarc4_g26753T
Sarc4_g12605T				Sarc4_g9495T	Sarc4_g14544T	Sarc4_g26757T
Sarc4_g12662T				Sarc4_g986T	Sarc4_g14565T	Sarc4_g26932T
Sarc4_g12669T				align_id:161779|asmbl_6798	Sarc4_g14611T	Sarc4_g26961T
Sarc4_g12717T					Sarc4_g14635T	Sarc4_g26993T
Sarc4_g12763T					Sarc4_g14672T	Sarc4_g27001T
Sarc4_g12765T					Sarc4_g14685T	Sarc4_g27063T
Sarc4_g12798T					Sarc4_g14697T	Sarc4_g27065T
Sarc4_g12833T					Sarc4_g14698T	Sarc4_g27104T
Sarc4_g12834T					Sarc4_g14700T	Sarc4_g27124T
Sarc4_g12882T					Sarc4_g14701T	Sarc4_g27193T
Sarc4_g12884T					Sarc4_g14713T	Sarc4_g27299T
Sarc4_g12890T					Sarc4_g14718T	Sarc4_g27643T
Sarc4_g12901T					Sarc4_g14721T	Sarc4_g28074T
Sarc4_g12902T					Sarc4_g14722T_Sarc4_g14723T	Sarc4_g28327T
Sarc4_g12903T					Sarc4_g14724T_Sarc4_g14725T	Sarc4_g28344T
Sarc4_g12904T					Sarc4_g14770T	Sarc4_g28347T
Sarc4_g12915T					Sarc4_g14794T	Sarc4_g28542T
Sarc4_g12917T					Sarc4_g14851T	Sarc4_g28599T
Sarc4_g12919T					Sarc4_g14868T	Sarc4_g2859T
Sarc4_g12923T_Sarc4_g12924T					Sarc4_g1490T	Sarc4_g28602T
Sarc4_g12954T					Sarc4_g1491T	Sarc4_g28604T_Sarc4_g28606T
Sarc4_g12955T					Sarc4_g1492T	Sarc4_g28680T
Sarc4_g12956T					Sarc4_g14935T	Sarc4_g2871T
Sarc4_g13056T					Sarc4_g1493T	Sarc4_g28740T
Sarc4_g13057T					Sarc4_g1494T	Sarc4_g2876T
Sarc4_g13058T					Sarc4_g1495T	Sarc4_g28934T
Sarc4_g13080T					Sarc4_g14961T	Sarc4_g29073T
Sarc4_g1312T					Sarc4_g1502T	Sarc4_g29101T
Sarc4_g1313T					Sarc4_g15052T	Sarc4_g29126T
Sarc4_g1315T					Sarc4_g15086T	Sarc4_g29296T
Sarc4_g13221T					Sarc4_g15089T	Sarc4_g29305T
Sarc4_g13246T					Sarc4_g15126T	Sarc4_g29323T
Sarc4_g13254T					Sarc4_g15142T	Sarc4_g2936T
Sarc4_g13260T					Sarc4_g1514T	Sarc4_g29389T
Sarc4_g13289T					Sarc4_g15177T	Sarc4_g29464T
Sarc4_g13292T					Sarc4_g15199T	Sarc4_g29465T
Sarc4_g13320T					Sarc4_g1520T	Sarc4_g29478T
Sarc4_g13321T					Sarc4_g15229T	Sarc4_g29727T
Sarc4_g13324T					Sarc4_g15293T	Sarc4_g29755T
Sarc4_g13325T					Sarc4_g15315T	Sarc4_g29845T
Sarc4_g13326T_Sarc4_g13327T					Sarc4_g1532T	Sarc4_g29864T
Sarc4_g13388T					Sarc4_g15346T	Sarc4_g29865T
Sarc4_g1339T					Sarc4_g15347T	Sarc4_g29912T
Sarc4_g13415T					Sarc4_g15359T	Sarc4_g29914T
Sarc4_g13473T					Sarc4_g15360T	Sarc4_g29915T
Sarc4_g13488T					Sarc4_g15429T	Sarc4_g29919T
Sarc4_g13500T					Sarc4_g1542T	Sarc4_g29965T
Sarc4_g13512T					Sarc4_g15431T	Sarc4_g29981T
Sarc4_g13546T					Sarc4_g15432T	Sarc4_g30011T
Sarc4_g1363T					Sarc4_g15457T	Sarc4_g30013T
Sarc4_g13640T					Sarc4_g15465T	Sarc4_g30139T
Sarc4_g13643T					Sarc4_g15475T	Sarc4_g30200T
Sarc4_g13708T					Sarc4_g15485T	Sarc4_g30288T
Sarc4_g13724T					Sarc4_g15495T	Sarc4_g30299T
Sarc4_g13725T					Sarc4_g15527T	Sarc4_g30349T
Sarc4_g13727T					Sarc4_g15583T	Sarc4_g3051T
Sarc4_g1372T					Sarc4_g1563T	Sarc4_g3066T
Sarc4_g1373T					Sarc4_g15641T	Sarc4_g30776T
Sarc4_g13748T					Sarc4_g157T	Sarc4_g30788T
Sarc4_g13823T					Sarc4_g15810T	Sarc4_g31028T
Sarc4_g13825T					Sarc4_g15814T	Sarc4_g31101T
Sarc4_g13826T					Sarc4_g1585T	Sarc4_g31134T
Sarc4_g13871T					Sarc4_g1587T	Sarc4_g31290T
Sarc4_g13882T					Sarc4_g15896T	Sarc4_g31452T
Sarc4_g1392T					Sarc4_g15933T	Sarc4_g31468T
Sarc4_g13969T					Sarc4_g15998T	Sarc4_g31660T
Sarc4_g13970T					Sarc4_g16005T	Sarc4_g31813T
Sarc4_g14123T					Sarc4_g16006T	Sarc4_g31838T
Sarc4_g14124T					Sarc4_g16017T	Sarc4_g31954T
Sarc4_g1417T					Sarc4_g16035T	Sarc4_g32290T
Sarc4_g14180T					Sarc4_g16087T	Sarc4_g32297T
Sarc4_g1420T					Sarc4_g16093T	Sarc4_g32332T
Sarc4_g14241T					Sarc4_g16095T	Sarc4_g32414T
Sarc4_g14340T					Sarc4_g16147T	Sarc4_g32416T
Sarc4_g14404T					Sarc4_g16148T	Sarc4_g32506T
Sarc4_g14426T					Sarc4_g161T	Sarc4_g32507T
Sarc4_g1444T					Sarc4_g16263T	Sarc4_g32555T
Sarc4_g14465T					Sarc4_g162T	Sarc4_g32556T
Sarc4_g14488T					Sarc4_g16434T	Sarc4_g32559T
Sarc4_g14503T					Sarc4_g1646T	Sarc4_g32582T
Sarc4_g14510T					Sarc4_g16472T	Sarc4_g32587T
Sarc4_g14512T					Sarc4_g16482T	Sarc4_g32589T
Sarc4_g14534T					Sarc4_g16563T	Sarc4_g3261T
Sarc4_g14562T					Sarc4_g16664T	Sarc4_g32676T
Sarc4_g14584T					Sarc4_g1674T	Sarc4_g32697T
Sarc4_g14630T					Sarc4_g1680T	Sarc4_g32703T
Sarc4_g14631T					Sarc4_g1692T	Sarc4_g32973T
Sarc4_g14639T					Sarc4_g16T	Sarc4_g3298T
Sarc4_g14716T					Sarc4_g17146T	Sarc4_g33401T
Sarc4_g14717T					Sarc4_g171T	Sarc4_g33603T
Sarc4_g14726T					Sarc4_g17203T	Sarc4_g33717T
Sarc4_g1472T					Sarc4_g17269T	Sarc4_g33878T
Sarc4_g14748T					Sarc4_g172T	Sarc4_g33946T
Sarc4_g14750T					Sarc4_g1733T	Sarc4_g3512T
Sarc4_g1483T					Sarc4_g1738T	Sarc4_g3515T
Sarc4_g14842T					Sarc4_g1739T	Sarc4_g3526T
Sarc4_g14845T					Sarc4_g17415T	Sarc4_g356T
Sarc4_g14849T					Sarc4_g17422T_Sarc4_g17423T	Sarc4_g3593T
Sarc4_g14895T					Sarc4_g17424T	Sarc4_g3609T
Sarc4_g14933T					Sarc4_g17544T	Sarc4_g3670T
Sarc4_g14934T					Sarc4_g17605T	Sarc4_g380T
Sarc4_g14936T					Sarc4_g17607T	Sarc4_g381T
Sarc4_g14937T					Sarc4_g17770T	Sarc4_g4094T
Sarc4_g1497T					Sarc4_g1792T	Sarc4_g4095T
Sarc4_g15004T					Sarc4_g1793T	Sarc4_g4128T
Sarc4_g1503T					Sarc4_g18097T	Sarc4_g4129T
Sarc4_g15045T					Sarc4_g18098T	Sarc4_g4151T
Sarc4_g15056T					Sarc4_g18105T	Sarc4_g4185T
Sarc4_g15059T					Sarc4_g18106T	Sarc4_g4211T
Sarc4_g15060T					Sarc4_g18107T	Sarc4_g4300T_Sarc4_g4301T
Sarc4_g15061T					Sarc4_g18139T	Sarc4_g4383T
Sarc4_g15062T					Sarc4_g18175T	Sarc4_g4450T
Sarc4_g15064T					Sarc4_g18180T	Sarc4_g4492T
Sarc4_g15067T					Sarc4_g18222T	Sarc4_g457T
Sarc4_g1511T					Sarc4_g18237T	Sarc4_g4720T
Sarc4_g15127T					Sarc4_g18242T	Sarc4_g4806T
Sarc4_g15203T					Sarc4_g18423T	Sarc4_g4840T
Sarc4_g1521T					Sarc4_g18459T	Sarc4_g4934T
Sarc4_g15262T					Sarc4_g18475T	Sarc4_g4938T
Sarc4_g15313T					Sarc4_g18484T	Sarc4_g49T
Sarc4_g15350T					Sarc4_g18542T	Sarc4_g5067T
Sarc4_g15356T					Sarc4_g18554T	Sarc4_g5147T
Sarc4_g15357T					Sarc4_g18581T	Sarc4_g5198T
Sarc4_g15364T					Sarc4_g18584T_Sarc4_g18585T	Sarc4_g5221T
Sarc4_g15375T					Sarc4_g18586T	Sarc4_g5225T
Sarc4_g1537T					Sarc4_g18595T	Sarc4_g5227T
Sarc4_g15397T					Sarc4_g18601T	Sarc4_g5228T
Sarc4_g1539T					Sarc4_g18603T	Sarc4_g5271T
Sarc4_g15400T					Sarc4_g18628T	Sarc4_g5423T
Sarc4_g15480T					Sarc4_g18629T	Sarc4_g5424T
Sarc4_g15481T					Sarc4_g18637T	Sarc4_g5430T
Sarc4_g15560T					Sarc4_g18654T	Sarc4_g5775T
Sarc4_g15561T					Sarc4_g18676T	Sarc4_g5839T
Sarc4_g1556T					Sarc4_g18703T	Sarc4_g5909T
Sarc4_g1557T					Sarc4_g18705T	Sarc4_g6020T
Sarc4_g1567T					Sarc4_g18709T	Sarc4_g6040T
Sarc4_g15877T					Sarc4_g18718T_Sarc4_g18720T	Sarc4_g6073T
Sarc4_g1594T					Sarc4_g18757T	Sarc4_g6138T
Sarc4_g15987T					Sarc4_g18788T	Sarc4_g6140T
Sarc4_g16102T					Sarc4_g18805T	Sarc4_g62T
Sarc4_g16211T					Sarc4_g1880T	Sarc4_g6374T
Sarc4_g16262T					Sarc4_g18815T	Sarc4_g6384T
Sarc4_g16264T					Sarc4_g18823T	Sarc4_g6488T
Sarc4_g16454T					Sarc4_g1885T	Sarc4_g6534T
Sarc4_g16481T					Sarc4_g18896T	Sarc4_g664T
Sarc4_g16564T					Sarc4_g18902T	Sarc4_g6708T
Sarc4_g165T					Sarc4_g18949T	Sarc4_g6881T
Sarc4_g16669T					Sarc4_g18962T	Sarc4_g6902T
Sarc4_g16670T					Sarc4_g18967T	Sarc4_g6941T
Sarc4_g16695T					Sarc4_g18993T	Sarc4_g703T
Sarc4_g1669T					Sarc4_g18996T	Sarc4_g7057T
Sarc4_g1671T_Sarc4_g1672T					Sarc4_g19005T	Sarc4_g7058T
Sarc4_g1675T					Sarc4_g19018T	Sarc4_g7272T
Sarc4_g1676T					Sarc4_g1901T	Sarc4_g7318T
Sarc4_g16799T					Sarc4_g1903T	Sarc4_g7589T
Sarc4_g1682T					Sarc4_g19040T	Sarc4_g7650T
Sarc4_g16893T					Sarc4_g19076T	Sarc4_g7717T
Sarc4_g1691T					Sarc4_g19261T	Sarc4_g7932T
Sarc4_g1693T					Sarc4_g19283T	Sarc4_g794T
Sarc4_g1694T					Sarc4_g19304T	Sarc4_g8022T
Sarc4_g17033T					Sarc4_g19305T	Sarc4_g8023T
Sarc4_g1721T					Sarc4_g19335T	Sarc4_g8057T
Sarc4_g1722T					Sarc4_g19358T	Sarc4_g8059T
Sarc4_g1723T					Sarc4_g19410T	Sarc4_g8060T
Sarc4_g17350T					Sarc4_g19424T_Sarc4_g19425T	Sarc4_g8061T
Sarc4_g1736T					Sarc4_g19431T	Sarc4_g8062T
Sarc4_g1740T					Sarc4_g19446T	Sarc4_g8117T
Sarc4_g17416T					Sarc4_g19455T	Sarc4_g8128T
Sarc4_g17418T					Sarc4_g19465T	Sarc4_g8195T
Sarc4_g17473T					Sarc4_g19466T	Sarc4_g8304T
Sarc4_g17550T					Sarc4_g194T_Sarc4_g195T_Sarc4_g196T	Sarc4_g8380T
Sarc4_g17561T					Sarc4_g19517T	Sarc4_g8905T
Sarc4_g1758T					Sarc4_g19520T_Sarc4_g19522T	Sarc4_g8927T
Sarc4_g17626T					Sarc4_g19525T	Sarc4_g9050T
Sarc4_g17719T					Sarc4_g19575T	Sarc4_g9151T
Sarc4_g17720T					Sarc4_g19576T	Sarc4_g9172T
Sarc4_g17721T					Sarc4_g19583T	Sarc4_g9181T
Sarc4_g17722T					Sarc4_g19614T	Sarc4_g9263T
Sarc4_g17723T					Sarc4_g19616T	Sarc4_g9264T
Sarc4_g17798T					Sarc4_g19622T	Sarc4_g9295T
Sarc4_g1788T					Sarc4_g19647T	Sarc4_g9396T
Sarc4_g17900T					Sarc4_g19703T	Sarc4_g9399T
Sarc4_g17962T					Sarc4_g19706T	Sarc4_g9616T
Sarc4_g17967T					Sarc4_g19738T	Sarc4_g9620T
Sarc4_g18018T					Sarc4_g19743T	Sarc4_g976T
Sarc4_g18081T					Sarc4_g19748T	Sarc4_g9777T
Sarc4_g18085T					Sarc4_g19749T	Sarc4_g9806T
Sarc4_g18086T					Sarc4_g19768T_Sarc4_g19769T	Sarc4_g9821T
Sarc4_g18091T					Sarc4_g19793T	Sarc4_g9960T
Sarc4_g180T					Sarc4_g19794T	align_id:155270|asmbl_289
Sarc4_g18104T					Sarc4_g19796T	align_id:156394|asmbl_1413
Sarc4_g18282T					Sarc4_g19797T	align_id:157681|asmbl_2700
Sarc4_g18338T					Sarc4_g19858T	align_id:159445|asmbl_4464
Sarc4_g1838T					Sarc4_g19866T	align_id:159666|asmbl_4685
Sarc4_g18418T					Sarc4_g19905T	align_id:164879|asmbl_9898
Sarc4_g18527T					Sarc4_g19906T	align_id:170458|asmbl_15477
Sarc4_g18530T					Sarc4_g19931T	align_id:176671|asmbl_21690
Sarc4_g18536T					Sarc4_g19959T	align_id:178037|asmbl_23056
Sarc4_g18537T					Sarc4_g19963T	align_id:179672|asmbl_24691
Sarc4_g18538T					Sarc4_g19986T	align_id:179673|asmbl_24692
Sarc4_g18551T					Sarc4_g20007T	align_id:179675|asmbl_24694
Sarc4_g18557T					Sarc4_g20011T	align_id:185629|asmbl_30648
Sarc4_g18558T					Sarc4_g20059T	align_id:191672|asmbl_36691
Sarc4_g1857T					Sarc4_g20067T	align_id:195206|asmbl_40225
Sarc4_g18598T					Sarc4_g20103T
Sarc4_g18642T					Sarc4_g20193T
Sarc4_g18659T					Sarc4_g20195T
Sarc4_g18660T					Sarc4_g20200T
Sarc4_g18704T					Sarc4_g20223T
Sarc4_g18707T					Sarc4_g20225T
Sarc4_g18708T					Sarc4_g20226T
Sarc4_g18730T					Sarc4_g2023T
Sarc4_g18753T					Sarc4_g2034T
Sarc4_g1875T					Sarc4_g2037T
Sarc4_g18787T					Sarc4_g2038T
Sarc4_g18800T					Sarc4_g20423T
Sarc4_g18803T					Sarc4_g20621T
Sarc4_g18806T					Sarc4_g20622T
Sarc4_g18807T					Sarc4_g20648T
Sarc4_g18808T					Sarc4_g20695T
Sarc4_g18817T					Sarc4_g20757T
Sarc4_g18819T					Sarc4_g20806T
Sarc4_g1881T					Sarc4_g2080T
Sarc4_g18824T					Sarc4_g20864T
Sarc4_g18826T					Sarc4_g20865T
Sarc4_g18834T					Sarc4_g20873T
Sarc4_g1886T					Sarc4_g20907T
Sarc4_g18879T					Sarc4_g20920T_Sarc4_g20921T
Sarc4_g18887T					Sarc4_g20992T
Sarc4_g18890T					Sarc4_g21070T
Sarc4_g18903T					Sarc4_g2110T
Sarc4_g18912T					Sarc4_g2111T
Sarc4_g18915T					Sarc4_g2112T
Sarc4_g18944T					Sarc4_g21238T
Sarc4_g18955T					Sarc4_g21242T
Sarc4_g18959T_Sarc4_g18960T					Sarc4_g21287T
Sarc4_g18961T					Sarc4_g2128T
Sarc4_g18990T					Sarc4_g21336T
Sarc4_g18991T					Sarc4_g21361T
Sarc4_g19000T					Sarc4_g21366T
Sarc4_g1904T					Sarc4_g21441T
Sarc4_g19078T					Sarc4_g21466T
Sarc4_g19079T					Sarc4_g2150T
Sarc4_g19106T					Sarc4_g21545T_Sarc4_g21546T
Sarc4_g19112T					Sarc4_g21553T
Sarc4_g19113T					Sarc4_g2167T
Sarc4_g19114T					Sarc4_g2170T
Sarc4_g19134T					Sarc4_g21730T
Sarc4_g19182T					Sarc4_g21802T
Sarc4_g19232T					Sarc4_g21806T
Sarc4_g19263T					Sarc4_g21874T
Sarc4_g19277T					Sarc4_g2188T
Sarc4_g1927T					Sarc4_g22015T
Sarc4_g19288T					Sarc4_g22059T
Sarc4_g19295T					Sarc4_g22078T
Sarc4_g19296T					Sarc4_g22083T
Sarc4_g19332T					Sarc4_g22093T
Sarc4_g19333T					Sarc4_g22097T
Sarc4_g19338T					Sarc4_g22147T_Sarc4_g22146T
Sarc4_g19356T_Sarc4_g19357T_Sarc4_g19353T					Sarc4_g2217T
Sarc4_g19373T					Sarc4_g22283T
Sarc4_g19429T					Sarc4_g22383T
Sarc4_g19456T					Sarc4_g22394T
Sarc4_g19457T					Sarc4_g22396T
Sarc4_g19471T					Sarc4_g2240T
Sarc4_g19478T					Sarc4_g22411T
Sarc4_g19479T					Sarc4_g22413T
Sarc4_g19487T					Sarc4_g22430T
Sarc4_g19489T					Sarc4_g22433T
Sarc4_g19490T					Sarc4_g22460T
Sarc4_g19491T					Sarc4_g22482T
Sarc4_g19492T					Sarc4_g22514T
Sarc4_g19494T					Sarc4_g22515T
Sarc4_g19495T					Sarc4_g22548T
Sarc4_g19496T					Sarc4_g22551T
Sarc4_g19504T					Sarc4_g2255T
Sarc4_g19519T					Sarc4_g22629T
Sarc4_g19526T					Sarc4_g22645T
Sarc4_g19527T					Sarc4_g22646T
Sarc4_g19529T					Sarc4_g22685T
Sarc4_g19589T					Sarc4_g2276T
Sarc4_g19591T					Sarc4_g22776T
Sarc4_g19592T					Sarc4_g22830T
Sarc4_g19609T					Sarc4_g22842T
Sarc4_g19620T					Sarc4_g22861T
Sarc4_g19621T					Sarc4_g22862T
Sarc4_g19624T					Sarc4_g22864T_Sarc4_g22865T
Sarc4_g1964T					Sarc4_g2288T
Sarc4_g19705T					Sarc4_g2289T
Sarc4_g19745T					Sarc4_g22904T
Sarc4_g19746T					Sarc4_g22908T
Sarc4_g19767T					Sarc4_g22912T
Sarc4_g19798T					Sarc4_g22924T
Sarc4_g19832T_Sarc4_g19833T					Sarc4_g22948T
Sarc4_g19834T					Sarc4_g22950T
Sarc4_g19845T					Sarc4_g22975T
Sarc4_g19848T					Sarc4_g22978T
Sarc4_g19849T					Sarc4_g22979T
Sarc4_g19870T					Sarc4_g22981T
Sarc4_g19871T					Sarc4_g23005T
Sarc4_g19872T					Sarc4_g23010T
Sarc4_g19873T					Sarc4_g23065T
Sarc4_g19882T					Sarc4_g23102T
Sarc4_g19907T					Sarc4_g23121T
Sarc4_g19910T					Sarc4_g23164T
Sarc4_g19911T					Sarc4_g23165T
Sarc4_g19927T					Sarc4_g23166T
Sarc4_g19929T					Sarc4_g23174T
Sarc4_g19935T					Sarc4_g23176T
Sarc4_g19936T					Sarc4_g23191T
Sarc4_g19960T					Sarc4_g23195T
Sarc4_g19966T					Sarc4_g23196T
Sarc4_g19983T					Sarc4_g23229T
Sarc4_g19988T					Sarc4_g23230T
Sarc4_g19989T					Sarc4_g23257T
Sarc4_g1998T					Sarc4_g2337T
Sarc4_g19992T					Sarc4_g23381T
Sarc4_g1999T					Sarc4_g23407T
Sarc4_g20001T					Sarc4_g23408T
Sarc4_g20002T					Sarc4_g23409T
Sarc4_g20005T					Sarc4_g23418T
Sarc4_g20006T					Sarc4_g23457T
Sarc4_g2000T					Sarc4_g23477T
Sarc4_g20013T					Sarc4_g23479T
Sarc4_g20017T					Sarc4_g23535T
Sarc4_g20023T_Sarc4_g20024T					Sarc4_g23536T
Sarc4_g20039T					Sarc4_g23593T
Sarc4_g20055T					Sarc4_g23604T
Sarc4_g2005T					Sarc4_g2362T_Sarc4_g2363T
Sarc4_g20072T					Sarc4_g23640T
Sarc4_g2010T					Sarc4_g2364T_Sarc4_g2365T
Sarc4_g2011T					Sarc4_g23664T
Sarc4_g20177T					Sarc4_g23686T
Sarc4_g20198T					Sarc4_g23702T
Sarc4_g20201T					Sarc4_g23727T
Sarc4_g20253T					Sarc4_g23759T
Sarc4_g20288T_Sarc4_g20289T					Sarc4_g23764T
Sarc4_g2030T					Sarc4_g23765T
Sarc4_g2035T					Sarc4_g23766T
Sarc4_g2036T					Sarc4_g2381T
Sarc4_g20383T					Sarc4_g2383T
Sarc4_g2039T					Sarc4_g23893T
Sarc4_g20422T					Sarc4_g23894T
Sarc4_g20477T					Sarc4_g23896T
Sarc4_g20478T					Sarc4_g23906T
Sarc4_g20483T					Sarc4_g23917T
Sarc4_g20532T					Sarc4_g23919T
Sarc4_g20627T					Sarc4_g23922T
Sarc4_g20635T					Sarc4_g23988T
Sarc4_g20647T					Sarc4_g23989T
Sarc4_g20685T					Sarc4_g23991T
Sarc4_g20694T					Sarc4_g23992T_Sarc4_g23996T
Sarc4_g2070T					Sarc4_g2399T
Sarc4_g20745T					Sarc4_g23T
Sarc4_g2074T					Sarc4_g24013T
Sarc4_g2075T					Sarc4_g24024T
Sarc4_g20786T					Sarc4_g24061T
Sarc4_g2082T					Sarc4_g24084T
Sarc4_g20838T					Sarc4_g24119T
Sarc4_g20862T					Sarc4_g24128T
Sarc4_g20924T					Sarc4_g24144T
Sarc4_g20930T					Sarc4_g24145T
Sarc4_g2096T					Sarc4_g24155T
Sarc4_g2114T					Sarc4_g24159T
Sarc4_g21195T					Sarc4_g24161T
Sarc4_g21214T					Sarc4_g24165T
Sarc4_g2122T					Sarc4_g2418T
Sarc4_g2125T					Sarc4_g24198T
Sarc4_g21272T					Sarc4_g2419T
Sarc4_g21285T					Sarc4_g24201T
Sarc4_g21286T					Sarc4_g24208T
Sarc4_g21288T					Sarc4_g2422T
Sarc4_g21359T					Sarc4_g24235T
Sarc4_g21367T					Sarc4_g24237T
Sarc4_g21368T					Sarc4_g24238T
Sarc4_g21369T					Sarc4_g24239T
Sarc4_g21418T					Sarc4_g24247T
Sarc4_g2149T					Sarc4_g2424T
Sarc4_g21505T					Sarc4_g24287T
Sarc4_g21529T					Sarc4_g2428T
Sarc4_g21544T					Sarc4_g24297T
Sarc4_g21552T					Sarc4_g24298T
Sarc4_g21559T					Sarc4_g24323T
Sarc4_g21591T					Sarc4_g24324T
Sarc4_g21595T					Sarc4_g24331T
Sarc4_g21625T					Sarc4_g24338T
Sarc4_g21677T					Sarc4_g2433T
Sarc4_g21678T					Sarc4_g24365T
Sarc4_g21685T					Sarc4_g24375T
Sarc4_g2169T					Sarc4_g24392T
Sarc4_g21759T					Sarc4_g24401T
Sarc4_g21760T					Sarc4_g24448T_Sarc4_g24450T
Sarc4_g2187T					Sarc4_g24452T
Sarc4_g22012T					Sarc4_g24453T
Sarc4_g22016T					Sarc4_g24461T
Sarc4_g22033T					Sarc4_g24513T
Sarc4_g22073T					Sarc4_g24620T
Sarc4_g22077T					Sarc4_g24621T
Sarc4_g22082T					Sarc4_g24622T
Sarc4_g22114T					Sarc4_g24623T
Sarc4_g2225T					Sarc4_g24630T
Sarc4_g22284T					Sarc4_g24652T
Sarc4_g22285T					Sarc4_g24660T
Sarc4_g22306T					Sarc4_g24695T
Sarc4_g22310T					Sarc4_g24740T
Sarc4_g22311T					Sarc4_g24753T
Sarc4_g22380T					Sarc4_g24754T
Sarc4_g22381T					Sarc4_g24782T
Sarc4_g22393T					Sarc4_g24810T
Sarc4_g22424T					Sarc4_g24818T
Sarc4_g22425T					Sarc4_g24819T
Sarc4_g2242T					Sarc4_g24820T
Sarc4_g2243T					Sarc4_g24851T
Sarc4_g22456T					Sarc4_g24855T
Sarc4_g22459T					Sarc4_g2489T
Sarc4_g22474T					Sarc4_g24901T
Sarc4_g22477T					Sarc4_g24902T
Sarc4_g22494T					Sarc4_g25002T
Sarc4_g22495T					Sarc4_g25042T
Sarc4_g2252T					Sarc4_g25052T
Sarc4_g22543T					Sarc4_g25054T
Sarc4_g22547T					Sarc4_g25075T
Sarc4_g22552T					Sarc4_g25077T
Sarc4_g22554T					Sarc4_g25128T
Sarc4_g22556T					Sarc4_g25135T
Sarc4_g22557T					Sarc4_g25154T
Sarc4_g22565T					Sarc4_g2518T
Sarc4_g22577T					Sarc4_g25195T
Sarc4_g2257T					Sarc4_g2524T
Sarc4_g22595T					Sarc4_g25264T
Sarc4_g22603T					Sarc4_g25338T_Sarc4_g25340T_Sarc4_g25342T_Sarc4_g25343T
Sarc4_g22607T					Sarc4_g25351T
Sarc4_g22614T					Sarc4_g25436T
Sarc4_g22616T					Sarc4_g25437T
Sarc4_g22617T					Sarc4_g25452T
Sarc4_g22618T					Sarc4_g25457T
Sarc4_g22647T					Sarc4_g25460T
Sarc4_g22648T					Sarc4_g25465T
Sarc4_g22650T					Sarc4_g25466T
Sarc4_g22655T					Sarc4_g25467T
Sarc4_g22684T					Sarc4_g25505T
Sarc4_g22688T_Sarc4_g22689T					Sarc4_g25571T
Sarc4_g22692T					Sarc4_g25640T
Sarc4_g22727T					Sarc4_g25655T
Sarc4_g22742T					Sarc4_g25685T
Sarc4_g22746T					Sarc4_g25686T
Sarc4_g22749T					Sarc4_g25704T
Sarc4_g2275T					Sarc4_g25705T
Sarc4_g22771T					Sarc4_g25772T
Sarc4_g22773T					Sarc4_g25787T
Sarc4_g2279T					Sarc4_g25793T
Sarc4_g22827T					Sarc4_g25795T
Sarc4_g2282T					Sarc4_g25798T
Sarc4_g22833T					Sarc4_g25801T
Sarc4_g22881T_Sarc4_g22882T					Sarc4_g25804T
Sarc4_g22884T					Sarc4_g25855T
Sarc4_g22885T					Sarc4_g25878T
Sarc4_g22892T					Sarc4_g25948T
Sarc4_g22895T					Sarc4_g25974T
Sarc4_g22900T					Sarc4_g26006T_Sarc4_g26007T
Sarc4_g22906T					Sarc4_g2601T
Sarc4_g22909T					Sarc4_g26029T
Sarc4_g2290T					Sarc4_g26035T
Sarc4_g22951T					Sarc4_g26064T
Sarc4_g22980T					Sarc4_g26069T
Sarc4_g22996T					Sarc4_g26070T
Sarc4_g23011T					Sarc4_g26071T
Sarc4_g23014T					Sarc4_g26072T
Sarc4_g23018T					Sarc4_g26073T
Sarc4_g23026T					Sarc4_g26079T
Sarc4_g23031T					Sarc4_g26111T
Sarc4_g23034T					Sarc4_g26112T
Sarc4_g23038T					Sarc4_g26145T
Sarc4_g23066T					Sarc4_g26161T
Sarc4_g23069T_Sarc4_g23070T					Sarc4_g26162T
Sarc4_g23072T					Sarc4_g26217T
Sarc4_g23081T					Sarc4_g26231T
Sarc4_g23083T					Sarc4_g26234T_Sarc4_g26235T
Sarc4_g23084T					Sarc4_g26240T_Sarc4_g26241T
Sarc4_g23085T					Sarc4_g26259T
Sarc4_g23086T					Sarc4_g26260T
Sarc4_g23145T					Sarc4_g26263T_Sarc4_g26264T
Sarc4_g23146T					Sarc4_g26284T
Sarc4_g23167T					Sarc4_g26285T
Sarc4_g23179T					Sarc4_g26286T
Sarc4_g23182T					Sarc4_g26291T_Sarc4_g26292T
Sarc4_g23187T					Sarc4_g26312T
Sarc4_g23188T					Sarc4_g26313T
Sarc4_g23192T_Sarc4_g23193T					Sarc4_g26315T
Sarc4_g23204T					Sarc4_g26347T
Sarc4_g2320T					Sarc4_g26363T
Sarc4_g23210T					Sarc4_g26389T
Sarc4_g23215T					Sarc4_g26391T
Sarc4_g2322T					Sarc4_g26395T
Sarc4_g23248T					Sarc4_g26446T
Sarc4_g2324T					Sarc4_g26506T
Sarc4_g23250T					Sarc4_g26564T
Sarc4_g23261T					Sarc4_g26567T_Sarc4_g26568T
Sarc4_g23264T					Sarc4_g26569T
Sarc4_g23309T_Sarc4_g23310T					Sarc4_g26570T
Sarc4_g23377T					Sarc4_g26608T
Sarc4_g23379T					Sarc4_g26609T
Sarc4_g23393T					Sarc4_g2660T
Sarc4_g23402T_Sarc4_g23403T					Sarc4_g26620T
Sarc4_g23406T					Sarc4_g26652T
Sarc4_g23437T					Sarc4_g26653T
Sarc4_g23455T					Sarc4_g26679T
Sarc4_g23456T					Sarc4_g26687T
Sarc4_g23460T					Sarc4_g26688T
Sarc4_g23475T					Sarc4_g26707T
Sarc4_g2347T					Sarc4_g26710T
Sarc4_g23496T					Sarc4_g26716T
Sarc4_g23574T					Sarc4_g26718T
Sarc4_g23579T					Sarc4_g26727T
Sarc4_g23580T					Sarc4_g26744T
Sarc4_g23592T					Sarc4_g26746T
Sarc4_g23597T					Sarc4_g26748T
Sarc4_g23602T					Sarc4_g26802T
Sarc4_g23638T					Sarc4_g26806T
Sarc4_g23644T					Sarc4_g26807T
Sarc4_g23650T					Sarc4_g26811T
Sarc4_g23676T					Sarc4_g26866T
Sarc4_g23713T					Sarc4_g26869T
Sarc4_g23719T					Sarc4_g26875T
Sarc4_g2371T					Sarc4_g26904T
Sarc4_g23720T					Sarc4_g26910T
Sarc4_g2372T					Sarc4_g26928T
Sarc4_g23755T					Sarc4_g26931T
Sarc4_g23758T					Sarc4_g26940T_Sarc4_g26941T
Sarc4_g23760T					Sarc4_g26942T
Sarc4_g23769T					Sarc4_g26943T
Sarc4_g23771T					Sarc4_g26972T
Sarc4_g2379T					Sarc4_g26994T
Sarc4_g23847T_Sarc4_g23849T					Sarc4_g27035T
Sarc4_g23850T					Sarc4_g27066T
Sarc4_g23865T					Sarc4_g2708T
Sarc4_g23870T					Sarc4_g27093T
Sarc4_g23902T					Sarc4_g2710T
Sarc4_g23911T					Sarc4_g27121T
Sarc4_g23913T					Sarc4_g27126T
Sarc4_g23920T					Sarc4_g27171T
Sarc4_g23921T					Sarc4_g27176T
Sarc4_g23928T					Sarc4_g27177T
Sarc4_g23930T					Sarc4_g27188T
Sarc4_g2397T					Sarc4_g27206T
Sarc4_g23980T					Sarc4_g27212T
Sarc4_g23982T					Sarc4_g27214T
Sarc4_g23983T					Sarc4_g27230T
Sarc4_g2402T					Sarc4_g2729T
Sarc4_g24050T					Sarc4_g27309T_Sarc4_g27312T
Sarc4_g24076T					Sarc4_g27345T
Sarc4_g24086T					Sarc4_g27566T
Sarc4_g24088T					Sarc4_g27570T
Sarc4_g24089T					Sarc4_g27768T
Sarc4_g24090T					Sarc4_g27784T
Sarc4_g24091T					Sarc4_g27835T
Sarc4_g24092T					Sarc4_g27836T_Sarc4_g27838T
Sarc4_g24093T					Sarc4_g27885T
Sarc4_g24157T					Sarc4_g2790T
Sarc4_g24160T					Sarc4_g28001T
Sarc4_g24171T					Sarc4_g28018T
Sarc4_g24172T					Sarc4_g28019T
Sarc4_g24209T					Sarc4_g28020T
Sarc4_g24212T					Sarc4_g28021T
Sarc4_g24214T					Sarc4_g28118T
Sarc4_g24225T					Sarc4_g28119T
Sarc4_g24226T					Sarc4_g28128T
Sarc4_g24232T					Sarc4_g28165T
Sarc4_g24246T					Sarc4_g28183T
Sarc4_g2425T					Sarc4_g28186T
Sarc4_g24288T					Sarc4_g28217T
Sarc4_g24289T					Sarc4_g2824T
Sarc4_g24290T					Sarc4_g28282T
Sarc4_g24291T					Sarc4_g28288T
Sarc4_g24293T_Sarc4_g24294T					Sarc4_g28304T
Sarc4_g24295T					Sarc4_g28306T
Sarc4_g24300T					Sarc4_g28342T
Sarc4_g24309T					Sarc4_g28345T
Sarc4_g24317T					Sarc4_g28409T
Sarc4_g24318T					Sarc4_g2841T
Sarc4_g24319T					Sarc4_g28434T
Sarc4_g2431T					Sarc4_g28442T
Sarc4_g24320T					Sarc4_g28446T
Sarc4_g24362T					Sarc4_g2852T
Sarc4_g24387T					Sarc4_g28538T
Sarc4_g24391T					Sarc4_g28598T
Sarc4_g24393T					Sarc4_g28601T
Sarc4_g24420T					Sarc4_g28622T
Sarc4_g24423T					Sarc4_g28623T
Sarc4_g24425T					Sarc4_g28647T
Sarc4_g24454T					Sarc4_g28648T
Sarc4_g24463T					Sarc4_g28688T
Sarc4_g2447T					Sarc4_g28692T
Sarc4_g2448T					Sarc4_g28728T
Sarc4_g24526T					Sarc4_g28731T
Sarc4_g24527T					Sarc4_g28738T
Sarc4_g24528T					Sarc4_g28741T
Sarc4_g24529T					Sarc4_g28765T
Sarc4_g24536T					Sarc4_g2877T
Sarc4_g24537T					Sarc4_g2879T
Sarc4_g24539T					Sarc4_g2880T
Sarc4_g24540T					Sarc4_g28877T
Sarc4_g24619T					Sarc4_g28881T
Sarc4_g24673T					Sarc4_g28924T
Sarc4_g24692T					Sarc4_g28984T
Sarc4_g24702T					Sarc4_g28986T
Sarc4_g24703T					Sarc4_g2898T
Sarc4_g24719T					Sarc4_g28991T
Sarc4_g24721T					Sarc4_g2899T_Sarc4_g2900T
Sarc4_g24741T					Sarc4_g29012T
Sarc4_g24746T					Sarc4_g29040T
Sarc4_g24747T					Sarc4_g29043T
Sarc4_g24793T					Sarc4_g2904T
Sarc4_g24795T					Sarc4_g29129T_Sarc4_g29131T
Sarc4_g24807T					Sarc4_g29134T
Sarc4_g24841T					Sarc4_g29136T
Sarc4_g24842T					Sarc4_g29139T
Sarc4_g24878T					Sarc4_g29141T
Sarc4_g24886T					Sarc4_g29142T
Sarc4_g24899T					Sarc4_g29143T
Sarc4_g24904T					Sarc4_g29144T
Sarc4_g24916T					Sarc4_g29146T
Sarc4_g24927T					Sarc4_g29147T
Sarc4_g24938T					Sarc4_g2915T
Sarc4_g24957T					Sarc4_g2916T
Sarc4_g2495T					Sarc4_g29220T
Sarc4_g2498T					Sarc4_g29297T
Sarc4_g25005T					Sarc4_g29299T
Sarc4_g25006T					Sarc4_g29304T
Sarc4_g25011T					Sarc4_g29332T
Sarc4_g25013T					Sarc4_g29343T
Sarc4_g25020T					Sarc4_g2934T
Sarc4_g25040T					Sarc4_g2938T
Sarc4_g25078T					Sarc4_g29396T_Sarc4_g29397T
Sarc4_g25107T					Sarc4_g29398T
Sarc4_g25108T					Sarc4_g29420T
Sarc4_g25113T					Sarc4_g29424T
Sarc4_g25157T					Sarc4_g29433T
Sarc4_g25181T					Sarc4_g29463T
Sarc4_g25198T					Sarc4_g29468T
Sarc4_g2520T					Sarc4_g29480T
Sarc4_g2525T					Sarc4_g29525T
Sarc4_g25262T					Sarc4_g2952T
Sarc4_g25295T					Sarc4_g2953T
Sarc4_g25347T					Sarc4_g29599T_Sarc4_g29598T
Sarc4_g25407T					Sarc4_g29600T
Sarc4_g25419T					Sarc4_g29607T
Sarc4_g25432T					Sarc4_g29715T
Sarc4_g25441T					Sarc4_g29717T
Sarc4_g25447T					Sarc4_g29725T
Sarc4_g25448T					Sarc4_g29728T
Sarc4_g25449T					Sarc4_g29734T
Sarc4_g25455T					Sarc4_g29742T
Sarc4_g25474T					Sarc4_g29747T
Sarc4_g25548T					Sarc4_g29750T
Sarc4_g25562T					Sarc4_g29756T
Sarc4_g25569T					Sarc4_g29777T
Sarc4_g25578T					Sarc4_g29778T
Sarc4_g2559T					Sarc4_g29786T
Sarc4_g25647T					Sarc4_g29832T
Sarc4_g25708T					Sarc4_g29837T
Sarc4_g25710T					Sarc4_g29848T
Sarc4_g25713T					Sarc4_g29854T
Sarc4_g25714T					Sarc4_g29855T
Sarc4_g25757T					Sarc4_g29941T
Sarc4_g25758T					Sarc4_g30076T
Sarc4_g25770T					Sarc4_g30118T
Sarc4_g25780T					Sarc4_g30120T
Sarc4_g25782T					Sarc4_g30126T
Sarc4_g25788T					Sarc4_g30172T
Sarc4_g25802T					Sarc4_g30182T
Sarc4_g25812T					Sarc4_g30195T
Sarc4_g25813T					Sarc4_g30197T
Sarc4_g25815T					Sarc4_g30198T
Sarc4_g25826T					Sarc4_g30221T
Sarc4_g25827T					Sarc4_g30229T
Sarc4_g25829T					Sarc4_g30260T
Sarc4_g25832T					Sarc4_g30262T
Sarc4_g25873T					Sarc4_g30263T
Sarc4_g25876T					Sarc4_g30264T
Sarc4_g25881T					Sarc4_g30272T
Sarc4_g25942T					Sarc4_g30276T
Sarc4_g25946T					Sarc4_g30308T
Sarc4_g25947T					Sarc4_g30311T
Sarc4_g25978T					Sarc4_g30390T
Sarc4_g25992T_Sarc4_g25993T					Sarc4_g30410T
Sarc4_g26065T					Sarc4_g30423T
Sarc4_g26078T					Sarc4_g30441T
Sarc4_g2607T					Sarc4_g30518T
Sarc4_g26086T					Sarc4_g30534T
Sarc4_g26092T					Sarc4_g30535T
Sarc4_g26107T					Sarc4_g30548T
Sarc4_g26139T					Sarc4_g30619T
Sarc4_g26140T_Sarc4_g26141T					Sarc4_g30719T
Sarc4_g26142T					Sarc4_g30757T
Sarc4_g26146T					Sarc4_g30772T
Sarc4_g26151T					Sarc4_g30773T
Sarc4_g26157T_Sarc4_g26158T					Sarc4_g30774T_Sarc4_g30775T
Sarc4_g26160T					Sarc4_g30845T
Sarc4_g26171T					Sarc4_g30895T
Sarc4_g26189T					Sarc4_g30896T
Sarc4_g26208T					Sarc4_g30899T
Sarc4_g26233T					Sarc4_g30918T
Sarc4_g26236T					Sarc4_g30945T
Sarc4_g26256T					Sarc4_g30966T
Sarc4_g26321T					Sarc4_g30993T
Sarc4_g26325T					Sarc4_g30997T
Sarc4_g26350T					Sarc4_g31050T
Sarc4_g26355T					Sarc4_g31091T
Sarc4_g26356T					Sarc4_g31112T
Sarc4_g26358T					Sarc4_g31113T
Sarc4_g26361T					Sarc4_g31171T
Sarc4_g26364T					Sarc4_g31191T
Sarc4_g26380T					Sarc4_g31192T
Sarc4_g26385T					Sarc4_g31202T
Sarc4_g26398T					Sarc4_g31228T
Sarc4_g26403T					Sarc4_g31231T
Sarc4_g2641T					Sarc4_g31238T
Sarc4_g26461T					Sarc4_g31239T
Sarc4_g2652T					Sarc4_g31328T
Sarc4_g2654T					Sarc4_g31379T
Sarc4_g26550T					Sarc4_g31381T
Sarc4_g26554T					Sarc4_g31384T
Sarc4_g2655T					Sarc4_g31415T
Sarc4_g26560T					Sarc4_g31423T_Sarc4_g31424T
Sarc4_g26571T					Sarc4_g31471T
Sarc4_g26574T					Sarc4_g31472T
Sarc4_g26575T					Sarc4_g31506T
Sarc4_g26601T					Sarc4_g31508T
Sarc4_g26603T					Sarc4_g31522T
Sarc4_g26619T					Sarc4_g31534T
Sarc4_g2664T					Sarc4_g31551T
Sarc4_g2668T					Sarc4_g31576T
Sarc4_g26695T					Sarc4_g31577T
Sarc4_g26696T					Sarc4_g31631T
Sarc4_g26708T					Sarc4_g31673T
Sarc4_g26715T					Sarc4_g31707T
Sarc4_g26742T					Sarc4_g31735T
Sarc4_g26743T					Sarc4_g31751T
Sarc4_g26749T					Sarc4_g31775T
Sarc4_g26751T					Sarc4_g31812T
Sarc4_g26758T					Sarc4_g31814T
Sarc4_g26800T					Sarc4_g31836T
Sarc4_g26801T					Sarc4_g31842T
Sarc4_g26803T					Sarc4_g31865T
Sarc4_g2680T					Sarc4_g31938T
Sarc4_g26817T					Sarc4_g31961T
Sarc4_g26819T					Sarc4_g31975T
Sarc4_g26820T					Sarc4_g31984T
Sarc4_g26823T					Sarc4_g31985T
Sarc4_g26824T					Sarc4_g31986T
Sarc4_g2682T					Sarc4_g32048T
Sarc4_g2684T					Sarc4_g32120T
Sarc4_g26868T					Sarc4_g32200T
Sarc4_g2687T					Sarc4_g32231T
Sarc4_g26890T					Sarc4_g32239T
Sarc4_g26895T					Sarc4_g32263T
Sarc4_g26896T					Sarc4_g32268T
Sarc4_g26898T					Sarc4_g32277T
Sarc4_g26901T					Sarc4_g32278T
Sarc4_g26903T					Sarc4_g32335T
Sarc4_g26905T					Sarc4_g32338T
Sarc4_g26906T					Sarc4_g32349T
Sarc4_g26922T					Sarc4_g32356T
Sarc4_g26968T					Sarc4_g32383T
Sarc4_g26996T					Sarc4_g32396T
Sarc4_g27009T					Sarc4_g32411T
Sarc4_g2701T					Sarc4_g32417T
Sarc4_g2703T					Sarc4_g32431T
Sarc4_g2704T					Sarc4_g32432T
Sarc4_g27061T					Sarc4_g3243T
Sarc4_g27064T					Sarc4_g32441T
Sarc4_g2706T					Sarc4_g32444T
Sarc4_g2707T					Sarc4_g3244T
Sarc4_g27089T					Sarc4_g32473T
Sarc4_g27092T					Sarc4_g3253T
Sarc4_g2711T					Sarc4_g3255T
Sarc4_g27123T					Sarc4_g32560T
Sarc4_g2715T					Sarc4_g32561T
Sarc4_g27207T					Sarc4_g32588T
Sarc4_g27208T					Sarc4_g32594T
Sarc4_g27213T					Sarc4_g32608T
Sarc4_g27215T					Sarc4_g32633T
Sarc4_g27220T					Sarc4_g3263T
Sarc4_g27225T					Sarc4_g32647T
Sarc4_g27226T					Sarc4_g32648T
Sarc4_g27273T					Sarc4_g32710T
Sarc4_g27298T					Sarc4_g32728T
Sarc4_g27337T					Sarc4_g32729T
Sarc4_g27338T					Sarc4_g32730T
Sarc4_g27344T					Sarc4_g32746T
Sarc4_g27541T					Sarc4_g32750T
Sarc4_g27546T					Sarc4_g32753T
Sarc4_g27560T					Sarc4_g32766T
Sarc4_g27617T					Sarc4_g32830T
Sarc4_g2765T					Sarc4_g32863T
Sarc4_g27755T					Sarc4_g32864T
Sarc4_g27766T					Sarc4_g3289T
Sarc4_g27782T					Sarc4_g32953T
Sarc4_g27783T					Sarc4_g3299T
Sarc4_g27809T					Sarc4_g33035T
Sarc4_g27832T					Sarc4_g33089T
Sarc4_g27833T					Sarc4_g33090T
Sarc4_g27839T					Sarc4_g3310T
Sarc4_g27846T					Sarc4_g33115T
Sarc4_g27869T					Sarc4_g33195T
Sarc4_g27871T					Sarc4_g33248T
Sarc4_g27886T					Sarc4_g33253T
Sarc4_g27889T					Sarc4_g3331T
Sarc4_g27899T					Sarc4_g3333T
Sarc4_g27908T					Sarc4_g33359T
Sarc4_g2791T					Sarc4_g33375T
Sarc4_g27928T					Sarc4_g33376T
Sarc4_g2798T					Sarc4_g33437T
Sarc4_g2800T					Sarc4_g33453T
Sarc4_g2802T					Sarc4_g33516T
Sarc4_g28039T_Sarc4_g28041T					Sarc4_g33518T
Sarc4_g28042T					Sarc4_g33520T
Sarc4_g2805T					Sarc4_g33526T
Sarc4_g28071T					Sarc4_g33538T
Sarc4_g28088T					Sarc4_g33540T
Sarc4_g28125T					Sarc4_g33563T
Sarc4_g28129T					Sarc4_g33567T
Sarc4_g28141T					Sarc4_g33577T
Sarc4_g28143T					Sarc4_g33594T
Sarc4_g28145T					Sarc4_g33602T
Sarc4_g28152T					Sarc4_g33604T
Sarc4_g28184T					Sarc4_g33619T
Sarc4_g28189T					Sarc4_g33624T
Sarc4_g28224T					Sarc4_g33668T
Sarc4_g28227T					Sarc4_g33718T
Sarc4_g28246T					Sarc4_g33719T
Sarc4_g28257T					Sarc4_g3372T
Sarc4_g28266T					Sarc4_g3373T
Sarc4_g28278T					Sarc4_g33763T
Sarc4_g28289T					Sarc4_g33771T
Sarc4_g28307T					Sarc4_g33773T
Sarc4_g28308T					Sarc4_g33794T
Sarc4_g28312T					Sarc4_g33805T
Sarc4_g28321T					Sarc4_g33813T
Sarc4_g28322T					Sarc4_g33815T
Sarc4_g28324T					Sarc4_g33816T
Sarc4_g28328T					Sarc4_g33900T
Sarc4_g28398T					Sarc4_g33901T
Sarc4_g28405T					Sarc4_g33902T
Sarc4_g28406T					Sarc4_g33903T
Sarc4_g28413T					Sarc4_g33907T_Sarc4_g33908T_Sarc4_g33909T
Sarc4_g28429T					Sarc4_g33923T
Sarc4_g28430T					Sarc4_g33927T
Sarc4_g28435T					Sarc4_g3468T
Sarc4_g28436T					Sarc4_g3475T
Sarc4_g28438T					Sarc4_g3528T
Sarc4_g28488T					Sarc4_g3551T
Sarc4_g28510T					Sarc4_g3602T
Sarc4_g28511T					Sarc4_g3603T
Sarc4_g28529T					Sarc4_g3666T
Sarc4_g28530T					Sarc4_g3669T
Sarc4_g28531T					Sarc4_g3671T
Sarc4_g28532T					Sarc4_g3683T
Sarc4_g28533T					Sarc4_g3684T
Sarc4_g28534T					Sarc4_g3704T_Sarc4_g3705T_Sarc4_g3706T
Sarc4_g28535T					Sarc4_g3712T
Sarc4_g28537T					Sarc4_g3714T
Sarc4_g28541T					Sarc4_g3715T
Sarc4_g2855T					Sarc4_g3764T
Sarc4_g28583T					Sarc4_g3769T_Sarc4_g3770T
Sarc4_g28585T					Sarc4_g3801T
Sarc4_g28586T					Sarc4_g3805T
Sarc4_g28600T					Sarc4_g3807T
Sarc4_g28603T					Sarc4_g3809T
Sarc4_g28609T					Sarc4_g3829T
Sarc4_g28615T					Sarc4_g3839T
Sarc4_g28618T					Sarc4_g384T
Sarc4_g28625T					Sarc4_g3914T
Sarc4_g28651T					Sarc4_g3916T
Sarc4_g2867T					Sarc4_g3952T_Sarc4_g3954T
Sarc4_g28684T					Sarc4_g3955T
Sarc4_g28685T					Sarc4_g398T
Sarc4_g28713T					Sarc4_g399T
Sarc4_g28730T					Sarc4_g4071T
Sarc4_g28733T					Sarc4_g4080T
Sarc4_g2873T					Sarc4_g408T
Sarc4_g2875T					Sarc4_g4096T
Sarc4_g28773T					Sarc4_g40T
Sarc4_g28786T					Sarc4_g4122T
Sarc4_g28789T					Sarc4_g4147T
Sarc4_g28804T					Sarc4_g4153T
Sarc4_g28805T					Sarc4_g4161T
Sarc4_g28835T					Sarc4_g4166T
Sarc4_g28922T					Sarc4_g4167T_Sarc4_g4168T
Sarc4_g28975T					Sarc4_g417T
Sarc4_g28981T					Sarc4_g4186T
Sarc4_g28985T					Sarc4_g418T
Sarc4_g28987T					Sarc4_g4194T
Sarc4_g28988T					Sarc4_g4196T
Sarc4_g28T					Sarc4_g4197T
Sarc4_g29010T					Sarc4_g4210T
Sarc4_g29030T					Sarc4_g4217T
Sarc4_g29031T					Sarc4_g4218T
Sarc4_g29032T					Sarc4_g4226T
Sarc4_g29069T					Sarc4_g4258T
Sarc4_g29071T					Sarc4_g4295T
Sarc4_g29093T					Sarc4_g4305T
Sarc4_g29094T					Sarc4_g4334T
Sarc4_g29095T_Sarc4_g29097T					Sarc4_g4380T
Sarc4_g29103T					Sarc4_g4396T
Sarc4_g29125T					Sarc4_g4440T
Sarc4_g29135T					Sarc4_g4481T
Sarc4_g29138T					Sarc4_g4506T
Sarc4_g29148T					Sarc4_g4573T
Sarc4_g29214T					Sarc4_g4596T
Sarc4_g29269T					Sarc4_g4671T
Sarc4_g2927T					Sarc4_g4672T
Sarc4_g29280T					Sarc4_g4673T
Sarc4_g29300T					Sarc4_g4687T
Sarc4_g2930T					Sarc4_g4710T
Sarc4_g2931T					Sarc4_g4815T
Sarc4_g29326T					Sarc4_g4817T
Sarc4_g29327T					Sarc4_g4828T
Sarc4_g29328T					Sarc4_g4833T_Sarc4_g4834T
Sarc4_g29329T					Sarc4_g486T
Sarc4_g2932T					Sarc4_g4877T
Sarc4_g29330T					Sarc4_g4880T
Sarc4_g29340T					Sarc4_g4923T
Sarc4_g29341T					Sarc4_g4925T
Sarc4_g29342T					Sarc4_g4926T_Sarc4_g4929T
Sarc4_g29391T					Sarc4_g4933T
Sarc4_g29392T					Sarc4_g4945T
Sarc4_g29399T					Sarc4_g4949T
Sarc4_g29400T					Sarc4_g4950T
Sarc4_g29401T					Sarc4_g5054T
Sarc4_g29402T					Sarc4_g505T
Sarc4_g29418T					Sarc4_g515T
Sarc4_g29456T					Sarc4_g5178T
Sarc4_g29457T					Sarc4_g5180T
Sarc4_g29466T					Sarc4_g5191T
Sarc4_g29512T					Sarc4_g5197T
Sarc4_g29524T					Sarc4_g5231T
Sarc4_g29576T					Sarc4_g5232T
Sarc4_g29578T					Sarc4_g5233T
Sarc4_g2959T					Sarc4_g5245T
Sarc4_g29604T					Sarc4_g5247T
Sarc4_g2960T					Sarc4_g5267T
Sarc4_g29611T					Sarc4_g5268T
Sarc4_g29635T					Sarc4_g5290T
Sarc4_g29716T					Sarc4_g5328T
Sarc4_g29718T					Sarc4_g5343T
Sarc4_g29720T					Sarc4_g5348T
Sarc4_g29723T					Sarc4_g5374T_Sarc4_g5376T
Sarc4_g29724T					Sarc4_g5399T
Sarc4_g29726T					Sarc4_g5427T
Sarc4_g2972T					Sarc4_g5432T
Sarc4_g29731T					Sarc4_g5450T
Sarc4_g29743T					Sarc4_g5582T
Sarc4_g29745T					Sarc4_g5583T
Sarc4_g29757T					Sarc4_g5584T
Sarc4_g29776T					Sarc4_g5612T
Sarc4_g29833T					Sarc4_g5615T
Sarc4_g29849T					Sarc4_g5616T
Sarc4_g29863T					Sarc4_g5668T
Sarc4_g29910T					Sarc4_g5733T
Sarc4_g29911T					Sarc4_g5742T
Sarc4_g29921T					Sarc4_g5763T
Sarc4_g29925T					Sarc4_g5765T
Sarc4_g29930T					Sarc4_g5767T
Sarc4_g29936T					Sarc4_g5772T
Sarc4_g29938T					Sarc4_g5796T_Sarc4_g5798T
Sarc4_g29939T					Sarc4_g5800T
Sarc4_g29940T					Sarc4_g5823T
Sarc4_g29943T					Sarc4_g5825T
Sarc4_g29963T					Sarc4_g586T
Sarc4_g30009T					Sarc4_g587T
Sarc4_g30047T					Sarc4_g5882T
Sarc4_g30048T					Sarc4_g5883T
Sarc4_g30049T					Sarc4_g5884T
Sarc4_g30051T					Sarc4_g5885T
Sarc4_g30058T					Sarc4_g5888T
Sarc4_g30068T					Sarc4_g5906T
Sarc4_g30075T					Sarc4_g5914T
Sarc4_g30114T					Sarc4_g5922T
Sarc4_g30122T					Sarc4_g5948T
Sarc4_g30125T					Sarc4_g5959T
Sarc4_g30138T					Sarc4_g5962T
Sarc4_g30140T					Sarc4_g5964T
Sarc4_g30169T_Sarc4_g30170T					Sarc4_g6004T
Sarc4_g3016T					Sarc4_g6018T
Sarc4_g30175T					Sarc4_g605T
Sarc4_g3019T					Sarc4_g6111T
Sarc4_g30205T					Sarc4_g6112T
Sarc4_g30209T					Sarc4_g6113T
Sarc4_g30213T					Sarc4_g6137T
Sarc4_g30225T					Sarc4_g613T
Sarc4_g30230T					Sarc4_g6144T
Sarc4_g30233T					Sarc4_g6181T
Sarc4_g30234T					Sarc4_g6205T
Sarc4_g30244T					Sarc4_g6256T
Sarc4_g30249T					Sarc4_g6273T
Sarc4_g30268T					Sarc4_g6279T
Sarc4_g30269T					Sarc4_g6361T
Sarc4_g30278T					Sarc4_g6362T
Sarc4_g30280T					Sarc4_g6364T
Sarc4_g30281T					Sarc4_g6375T
Sarc4_g30292T					Sarc4_g6382T
Sarc4_g30297T					Sarc4_g6399T
Sarc4_g30300T					Sarc4_g6400T
Sarc4_g30318T					Sarc4_g6430T
Sarc4_g30362T					Sarc4_g6438T
Sarc4_g3039T					Sarc4_g6499T
Sarc4_g3041T					Sarc4_g6537T
Sarc4_g30425T					Sarc4_g6556T
Sarc4_g30474T					Sarc4_g6557T
Sarc4_g30479T					Sarc4_g6558T_Sarc4_g6559T
Sarc4_g30480T					Sarc4_g6576T
Sarc4_g30538T					Sarc4_g6582T
Sarc4_g30559T_Sarc4_g30561T					Sarc4_g660T
Sarc4_g30562T					Sarc4_g6618T_Sarc4_g6619T
Sarc4_g30563T					Sarc4_g6622T
Sarc4_g30564T					Sarc4_g6650T
Sarc4_g30606T					Sarc4_g6653T
Sarc4_g30607T					Sarc4_g6705T
Sarc4_g30613T					Sarc4_g6854T_Sarc4_g6855T
Sarc4_g30616T					Sarc4_g6856T
Sarc4_g30631T					Sarc4_g6857T_Sarc4_g6858T
Sarc4_g3064T					Sarc4_g6859T
Sarc4_g3065T					Sarc4_g6863T
Sarc4_g30721T					Sarc4_g6884T
Sarc4_g30743T					Sarc4_g6885T
Sarc4_g30744T					Sarc4_g6886T
Sarc4_g30749T					Sarc4_g6887T
Sarc4_g30750T					Sarc4_g6916T
Sarc4_g30751T					Sarc4_g6934T
Sarc4_g30752T					Sarc4_g6946T
Sarc4_g30753T					Sarc4_g6947T
Sarc4_g30755T					Sarc4_g6974T
Sarc4_g30756T					Sarc4_g6984T
Sarc4_g3076T					Sarc4_g6988T
Sarc4_g30770T					Sarc4_g6991T
Sarc4_g3077T					Sarc4_g7011T
Sarc4_g30827T					Sarc4_g7014T
Sarc4_g30830T					Sarc4_g7036T_Sarc4_g7037T
Sarc4_g30831T					Sarc4_g706T
Sarc4_g30887T					Sarc4_g7175T
Sarc4_g30890T					Sarc4_g7202T
Sarc4_g30894T					Sarc4_g7203T
Sarc4_g30913T					Sarc4_g7216T
Sarc4_g30916T					Sarc4_g7225T
Sarc4_g30954T					Sarc4_g7241T
Sarc4_g30977T					Sarc4_g7255T
Sarc4_g30998T					Sarc4_g7287T
Sarc4_g31019T					Sarc4_g7362T
Sarc4_g31032T					Sarc4_g7404T_Sarc4_g7405T
Sarc4_g31053T					Sarc4_g7434T
Sarc4_g31084T					Sarc4_g7456T
Sarc4_g31088T					Sarc4_g7486T
Sarc4_g31090T					Sarc4_g7498T
Sarc4_g31092T					Sarc4_g7503T
Sarc4_g31098T					Sarc4_g7506T
Sarc4_g31110T					Sarc4_g7517T
Sarc4_g31130T					Sarc4_g7523T
Sarc4_g31132T					Sarc4_g7524T
Sarc4_g31133T					Sarc4_g7525T
Sarc4_g31135T					Sarc4_g7526T
Sarc4_g31169T					Sarc4_g7531T
Sarc4_g31177T					Sarc4_g7548T
Sarc4_g31179T					Sarc4_g7550T
Sarc4_g31180T					Sarc4_g7552T
Sarc4_g31199T					Sarc4_g7615T
Sarc4_g31219T					Sarc4_g7642T
Sarc4_g31222T					Sarc4_g7676T
Sarc4_g31223T					Sarc4_g7683T
Sarc4_g31233T					Sarc4_g7715T
Sarc4_g31237T					Sarc4_g7724T
Sarc4_g31260T					Sarc4_g7727T
Sarc4_g31294T					Sarc4_g7765T
Sarc4_g31385T					Sarc4_g7768T
Sarc4_g31413T					Sarc4_g7772T
Sarc4_g31429T					Sarc4_g7776T
Sarc4_g31469T					Sarc4_g7788T
Sarc4_g31470T					Sarc4_g7800T
Sarc4_g31509T					Sarc4_g7804T
Sarc4_g31529T					Sarc4_g781T
Sarc4_g31532T					Sarc4_g7863T_Sarc4_g7865T
Sarc4_g31549T					Sarc4_g7874T
Sarc4_g31550T					Sarc4_g7885T
Sarc4_g31552T					Sarc4_g7887T
Sarc4_g31561T					Sarc4_g7923T
Sarc4_g31562T					Sarc4_g7924T
Sarc4_g31565T					Sarc4_g7925T
Sarc4_g31572T					Sarc4_g7927T
Sarc4_g31581T					Sarc4_g7928T
Sarc4_g31657T					Sarc4_g7929T
Sarc4_g31666T					Sarc4_g7930T
Sarc4_g31667T					Sarc4_g7944T
Sarc4_g31672T					Sarc4_g7945T
Sarc4_g31677T					Sarc4_g7958T
Sarc4_g31685T					Sarc4_g7959T
Sarc4_g31686T					Sarc4_g797T
Sarc4_g31704T					Sarc4_g7986T
Sarc4_g31706T					Sarc4_g7994T
Sarc4_g31734T					Sarc4_g7995T
Sarc4_g31783T					Sarc4_g7998T
Sarc4_g31784T					Sarc4_g7999T
Sarc4_g31794T					Sarc4_g8013T
Sarc4_g31820T					Sarc4_g8024T
Sarc4_g31833T					Sarc4_g8043T
Sarc4_g31834T					Sarc4_g8055T
Sarc4_g31863T					Sarc4_g8077T
Sarc4_g31864T					Sarc4_g8085T
Sarc4_g31869T					Sarc4_g8086T
Sarc4_g31871T					Sarc4_g8132T
Sarc4_g31872T					Sarc4_g8139T
Sarc4_g31874T					Sarc4_g8167T
Sarc4_g31881T					Sarc4_g816T
Sarc4_g31892T					Sarc4_g8176T
Sarc4_g31893T_Sarc4_g31894T					Sarc4_g817T
Sarc4_g31916T					Sarc4_g8185T
Sarc4_g31919T					Sarc4_g8190T
Sarc4_g3191T					Sarc4_g8229T
Sarc4_g31933T					Sarc4_g8266T
Sarc4_g31935T					Sarc4_g8316T
Sarc4_g31962T					Sarc4_g8330T
Sarc4_g31972T					Sarc4_g8346T
Sarc4_g31974T					Sarc4_g834T
Sarc4_g31976T					Sarc4_g8350T
Sarc4_g31983T					Sarc4_g8427T
Sarc4_g32025T					Sarc4_g8429T
Sarc4_g32045T					Sarc4_g8513T
Sarc4_g32061T					Sarc4_g8515T
Sarc4_g32062T					Sarc4_g8521T
Sarc4_g32068T					Sarc4_g8524T
Sarc4_g32079T					Sarc4_g8529T
Sarc4_g32081T					Sarc4_g8530T
Sarc4_g32125T					Sarc4_g8560T
Sarc4_g32188T					Sarc4_g8601T
Sarc4_g32202T					Sarc4_g8602T
Sarc4_g32204T					Sarc4_g8648T
Sarc4_g3220T					Sarc4_g8659T
Sarc4_g32228T					Sarc4_g8666T_Sarc4_g8673T
Sarc4_g32235T					Sarc4_g8682T
Sarc4_g32238T					Sarc4_g8690T
Sarc4_g32283T					Sarc4_g8691T
Sarc4_g32286T					Sarc4_g8694T_Sarc4_g8695T
Sarc4_g32289T					Sarc4_g8743T
Sarc4_g32293T					Sarc4_g8803T
Sarc4_g32294T					Sarc4_g8809T
Sarc4_g32298T					Sarc4_g8812T
Sarc4_g32351T					Sarc4_g8850T
Sarc4_g32388T					Sarc4_g8873T
Sarc4_g32390T					Sarc4_g8878T
Sarc4_g32409T					Sarc4_g8880T
Sarc4_g32413T					Sarc4_g8898T
Sarc4_g32429T_Sarc4_g32430T					Sarc4_g8906T
Sarc4_g32435T					Sarc4_g8922T
Sarc4_g32437T					Sarc4_g8973T
Sarc4_g32470T					Sarc4_g9013T
Sarc4_g32471T					Sarc4_g9075T
Sarc4_g32476T					Sarc4_g9079T
Sarc4_g32478T					Sarc4_g9120T
Sarc4_g3247T					Sarc4_g9129T
Sarc4_g32544T					Sarc4_g9143T
Sarc4_g32554T					Sarc4_g9145T
Sarc4_g32558T					Sarc4_g9150T
Sarc4_g32565T					Sarc4_g9220T
Sarc4_g32597T					Sarc4_g9222T_Sarc4_g9223T
Sarc4_g32598T					Sarc4_g9225T
Sarc4_g32599T					Sarc4_g9232T
Sarc4_g3259T					Sarc4_g9233T
Sarc4_g32615T					Sarc4_g9243T
Sarc4_g32631T					Sarc4_g9246T
Sarc4_g32632T					Sarc4_g9280T
Sarc4_g32634T					Sarc4_g9290T
Sarc4_g32635T					Sarc4_g9291T
Sarc4_g32636T					Sarc4_g9300T
Sarc4_g32645T					Sarc4_g9314T
Sarc4_g32684T					Sarc4_g9332T
Sarc4_g32688T					Sarc4_g9346T
Sarc4_g3270T					Sarc4_g9353T
Sarc4_g3271T					Sarc4_g9355T
Sarc4_g32727T					Sarc4_g9392T
Sarc4_g32732T					Sarc4_g940T
Sarc4_g32749T					Sarc4_g9463T
Sarc4_g3274T					Sarc4_g9517T
Sarc4_g32752T					Sarc4_g9525T
Sarc4_g32755T					Sarc4_g9543T
Sarc4_g32763T					Sarc4_g9544T
Sarc4_g32770T					Sarc4_g9572T
Sarc4_g32772T_Sarc4_g32774T					Sarc4_g957T
Sarc4_g32827T					Sarc4_g9597T
Sarc4_g32832T					Sarc4_g9598T
Sarc4_g32861T					Sarc4_g9621T
Sarc4_g32862T					Sarc4_g9634T
Sarc4_g32874T					Sarc4_g9659T
Sarc4_g3287T					Sarc4_g9660T
Sarc4_g32918T					Sarc4_g9675T
Sarc4_g3291T					Sarc4_g972T
Sarc4_g3292T					Sarc4_g973T
Sarc4_g32950T					Sarc4_g9743T
Sarc4_g32951T					Sarc4_g9746T
Sarc4_g32954T					Sarc4_g9749T
Sarc4_g32956T					Sarc4_g9760T
Sarc4_g32957T					Sarc4_g9782T
Sarc4_g33003T					Sarc4_g9784T
Sarc4_g33036T					Sarc4_g9805T
Sarc4_g33044T					Sarc4_g9851T
Sarc4_g33072T					Sarc4_g9853T
Sarc4_g33073T					Sarc4_g9876T
Sarc4_g33076T					Sarc4_g9891T
Sarc4_g33080T					Sarc4_g9896T_Sarc4_g9897T
Sarc4_g33088T					Sarc4_g9961T
Sarc4_g3309T					Sarc4_g9962T
Sarc4_g33111T					Sarc4_g996T
Sarc4_g33151T					Sarc4_g9992T
Sarc4_g33154T					align_id:156393|asmbl_1412
Sarc4_g33193T					align_id:156574|asmbl_1593
Sarc4_g33243T					align_id:159361|asmbl_4380
Sarc4_g33244T					align_id:160245|asmbl_5264
Sarc4_g33246T					align_id:160902|asmbl_5921
Sarc4_g33270T					align_id:165878|asmbl_10897
Sarc4_g33274T					align_id:166448|asmbl_11467
Sarc4_g3335T					align_id:166831|asmbl_11850
Sarc4_g33403T					align_id:169024|asmbl_14043
Sarc4_g33404T					align_id:171041|asmbl_16060
Sarc4_g33407T					align_id:171483|asmbl_16502
Sarc4_g33434T					align_id:181680|asmbl_26699
Sarc4_g33435T					align_id:181718|asmbl_26737
Sarc4_g33457T					align_id:183251|asmbl_28270
Sarc4_g33464T					align_id:186820|asmbl_31839
Sarc4_g33475T					align_id:188239|asmbl_33258
Sarc4_g33494T					align_id:191311|asmbl_36330
Sarc4_g33519T
Sarc4_g33529T
Sarc4_g33530T
Sarc4_g33532T
Sarc4_g33536T
Sarc4_g33580T
Sarc4_g3358T
Sarc4_g33596T
Sarc4_g33620T
Sarc4_g33665T
Sarc4_g33667T
Sarc4_g33692T
Sarc4_g33693T
Sarc4_g33710T
Sarc4_g33721T
Sarc4_g3374T
Sarc4_g3375T
Sarc4_g33760T
Sarc4_g33761T
Sarc4_g33764T
Sarc4_g33789T
Sarc4_g33792T
Sarc4_g33793T
Sarc4_g33821T
Sarc4_g33822T
Sarc4_g33873T
Sarc4_g33883T
Sarc4_g3389T
Sarc4_g33905T
Sarc4_g33965T
Sarc4_g3426T
Sarc4_g3432T
Sarc4_g3434T
Sarc4_g3435T
Sarc4_g3465T
Sarc4_g3467T
Sarc4_g3476T
Sarc4_g3477T
Sarc4_g3481T_Sarc4_g3482T
Sarc4_g3488T
Sarc4_g3489T
Sarc4_g350T
Sarc4_g3517T
Sarc4_g3518T
Sarc4_g3521T
Sarc4_g3523T
Sarc4_g3527T
Sarc4_g353T
Sarc4_g3552T
Sarc4_g3553T
Sarc4_g3560T
Sarc4_g3568T
Sarc4_g3580T
Sarc4_g3594T_Sarc4_g3595T
Sarc4_g3611T
Sarc4_g3667T
Sarc4_g3672T
Sarc4_g367T
Sarc4_g3690T
Sarc4_g3701T
Sarc4_g3717T
Sarc4_g3761T
Sarc4_g3763T
Sarc4_g3771T
Sarc4_g3777T
Sarc4_g3810T
Sarc4_g3811T
Sarc4_g385T
Sarc4_g3861T
Sarc4_g3884T
Sarc4_g3923T
Sarc4_g3929T
Sarc4_g3947T
Sarc4_g3958T
Sarc4_g3997T
Sarc4_g39T
Sarc4_g4002T
Sarc4_g4003T
Sarc4_g4007T
Sarc4_g401T
Sarc4_g4038T
Sarc4_g405T
Sarc4_g4066T
Sarc4_g4069T
Sarc4_g4070T
Sarc4_g4074T
Sarc4_g4075T
Sarc4_g4078T
Sarc4_g4079T
Sarc4_g4085T
Sarc4_g4086T
Sarc4_g4087T
Sarc4_g4088T
Sarc4_g4103T
Sarc4_g4130T
Sarc4_g4154T
Sarc4_g4155T
Sarc4_g4158T
Sarc4_g4172T
Sarc4_g4173T
Sarc4_g4199T
Sarc4_g4220T
Sarc4_g4222T
Sarc4_g4229T
Sarc4_g4254T
Sarc4_g4255T
Sarc4_g4259T
Sarc4_g4271T
Sarc4_g4277T
Sarc4_g4294T
Sarc4_g4299T
Sarc4_g4303T
Sarc4_g4327T
Sarc4_g4328T
Sarc4_g4329T
Sarc4_g4335T
Sarc4_g435T
Sarc4_g437T
Sarc4_g4384T
Sarc4_g4389T
Sarc4_g4393T
Sarc4_g4394T
Sarc4_g4395T
Sarc4_g440T
Sarc4_g4443T
Sarc4_g4444T
Sarc4_g4494T
Sarc4_g4496T
Sarc4_g4497T
Sarc4_g44T
Sarc4_g4528T
Sarc4_g4534T
Sarc4_g4535T
Sarc4_g453T
Sarc4_g4568T
Sarc4_g4569T
Sarc4_g4582T
Sarc4_g458T
Sarc4_g4592T
Sarc4_g4593T
Sarc4_g4597T
Sarc4_g459T
Sarc4_g460T
Sarc4_g4667T
Sarc4_g4675T
Sarc4_g4682T
Sarc4_g4685T
Sarc4_g4686T
Sarc4_g469T
Sarc4_g4707T
Sarc4_g4708T
Sarc4_g470T
Sarc4_g4714T
Sarc4_g4715T
Sarc4_g4716T
Sarc4_g4724T
Sarc4_g4730T
Sarc4_g4731T
Sarc4_g4733T
Sarc4_g4739T
Sarc4_g4740T
Sarc4_g4742T
Sarc4_g47T
Sarc4_g4807T
Sarc4_g4818T
Sarc4_g4827T
Sarc4_g4832T
Sarc4_g4842T
Sarc4_g4845T
Sarc4_g4856T
Sarc4_g4863T
Sarc4_g4864T
Sarc4_g4879T
Sarc4_g4891T
Sarc4_g4939T
Sarc4_g4946T
Sarc4_g4960T
Sarc4_g498T_Sarc4_g499T
Sarc4_g5051T
Sarc4_g5055T
Sarc4_g5057T
Sarc4_g5060T
Sarc4_g5065T
Sarc4_g506T
Sarc4_g5078T
Sarc4_g5080T
Sarc4_g5082T
Sarc4_g5083T
Sarc4_g5085T
Sarc4_g5088T
Sarc4_g5090T
Sarc4_g510T
Sarc4_g511T
Sarc4_g5126T
Sarc4_g5127T
Sarc4_g5129T
Sarc4_g512T
Sarc4_g513T
Sarc4_g514T
Sarc4_g5152T
Sarc4_g5155T
Sarc4_g5161T
Sarc4_g5184T
Sarc4_g5199T
Sarc4_g5211T
Sarc4_g5214T
Sarc4_g5278T
Sarc4_g5292T
Sarc4_g5293T
Sarc4_g5339T
Sarc4_g5340T
Sarc4_g5347T
Sarc4_g5351T
Sarc4_g5372T
Sarc4_g5377T
Sarc4_g5381T
Sarc4_g5383T
Sarc4_g5420T
Sarc4_g5429T
Sarc4_g5452T
Sarc4_g545T
Sarc4_g546T
Sarc4_g547T
Sarc4_g548T
Sarc4_g5511T
Sarc4_g5567T
Sarc4_g5577T
Sarc4_g5591T
Sarc4_g5597T
Sarc4_g5599T
Sarc4_g5613T
Sarc4_g5614T
Sarc4_g5618T
Sarc4_g5666T
Sarc4_g5694T
Sarc4_g5697T
Sarc4_g5717T
Sarc4_g5718T
Sarc4_g5729T
Sarc4_g5731T
Sarc4_g5732T
Sarc4_g5735T
Sarc4_g5736T
Sarc4_g5740T
Sarc4_g5741T
Sarc4_g5744T
Sarc4_g5752T
Sarc4_g5819T
Sarc4_g5820T
Sarc4_g5826T
Sarc4_g5828T
Sarc4_g5829T
Sarc4_g5835T
Sarc4_g5836T
Sarc4_g5837T
Sarc4_g5842T
Sarc4_g5879T
Sarc4_g5880T
Sarc4_g5881T
Sarc4_g5907T_Sarc4_g5908T
Sarc4_g5913T
Sarc4_g5917T
Sarc4_g5919T
Sarc4_g5920T
Sarc4_g5921T
Sarc4_g5924T
Sarc4_g5925T
Sarc4_g5949T
Sarc4_g5951T
Sarc4_g5954T
Sarc4_g5960T
Sarc4_g5963T
Sarc4_g5987T
Sarc4_g59T
Sarc4_g6038T
Sarc4_g6039T
Sarc4_g6061T
Sarc4_g6062T
Sarc4_g6064T
Sarc4_g6074T
Sarc4_g6079T
Sarc4_g6082T
Sarc4_g6083T
Sarc4_g6084T
Sarc4_g6087T
Sarc4_g6097T
Sarc4_g610T
Sarc4_g6117T
Sarc4_g6119T
Sarc4_g612T
Sarc4_g6142T
Sarc4_g6145T
Sarc4_g6146T
Sarc4_g6148T_Sarc4_g6150T
Sarc4_g6175T
Sarc4_g6176T
Sarc4_g6177T
Sarc4_g6178T
Sarc4_g6182T
Sarc4_g6183T
Sarc4_g6184T
Sarc4_g61T
Sarc4_g6208T
Sarc4_g6215T
Sarc4_g6217T
Sarc4_g6251T
Sarc4_g6252T
Sarc4_g6253T
Sarc4_g6280T
Sarc4_g6290T
Sarc4_g6295T
Sarc4_g6309T
Sarc4_g6310T_Sarc4_g6311T
Sarc4_g6312T
Sarc4_g6314T
Sarc4_g6317T
Sarc4_g6342T
Sarc4_g6343T
Sarc4_g6344T
Sarc4_g6347T
Sarc4_g6350T
Sarc4_g6365T
Sarc4_g6369T
Sarc4_g6376T
Sarc4_g6380T
Sarc4_g6386T
Sarc4_g6387T
Sarc4_g6402T
Sarc4_g6417T
Sarc4_g6480T
Sarc4_g6482T
Sarc4_g6485T
Sarc4_g6526T
Sarc4_g6570T
Sarc4_g6571T
Sarc4_g6577T
Sarc4_g6578T
Sarc4_g6586T
Sarc4_g6601T
Sarc4_g662T
Sarc4_g6648T
Sarc4_g6668T_Sarc4_g6670T
Sarc4_g666T
Sarc4_g6706T
Sarc4_g675T
Sarc4_g678T
Sarc4_g6839T
Sarc4_g6860T
Sarc4_g6883T
Sarc4_g6937T
Sarc4_g6939T
Sarc4_g6943T
Sarc4_g6952T
Sarc4_g6957T
Sarc4_g6958T
Sarc4_g6959T
Sarc4_g6960T
Sarc4_g7002T
Sarc4_g7012T
Sarc4_g702T
Sarc4_g704T
Sarc4_g7055T
Sarc4_g7089T
Sarc4_g7091T
Sarc4_g709T
Sarc4_g710T
Sarc4_g7152T_Sarc4_g7153T
Sarc4_g7157T
Sarc4_g7158T
Sarc4_g7172T
Sarc4_g7176T
Sarc4_g7177T
Sarc4_g7179T
Sarc4_g7182T
Sarc4_g7184T
Sarc4_g7212T
Sarc4_g7213T
Sarc4_g7219T
Sarc4_g7237T
Sarc4_g7238T
Sarc4_g723T
Sarc4_g7251T
Sarc4_g7254T
Sarc4_g7274T
Sarc4_g7280T
Sarc4_g7284T
Sarc4_g7314T
Sarc4_g7323T
Sarc4_g7333T
Sarc4_g7335T
Sarc4_g7340T
Sarc4_g7341T
Sarc4_g7345T
Sarc4_g7346T
Sarc4_g739T
Sarc4_g7485T
Sarc4_g7489T
Sarc4_g7496T
Sarc4_g7501T
Sarc4_g7502T
Sarc4_g7504T
Sarc4_g7522T
Sarc4_g7527T
Sarc4_g7542T
Sarc4_g7543T
Sarc4_g7585T
Sarc4_g7616T
Sarc4_g7637T
Sarc4_g7645T
Sarc4_g7649T
Sarc4_g7651T
Sarc4_g7659T
Sarc4_g7684T
Sarc4_g7718T
Sarc4_g7767T
Sarc4_g7769T
Sarc4_g7770T
Sarc4_g7771T
Sarc4_g778T
Sarc4_g7796T
Sarc4_g7801T
Sarc4_g7802T
Sarc4_g783T
Sarc4_g7861T
Sarc4_g7866T
Sarc4_g7870T
Sarc4_g7916T
Sarc4_g7918T
Sarc4_g7920T
Sarc4_g7921T
Sarc4_g7967T
Sarc4_g7993T
Sarc4_g7997T
Sarc4_g8020T
Sarc4_g8044T
Sarc4_g8056T
Sarc4_g805T
Sarc4_g807T
Sarc4_g8087T
Sarc4_g809T
Sarc4_g8129T
Sarc4_g8131T
Sarc4_g8155T
Sarc4_g8158T
Sarc4_g8178T
Sarc4_g8184T
Sarc4_g8187T
Sarc4_g819T_Sarc4_g820T
Sarc4_g8200T
Sarc4_g8269T
Sarc4_g8282T
Sarc4_g8284T
Sarc4_g8286T
Sarc4_g8287T
Sarc4_g8288T
Sarc4_g8296T
Sarc4_g8297T
Sarc4_g829T
Sarc4_g8300T
Sarc4_g8301T
Sarc4_g8305T
Sarc4_g830T_Sarc4_g832T
Sarc4_g8337T
Sarc4_g8338T
Sarc4_g8339T
Sarc4_g8340T
Sarc4_g8341T
Sarc4_g8345T
Sarc4_g8347T
Sarc4_g8374T
Sarc4_g8375T
Sarc4_g8405T
Sarc4_g8435T
Sarc4_g8454T
Sarc4_g8457T
Sarc4_g8507T
Sarc4_g8508T
Sarc4_g8518T
Sarc4_g8519T
Sarc4_g8528T
Sarc4_g8576T
Sarc4_g8577T
Sarc4_g8592T
Sarc4_g8594T
Sarc4_g8596T
Sarc4_g8597T_Sarc4_g8598T
Sarc4_g8599T_Sarc4_g8600T
Sarc4_g8626T
Sarc4_g8627T
Sarc4_g8651T
Sarc4_g8656T
Sarc4_g8657T
Sarc4_g8658T
Sarc4_g8675T
Sarc4_g8678T
Sarc4_g8689T
Sarc4_g8692T
Sarc4_g8725T
Sarc4_g8780T
Sarc4_g8783T
Sarc4_g8810T
Sarc4_g8811T
Sarc4_g8813T
Sarc4_g8830T
Sarc4_g8833T
Sarc4_g8834T
Sarc4_g8848T
Sarc4_g8872T
Sarc4_g8875T
Sarc4_g8876T
Sarc4_g8883T
Sarc4_g8886T
Sarc4_g8888T
Sarc4_g8889T
Sarc4_g8920T
Sarc4_g8926T
Sarc4_g9014T
Sarc4_g9016T
Sarc4_g9018T
Sarc4_g9056T
Sarc4_g9076T
Sarc4_g9077T
Sarc4_g9100T
Sarc4_g9101T
Sarc4_g9107T
Sarc4_g9110T
Sarc4_g9115T
Sarc4_g9116T
Sarc4_g9117T
Sarc4_g9139T
Sarc4_g9141T
Sarc4_g9148T
Sarc4_g9149T
Sarc4_g9168T
Sarc4_g9169T
Sarc4_g9174T
Sarc4_g9177T_Sarc4_g9179T
Sarc4_g9183T
Sarc4_g9212T
Sarc4_g9213T
Sarc4_g9224T
Sarc4_g9230T
Sarc4_g9237T
Sarc4_g9242T
[truncated: 83 more rows]
