# Supplementary material for: A unicellular relative of animals generates a layer of polarized cells by actomyosin-dependent cellularization
Source: eLife. 2019 Oct 28;8:e49801. doi: 10.7554/eLife.49801 (PMC6855841; doi:10.7554/eLife.49801)
Supplement: Figure 4—source data 1. [file elife-49801-fig4-data1.txt]

Sar	Ssi	Sna	Sga	Sno	Sta	Awh	Pge	Cfr
align_id:155048__asmbl_67	8e-59	2e-83
align_id:155049__asmbl_68		2e-85
align_id:155143__asmbl_162
align_id:155148__asmbl_167	5e-93		8e-93
align_id:155226__asmbl_245		4e-128
align_id:155265__asmbl_284		6e-100
align_id:155270__asmbl_289
align_id:155331__asmbl_350
align_id:155332__asmbl_351	4e-178	0.0
align_id:155342__asmbl_361	4e-92	4e-86	7e-77
align_id:155344__asmbl_363	6e-76		3e-71	6e-68
align_id:155345__asmbl_364	2e-142	8e-151	4e-156	8e-154
align_id:155352__asmbl_371
align_id:155368__asmbl_387	1e-107	5e-111	3e-111	3e-110	3e-108	6e-92	4e-93
align_id:155404__asmbl_423	0.0	0.0	2e-163
align_id:155405__asmbl_424
align_id:155450__asmbl_469	4e-129	2e-146	8e-113
align_id:155457__asmbl_476
align_id:155563__asmbl_582
align_id:155565__asmbl_584
align_id:155567__asmbl_586
align_id:155571__asmbl_590	4e-119	2e-125	4e-130	1e-130
align_id:155603__asmbl_622
align_id:155744__asmbl_763	0.0	0.0	0.0	7e-102
align_id:155798__asmbl_817	5e-128	3e-129	8e-138
align_id:155878__asmbl_897	0.0	0.0	0.0	0.0	1e-95	0.0
align_id:155893__asmbl_912	5e-76	4e-91	3e-85
align_id:156111__asmbl_1130		4e-93
align_id:156121__asmbl_1140	9e-78	5e-90	2e-95	1e-93
align_id:156188__asmbl_1207	2e-70
align_id:156196__asmbl_1215
align_id:156221__asmbl_1240	1e-86	2e-83	1e-83	2e-82
align_id:156256__asmbl_1275
align_id:156259__asmbl_1278	2e-172	4e-154	1e-157	1e-132
align_id:156286__asmbl_1305	9e-96		6e-99
align_id:156309__asmbl_1328
align_id:156321__asmbl_1340	2e-121
align_id:156339__asmbl_1358
align_id:156341__asmbl_1360
align_id:156342__asmbl_1361	5e-102
align_id:156343__asmbl_1362	7e-166	3e-104			6e-81
align_id:156365__asmbl_1384
align_id:156388__asmbl_1407	2e-113	7e-107	1e-117	6e-115
align_id:156393__asmbl_1412
align_id:156394__asmbl_1413
align_id:156399__asmbl_1418	1e-112	9e-119	1e-120	5e-69
align_id:156462__asmbl_1481
align_id:156511__asmbl_1530	2e-116
align_id:156574__asmbl_1593	2e-111	5e-103
align_id:156585__asmbl_1604	7e-85	1e-66
align_id:156617__asmbl_1636
align_id:156709__asmbl_1728
align_id:156791__asmbl_1810
align_id:156855__asmbl_1874	5e-63
align_id:156905__asmbl_1924
align_id:156906__asmbl_1925
align_id:156939__asmbl_1958		1e-86
align_id:156940__asmbl_1959
align_id:156941__asmbl_1960
align_id:156944__asmbl_1963	5e-88
align_id:157012__asmbl_2031
align_id:157013__asmbl_2032		3e-68
align_id:157017__asmbl_2036	0.0
align_id:157024__asmbl_2043
align_id:157091__asmbl_2110		2e-84	8e-81	1e-63
align_id:157096__asmbl_2115
align_id:157097__asmbl_2116
align_id:157198__asmbl_2217
align_id:157199__asmbl_2218
align_id:157201__asmbl_2220	1e-82
align_id:157206__asmbl_2225	5e-78
align_id:157271__asmbl_2290	2e-114
align_id:157287__asmbl_2306	1e-96	6e-100	3e-100	9e-101	4e-86	4e-98	2e-96
align_id:157492__asmbl_2511
align_id:157559__asmbl_2578
align_id:157603__asmbl_2622	7e-63	1e-153	5e-71
align_id:157678__asmbl_2697
align_id:157681__asmbl_2700			3e-143
align_id:157762__asmbl_2781		0.0	0.0	4e-164
align_id:157825__asmbl_2844	6e-70
align_id:157875__asmbl_2894		6e-100	3e-100	9e-101
align_id:157912__asmbl_2931	3e-121	1e-124	4e-131	2e-114
align_id:157916__asmbl_2935
align_id:157917__asmbl_2936	0.0	9e-127
align_id:158002__asmbl_3021	1e-92	2e-120
align_id:158003__asmbl_3022	4e-94
align_id:158040__asmbl_3059
align_id:158057__asmbl_3076
align_id:158085__asmbl_3104	5e-59	7e-156
align_id:158092__asmbl_3111	3e-111	6e-142	2e-85	2e-74
align_id:158153__asmbl_3172
align_id:158154__asmbl_3173	9e-86
align_id:158156__asmbl_3175
align_id:158225__asmbl_3244	2e-78	2e-71
align_id:158274__asmbl_3293	0.0	0.0
align_id:158316__asmbl_3335
align_id:158320__asmbl_3339	9e-129	8e-129	4e-129	1e-129	1e-61	2e-61	2e-61
align_id:158391__asmbl_3410	0.0	6e-143		9e-129
align_id:158418__asmbl_3437	3e-94
align_id:158419__asmbl_3438	1e-91		5e-63
align_id:158429__asmbl_3448
align_id:158445__asmbl_3464
align_id:158474__asmbl_3493
align_id:158592__asmbl_3611
align_id:158593__asmbl_3612	2e-75
align_id:158594__asmbl_3613
align_id:158596__asmbl_3615
align_id:158640__asmbl_3659	6e-91	8e-94	7e-77	2e-93
align_id:158668__asmbl_3687	4e-149	2e-152	6e-140	4e-132
align_id:158746__asmbl_3765		1e-120
align_id:158784__asmbl_3803
align_id:158871__asmbl_3890
align_id:158909__asmbl_3928	2e-131	3e-133	8e-132	2e-132	7e-120	1e-129	4e-128	1e-68
align_id:158967__asmbl_3986	1e-119	3e-124
align_id:159064__asmbl_4083
align_id:159070__asmbl_4089	2e-106	8e-114	2e-118	4e-119
align_id:159071__asmbl_4090	3e-154	5e-157	9e-157	3e-157	1e-132	2e-143	4e-149	8e-66
align_id:159137__asmbl_4156		0.0
align_id:159138__asmbl_4157
align_id:159185__asmbl_4204		8e-105
align_id:159230__asmbl_4249	2e-168	1e-169	1e-156
align_id:159236__asmbl_4255	2e-106	1e-106	9e-111
align_id:159264__asmbl_4283
align_id:159287__asmbl_4306
align_id:159288__asmbl_4307	5e-104
align_id:159297__asmbl_4316	1e-87	2e-94	2e-96	6e-97
align_id:159302__asmbl_4321	4e-171	0.0	0.0	0.0
align_id:159357__asmbl_4376	9e-94
align_id:159358__asmbl_4377	3e-58
align_id:159359__asmbl_4378	3e-61	4e-94	2e-84
align_id:159361__asmbl_4380	0.0	0.0
align_id:159363__asmbl_4382			1e-99
align_id:159364__asmbl_4383
align_id:159369__asmbl_4388			6e-65
align_id:159370__asmbl_4389
align_id:159371__asmbl_4390
align_id:159372__asmbl_4391	9e-99
align_id:159373__asmbl_4392
align_id:159374__asmbl_4393		3e-101
align_id:159442__asmbl_4461
align_id:159443__asmbl_4462		3e-94	4e-76
align_id:159445__asmbl_4464	9e-92	1e-104
align_id:159450__asmbl_4469
align_id:159451__asmbl_4470
align_id:159452__asmbl_4471	2e-105
align_id:159453__asmbl_4472		9e-85
align_id:159455__asmbl_4474
align_id:159491__asmbl_4510	7e-77
align_id:159517__asmbl_4536	0.0	0.0
align_id:159518__asmbl_4537
align_id:159546__asmbl_4565
align_id:159607__asmbl_4626	2e-89
align_id:159628__asmbl_4647	0.0	4e-122
align_id:159633__asmbl_4652
align_id:159641__asmbl_4660		3e-98
align_id:159642__asmbl_4661
align_id:159643__asmbl_4662	2e-125
align_id:159654__asmbl_4673
align_id:159655__asmbl_4674
align_id:159666__asmbl_4685	4e-103	3e-119
align_id:159677__asmbl_4696	1e-123	1e-117	1e-56
align_id:159836__asmbl_4855	1e-99
align_id:159866__asmbl_4885
align_id:159875__asmbl_4894	1e-103	3e-113	3e-115	1e-115
align_id:159876__asmbl_4895
align_id:159924__asmbl_4943
align_id:159925__asmbl_4944
align_id:159965__asmbl_4984
align_id:159976__asmbl_4995	4e-82				1e-51
align_id:160022__asmbl_5041
align_id:160026__asmbl_5045
align_id:160060__asmbl_5079	0.0	0.0	0.0	0.0	0.0	0.0	0.0
align_id:160061__asmbl_5080	1e-66
align_id:160062__asmbl_5081
align_id:160063__asmbl_5082
align_id:160064__asmbl_5083	2e-102
align_id:160065__asmbl_5084		8e-85
align_id:160081__asmbl_5100
align_id:160137__asmbl_5156
align_id:160168__asmbl_5187	2e-78
align_id:160216__asmbl_5235
align_id:160237__asmbl_5256
align_id:160245__asmbl_5264	5e-112	5e-92
align_id:160258__asmbl_5277	3e-74	4e-112	1e-85
align_id:160352__asmbl_5371	2e-100	2e-74	1e-74	4e-70			2e-56
align_id:160439__asmbl_5458	2e-146	2e-151	8e-173	1e-101
align_id:160443__asmbl_5462
align_id:160458__asmbl_5477	0.0	0.0	7e-57
align_id:160554__asmbl_5573
align_id:160658__asmbl_5677		1e-97	5e-114	2e-98
align_id:160690__asmbl_5709
align_id:160694__asmbl_5713
align_id:160699__asmbl_5718	1e-118
align_id:160734__asmbl_5753	1e-134	6e-167	3e-118
align_id:160755__asmbl_5774
align_id:160780__asmbl_5799	5e-140
align_id:160902__asmbl_5921	4e-92	7e-94	2e-92	4e-59			5e-61
align_id:160938__asmbl_5957	1e-136	1e-160	2e-174
align_id:160980__asmbl_5999
align_id:160985__asmbl_6004
align_id:160986__asmbl_6005
align_id:161025__asmbl_6044
align_id:161057__asmbl_6076	2e-132
align_id:161201__asmbl_6220		0.0
align_id:161384__asmbl_6403	1e-125	4e-135		8e-70
align_id:161385__asmbl_6404	3e-78	1e-75
align_id:161390__asmbl_6409		1e-150
align_id:161391__asmbl_6410
align_id:161392__asmbl_6411
align_id:161393__asmbl_6412
align_id:161396__asmbl_6415
align_id:161416__asmbl_6435
align_id:161427__asmbl_6446
align_id:161439__asmbl_6458	1e-86	2e-83	1e-83	2e-82
align_id:161468__asmbl_6487	2e-168
align_id:161498__asmbl_6517	3e-109
align_id:161529__asmbl_6548	2e-106	8e-114	2e-118	4e-119
align_id:161658__asmbl_6677	6e-142			4e-131
align_id:161663__asmbl_6682
align_id:161719__asmbl_6738
align_id:161779__asmbl_6798	6e-78
align_id:161967__asmbl_6986	1e-66
align_id:162016__asmbl_7035
align_id:162018__asmbl_7037
align_id:162041__asmbl_7060
align_id:162042__asmbl_7061
align_id:162119__asmbl_7138
align_id:162120__asmbl_7139
align_id:162247__asmbl_7266	8e-173	0.0	0.0	0.0
align_id:162283__asmbl_7302
align_id:162340__asmbl_7359
align_id:162516__asmbl_7535	3e-118	3e-118	1e-118	4e-119			1e-82
align_id:162518__asmbl_7537	2e-110	6e-115	3e-115	4e-114	4e-112	1e-93	8e-95
align_id:162580__asmbl_7599
align_id:162635__asmbl_7654
align_id:162639__asmbl_7658	1e-133	4e-113
align_id:162768__asmbl_7787
align_id:162794__asmbl_7813	0.0		0.0
align_id:162796__asmbl_7815	2e-55			5e-103
align_id:162798__asmbl_7817	5e-70	5e-114
align_id:162831__asmbl_7850
align_id:162832__asmbl_7851
align_id:162837__asmbl_7856		3e-97		8e-121
align_id:162839__asmbl_7858
align_id:162844__asmbl_7863	0.0	0.0	6e-166	3e-64
align_id:162887__asmbl_7906	4e-65			5e-121
align_id:163029__asmbl_8048
align_id:163030__asmbl_8049		3e-109
align_id:163031__asmbl_8050		4e-65
align_id:163032__asmbl_8051		2e-148
align_id:163067__asmbl_8086
align_id:163140__asmbl_8159	1e-91
align_id:163179__asmbl_8198
align_id:163488__asmbl_8507
align_id:163534__asmbl_8553	3e-108	2e-108
align_id:163727__asmbl_8746	8e-105	4e-67	2e-67	3e-66
align_id:163738__asmbl_8757
align_id:163744__asmbl_8763	2e-56
align_id:163749__asmbl_8768
align_id:163753__asmbl_8772	3e-74	4e-112	1e-85
align_id:163928__asmbl_8947		1e-63
align_id:163995__asmbl_9014
align_id:164037__asmbl_9056	6e-84	0.0	3e-94
align_id:164108__asmbl_9127		1e-148
align_id:164117__asmbl_9136
align_id:164169__asmbl_9188	3e-82	2e-102	1e-58	4e-63
align_id:164218__asmbl_9237
align_id:164220__asmbl_9239		5e-104
align_id:164221__asmbl_9240		3e-90
align_id:164223__asmbl_9242	5e-165	8e-168	4e-168	6e-122
align_id:164281__asmbl_9300		5e-77
align_id:164282__asmbl_9301		0.0	1e-98	2e-101
align_id:164317__asmbl_9336		4e-109	8e-99
align_id:164322__asmbl_9341	1e-87
align_id:164323__asmbl_9342
align_id:164447__asmbl_9466		4e-87	4e-90
align_id:164645__asmbl_9664	2e-72	5e-77	2e-79
align_id:164662__asmbl_9681	0.0	0.0	0.0	0.0			2e-180
align_id:164664__asmbl_9683	5e-110	7e-73
align_id:164879__asmbl_9898
align_id:165082__asmbl_10101	8e-173
align_id:165083__asmbl_10102	6e-82		5e-79
align_id:165084__asmbl_10103
align_id:165086__asmbl_10105	0.0	0.0	6e-147	3e-90
align_id:165103__asmbl_10122
align_id:165104__asmbl_10123
align_id:165193__asmbl_10212
align_id:165194__asmbl_10213
align_id:165212__asmbl_10231	3e-89
align_id:165216__asmbl_10235		2e-71
align_id:165394__asmbl_10413		4e-121
align_id:165430__asmbl_10449		5e-121
align_id:165438__asmbl_10457
align_id:165467__asmbl_10486	1e-57
align_id:165536__asmbl_10555	3e-91
align_id:165542__asmbl_10561	1e-71	7e-54
align_id:165599__asmbl_10618
align_id:165629__asmbl_10648	8e-149
align_id:165631__asmbl_10650	7e-137	8e-86
align_id:165665__asmbl_10684
align_id:165727__asmbl_10746
align_id:165758__asmbl_10777
align_id:165759__asmbl_10778
align_id:165877__asmbl_10896
align_id:165878__asmbl_10897	2e-143	0.0	0.0
align_id:165942__asmbl_10961
align_id:165992__asmbl_11011
align_id:166025__asmbl_11044
align_id:166051__asmbl_11070
align_id:166078__asmbl_11097	1e-82	1e-75	5e-53
align_id:166109__asmbl_11128	0.0	0.0	0.0	0.0
align_id:166379__asmbl_11398	2e-75	9e-83
align_id:166444__asmbl_11463
align_id:166448__asmbl_11467	5e-169
align_id:166449__asmbl_11468
align_id:166450__asmbl_11469	6e-132	8e-120
align_id:166451__asmbl_11470		3e-93
align_id:166509__asmbl_11528	1e-85	3e-160
align_id:166512__asmbl_11531	0.0
align_id:166515__asmbl_11534	1e-60
align_id:166516__asmbl_11535
align_id:166525__asmbl_11544	0.0		2e-131
align_id:166526__asmbl_11545	0.0		2e-131
align_id:166605__asmbl_11624
align_id:166623__asmbl_11642	9e-100	2e-131
align_id:166624__asmbl_11643
align_id:166659__asmbl_11678	3e-96	6e-108	3e-108	9e-109	6e-78	2e-84
align_id:166713__asmbl_11732
align_id:166831__asmbl_11850
align_id:167130__asmbl_12149		1e-93
align_id:167137__asmbl_12156
align_id:167138__asmbl_12157
align_id:167139__asmbl_12158
align_id:167140__asmbl_12159
align_id:167233__asmbl_12252
align_id:167491__asmbl_12510			2e-88
align_id:167492__asmbl_12511
align_id:167531__asmbl_12550	4e-89
align_id:167559__asmbl_12578
align_id:167619__asmbl_12638
align_id:167622__asmbl_12641	0.0	0.0	0.0	0.0	8e-123	0.0	2e-129
align_id:167677__asmbl_12696
align_id:167764__asmbl_12783
align_id:167865__asmbl_12884	0.0		0.0
align_id:167887__asmbl_12906
align_id:167948__asmbl_12967		8e-78
align_id:168102__asmbl_13121	0.0	2e-84	1e-153
align_id:168142__asmbl_13161		5e-108	8e-99	2e-99
align_id:168147__asmbl_13166		1e-80	8e-71
align_id:168252__asmbl_13271	0.0
align_id:168262__asmbl_13281	2e-141	9e-130		3e-97
align_id:168351__asmbl_13370		8e-76	2e-114	5e-115
align_id:168369__asmbl_13388
align_id:168432__asmbl_13451		4e-123	2e-132
align_id:168512__asmbl_13531
align_id:168588__asmbl_13607	3e-104	1e-83	7e-73	7e-78
align_id:168604__asmbl_13623			1e-88
align_id:168607__asmbl_13626	4e-77	2e-109	2e-82
align_id:168609__asmbl_13628	4e-62	7e-69	1e-64	6e-57
align_id:168615__asmbl_13634	1e-117	5e-156	1e-154	2e-77
align_id:168634__asmbl_13653	1e-91	0.0
align_id:168790__asmbl_13809
align_id:168843__asmbl_13862
align_id:168897__asmbl_13916
align_id:169020__asmbl_14039	0.0	3e-108
align_id:169022__asmbl_14041	2e-146	2e-166
align_id:169024__asmbl_14043	0.0	4e-124	1e-165	1e-101
align_id:169034__asmbl_14053
align_id:169053__asmbl_14072
align_id:169054__asmbl_14073	7e-90
align_id:169080__asmbl_14099
align_id:169081__asmbl_14100
align_id:169115__asmbl_14134	2e-96
align_id:169146__asmbl_14165		1e-89
align_id:169318__asmbl_14337			1e-79
align_id:169387__asmbl_14406		9e-99	7e-78
align_id:169443__asmbl_14462
align_id:169444__asmbl_14463
align_id:169445__asmbl_14464	1e-87	2e-68
align_id:169613__asmbl_14632
align_id:169647__asmbl_14666
align_id:169720__asmbl_14739	0.0	0.0	0.0	0.0
align_id:170120__asmbl_15139	3e-76
align_id:170144__asmbl_15163		3e-69
align_id:170225__asmbl_15244
align_id:170226__asmbl_15245
align_id:170255__asmbl_15274		1e-71
align_id:170282__asmbl_15301
align_id:170316__asmbl_15335	5e-124
align_id:170362__asmbl_15381	0.0	0.0
align_id:170456__asmbl_15475
align_id:170458__asmbl_15477	0.0	0.0	0.0
align_id:170483__asmbl_15502	3e-128	7e-99
align_id:170484__asmbl_15503
align_id:170539__asmbl_15558
align_id:170561__asmbl_15580
align_id:170686__asmbl_15705
align_id:170687__asmbl_15706		6e-94
align_id:170688__asmbl_15707	1e-64
align_id:170810__asmbl_15829
align_id:170816__asmbl_15835	0.0	0.0	0.0	0.0
align_id:170909__asmbl_15928
align_id:170914__asmbl_15933
align_id:170997__asmbl_16016
align_id:170998__asmbl_16017
align_id:171030__asmbl_16049
align_id:171041__asmbl_16060		2e-97
align_id:171048__asmbl_16067
align_id:171074__asmbl_16093
align_id:171075__asmbl_16094
align_id:171076__asmbl_16095
align_id:171080__asmbl_16099
align_id:171081__asmbl_16100
align_id:171109__asmbl_16128	0.0		9e-160		9e-93
align_id:171110__asmbl_16129	3e-132	2e-123
align_id:171115__asmbl_16134
align_id:171118__asmbl_16137
align_id:171121__asmbl_16140
align_id:171122__asmbl_16141	0.0	5e-141	7e-137		6e-115
align_id:171125__asmbl_16144
align_id:171127__asmbl_16146
align_id:171128__asmbl_16147
align_id:171139__asmbl_16158	0.0	0.0
align_id:171158__asmbl_16177
align_id:171159__asmbl_16178	7e-126	5e-77	3e-146
align_id:171160__asmbl_16179	6e-138	2e-146	1e-72		3e-100
align_id:171162__asmbl_16181	1e-126
align_id:171185__asmbl_16204
align_id:171286__asmbl_16305	1e-75	1e-65
align_id:171289__asmbl_16308
align_id:171322__asmbl_16341	6e-107
align_id:171473__asmbl_16492		3e-60
align_id:171483__asmbl_16502		2e-87
align_id:171535__asmbl_16554	5e-106
align_id:171557__asmbl_16576	3e-73	1e-56
align_id:171612__asmbl_16631		1e-84
align_id:171709__asmbl_16728		7e-85	3e-66	2e-67
align_id:171803__asmbl_16822
align_id:171836__asmbl_16855	5e-66
align_id:171914__asmbl_16933	0.0	1e-178	0.0	1e-111	4e-63
align_id:171956__asmbl_16975
align_id:171969__asmbl_16988	6e-114	5e-144	3e-129	6e-126	3e-82	3e-113
align_id:171986__asmbl_17005
align_id:172076__asmbl_17095	9e-161	2e-161	7e-164	9e-163	3e-110
align_id:172079__asmbl_17098	2e-95	6e-60	3e-60
align_id:172080__asmbl_17099		3e-58
align_id:172126__asmbl_17145	0.0	0.0	0.0	1e-103
align_id:172170__asmbl_17189	3e-114	4e-107	6e-108
align_id:172252__asmbl_17271			2e-88
align_id:172280__asmbl_17299		1e-62	1e-84	2e-63
align_id:172306__asmbl_17325
align_id:172307__asmbl_17326		0.0
align_id:172483__asmbl_17502
align_id:172509__asmbl_17528		4e-106
align_id:172534__asmbl_17553
align_id:172554__asmbl_17573	3e-94	1e-62	7e-108
align_id:172555__asmbl_17574	5e-140
align_id:172710__asmbl_17729
align_id:172712__asmbl_17731
align_id:172775__asmbl_17794
align_id:172782__asmbl_17801
align_id:172834__asmbl_17853
align_id:172924__asmbl_17943	7e-95
align_id:172995__asmbl_18014
align_id:173026__asmbl_18045
align_id:173027__asmbl_18046	0.0	0.0
align_id:173039__asmbl_18058
align_id:173227__asmbl_18246			2e-97	9e-86
align_id:173235__asmbl_18254
align_id:173277__asmbl_18296
align_id:173329__asmbl_18348
align_id:173334__asmbl_18353
align_id:173370__asmbl_18389
align_id:173489__asmbl_18508	5e-55	3e-176
align_id:173492__asmbl_18511	7e-80
align_id:173502__asmbl_18521	3e-72	3e-111		9e-55
align_id:173505__asmbl_18524
align_id:173506__asmbl_18525
align_id:173507__asmbl_18526
align_id:173511__asmbl_18530
align_id:173538__asmbl_18557
align_id:173570__asmbl_18589
align_id:173618__asmbl_18637	0.0
align_id:173736__asmbl_18755
align_id:173737__asmbl_18756
align_id:173739__asmbl_18758
align_id:173770__asmbl_18789	5e-109	3e-121	1e-121	4e-117
align_id:173932__asmbl_18951
align_id:174009__asmbl_19028	1e-59	1e-179
align_id:174010__asmbl_19029		2e-102
align_id:174011__asmbl_19030	9e-66
align_id:174080__asmbl_19099	1e-109	0.0
align_id:174294__asmbl_19313	9e-115	7e-115	4e-115	1e-110
align_id:174350__asmbl_19369	0.0	0.0	0.0
align_id:174359__asmbl_19378		0.0
align_id:174363__asmbl_19382
align_id:174367__asmbl_19386		8e-104
align_id:174418__asmbl_19437
align_id:174419__asmbl_19438
align_id:174421__asmbl_19440	2e-74	3e-77	5e-77	1e-78
align_id:174422__asmbl_19441
align_id:174423__asmbl_19442	1e-76	2e-117			5e-54
align_id:174467__asmbl_19486	3e-105	3e-104	2e-128
align_id:174472__asmbl_19491	3e-135	3e-94	6e-59	1e-60
align_id:174473__asmbl_19492	2e-81	7e-90			5e-61
align_id:174475__asmbl_19494	5e-89
align_id:174480__asmbl_19499	8e-74	4e-66
align_id:174533__asmbl_19552	7e-167
align_id:174562__asmbl_19581
align_id:174567__asmbl_19586
align_id:174601__asmbl_19620
align_id:174629__asmbl_19648
align_id:174631__asmbl_19650
align_id:174708__asmbl_19727
align_id:174709__asmbl_19728		5e-102
align_id:174710__asmbl_19729		6e-53
align_id:174721__asmbl_19740
align_id:174747__asmbl_19766
align_id:174789__asmbl_19808	0.0	2e-168	6e-132	2e-102
align_id:174863__asmbl_19882
align_id:175151__asmbl_20170		1e-92
align_id:175242__asmbl_20261
align_id:175290__asmbl_20309	0.0	0.0	0.0	1e-82
align_id:175291__asmbl_20310
align_id:175315__asmbl_20334	5e-66
align_id:175316__asmbl_20335	1e-97	3e-97	2e-96
align_id:175317__asmbl_20336	2e-70
align_id:175319__asmbl_20338
align_id:175377__asmbl_20396
align_id:175528__asmbl_20547
align_id:175592__asmbl_20611
align_id:175603__asmbl_20622		0.0	2e-171
align_id:175658__asmbl_20677
align_id:175660__asmbl_20679
align_id:175667__asmbl_20686
align_id:175668__asmbl_20687
align_id:175686__asmbl_20705	9e-121	3e-105
align_id:175719__asmbl_20738
align_id:175721__asmbl_20740	6e-74
align_id:175735__asmbl_20754
align_id:175736__asmbl_20755		7e-123
align_id:175766__asmbl_20785	4e-113	4e-97	2e-58
align_id:175767__asmbl_20786
align_id:175806__asmbl_20825		1e-112
align_id:175839__asmbl_20858	4e-85	8e-77
align_id:175840__asmbl_20859	2e-81	2e-140
align_id:175854__asmbl_20873
align_id:175876__asmbl_20895
align_id:175908__asmbl_20927
align_id:175993__asmbl_21012
align_id:176006__asmbl_21025	2e-106	1e-82
align_id:176253__asmbl_21272
align_id:176287__asmbl_21306		7e-157	1e-72
align_id:176308__asmbl_21327	1e-123	2e-120	2e-113
align_id:176379__asmbl_21398
align_id:176593__asmbl_21612	2e-101	5e-66
align_id:176619__asmbl_21638	5e-88	3e-64	1e-61
align_id:176622__asmbl_21641
align_id:176623__asmbl_21642
align_id:176638__asmbl_21657	2e-66	5e-86	4e-65
align_id:176671__asmbl_21690		5e-79
align_id:176686__asmbl_21705		8e-107
align_id:176688__asmbl_21707
align_id:176738__asmbl_21757
align_id:176770__asmbl_21789	2e-67	2e-98
align_id:176772__asmbl_21791
align_id:176832__asmbl_21851
align_id:176857__asmbl_21876	3e-109
align_id:176858__asmbl_21877	2e-117
align_id:176859__asmbl_21878
align_id:176879__asmbl_21898	2e-164
align_id:176880__asmbl_21899	0.0
align_id:177003__asmbl_22022	3e-54
align_id:177005__asmbl_22024
align_id:177091__asmbl_22110
align_id:177093__asmbl_22112
align_id:177094__asmbl_22113	3e-78		6e-77
align_id:177095__asmbl_22114	6e-76		4e-110
align_id:177150__asmbl_22169
align_id:177152__asmbl_22171
align_id:177154__asmbl_22173
align_id:177248__asmbl_22267	0.0	0.0		9e-99
align_id:177280__asmbl_22299	3e-175
align_id:177286__asmbl_22305
align_id:177287__asmbl_22306
align_id:177307__asmbl_22326	2e-156	5e-97
align_id:177377__asmbl_22396	0.0	0.0	2e-102
align_id:177378__asmbl_22397		3e-103
align_id:177379__asmbl_22398
align_id:177382__asmbl_22401	0.0	0.0	0.0	4e-140
align_id:177411__asmbl_22430	0.0	0.0	0.0	1e-109
align_id:177412__asmbl_22431		1e-96
align_id:177436__asmbl_22455
align_id:177456__asmbl_22475
align_id:177457__asmbl_22476
align_id:177458__asmbl_22477
align_id:177496__asmbl_22515	2e-75	4e-91
align_id:177497__asmbl_22516		9e-73
align_id:177763__asmbl_22782		0.0
align_id:177802__asmbl_22821		8e-140
align_id:177815__asmbl_22834			5e-93
align_id:177935__asmbl_22954	1e-105	0.0	6e-136
align_id:177940__asmbl_22959
align_id:178031__asmbl_23050	5e-126	2e-104
align_id:178037__asmbl_23056	1e-150	1e-149
align_id:178088__asmbl_23107	5e-53	2e-60
align_id:178219__asmbl_23238	6e-160	0.0	5e-88
align_id:178263__asmbl_23282		8e-162	1e-98
align_id:178296__asmbl_23315	6e-60	0.0
align_id:178307__asmbl_23326
align_id:178308__asmbl_23327			1e-52
align_id:178315__asmbl_23334
align_id:178511__asmbl_23530	8e-79	5e-80	6e-77
align_id:178575__asmbl_23594	2e-72	1e-93
align_id:178579__asmbl_23598	3e-84	4e-78	4e-80
align_id:178580__asmbl_23599	8e-84	3e-82	5e-83
align_id:178581__asmbl_23600	4e-164	7e-161	1e-155
align_id:178582__asmbl_23601	9e-84	6e-85	8e-81
align_id:178583__asmbl_23602	4e-97	6e-95	2e-93
align_id:178584__asmbl_23603	1e-91	9e-93	6e-92
align_id:178585__asmbl_23604	2e-110	3e-108	5e-109
align_id:178586__asmbl_23605	2e-105	1e-106	4e-105
align_id:178587__asmbl_23606	2e-122	5e-122	3e-121
align_id:178588__asmbl_23607	3e-83	2e-84	3e-80
align_id:178589__asmbl_23608	5e-92	2e-101	2e-92
align_id:178590__asmbl_23609	1e-148	1e-148	6e-144
align_id:178591__asmbl_23610	3e-140	1e-137	7e-138
align_id:178592__asmbl_23611	1e-86	9e-88	6e-87
align_id:178593__asmbl_23612	9e-99	6e-100	9e-96
align_id:178622__asmbl_23641
align_id:178651__asmbl_23670	0.0	0.0	2e-62
align_id:178687__asmbl_23706
align_id:178688__asmbl_23707
align_id:178689__asmbl_23708	2e-65
align_id:178758__asmbl_23777	2e-106		1e-119
align_id:178818__asmbl_23837	3e-131	2e-58
align_id:178819__asmbl_23838
align_id:178919__asmbl_23938
align_id:178923__asmbl_23942	3e-68	4e-71	1e-73
align_id:178924__asmbl_23943	1e-103	4e-98	2e-98	4e-86	1e-82
align_id:178925__asmbl_23944	2e-121	0.0	1e-64
align_id:178952__asmbl_23971
align_id:178953__asmbl_23972		2e-131	9e-92
align_id:179007__asmbl_24026
align_id:179009__asmbl_24028
align_id:179026__asmbl_24045
align_id:179077__asmbl_24096	0.0	7e-154
align_id:179085__asmbl_24104	2e-156	8e-76
align_id:179142__asmbl_24161	2e-102	2e-86	2e-84
align_id:179231__asmbl_24250	0.0	8e-93			5e-85
align_id:179287__asmbl_24306
align_id:179299__asmbl_24318
align_id:179325__asmbl_24344
align_id:179332__asmbl_24351	2e-172	0.0		2e-180
align_id:179347__asmbl_24366	9e-117
align_id:179378__asmbl_24397	1e-87	2e-84
align_id:179591__asmbl_24610		2e-139
align_id:179638__asmbl_24657
align_id:179664__asmbl_24683
align_id:179665__asmbl_24684
align_id:179666__asmbl_24685
align_id:179667__asmbl_24686
align_id:179669__asmbl_24688
align_id:179672__asmbl_24691
align_id:179673__asmbl_24692
align_id:179674__asmbl_24693
align_id:179675__asmbl_24694
align_id:179692__asmbl_24711
align_id:179716__asmbl_24735
align_id:179717__asmbl_24736	4e-90	8e-152	7e-95
align_id:179719__asmbl_24738	7e-102	6e-72	2e-103
align_id:179729__asmbl_24748	6e-90	0.0	3e-95
align_id:179747__asmbl_24766
align_id:179756__asmbl_24775	6e-68	1e-124
align_id:179817__asmbl_24836	8e-88
align_id:179867__asmbl_24886	2e-104	4e-160	8e-120
align_id:179884__asmbl_24903	2e-93
align_id:179917__asmbl_24936	1e-118	0.0	2e-77	2e-98
align_id:179958__asmbl_24977
align_id:179990__asmbl_25009		7e-104	7e-57
align_id:179991__asmbl_25010
align_id:179997__asmbl_25016	7e-65	3e-68	1e-68
align_id:180002__asmbl_25021	6e-70	1e-96
align_id:180112__asmbl_25131
align_id:180183__asmbl_25202		2e-100
align_id:180225__asmbl_25244
align_id:180227__asmbl_25246
align_id:180348__asmbl_25367	1e-74		1e-81
align_id:180400__asmbl_25419
align_id:180420__asmbl_25439
align_id:180429__asmbl_25448	1e-148	5e-142	6e-124	9e-63
align_id:180452__asmbl_25471	7e-97	5e-88
align_id:180466__asmbl_25485		2e-79
align_id:180479__asmbl_25498	4e-128
align_id:180579__asmbl_25598	6e-103
align_id:180604__asmbl_25623
align_id:180616__asmbl_25635	3e-75
align_id:180617__asmbl_25636	3e-99
align_id:180618__asmbl_25637	3e-99
align_id:180619__asmbl_25638
align_id:180771__asmbl_25790	5e-93
align_id:180904__asmbl_25923	1e-109
align_id:180919__asmbl_25938
align_id:180942__asmbl_25961
align_id:180945__asmbl_25964	3e-54
align_id:180989__asmbl_26008
align_id:180993__asmbl_26012
align_id:181015__asmbl_26034	1e-78	0.0
align_id:181036__asmbl_26055
align_id:181037__asmbl_26056	2e-135	3e-129
align_id:181105__asmbl_26124	3e-104	3e-54
align_id:181106__asmbl_26125	7e-97
align_id:181145__asmbl_26164
align_id:181146__asmbl_26165	1e-122	1e-132	4e-95
align_id:181191__asmbl_26210
align_id:181194__asmbl_26213
align_id:181248__asmbl_26267		6e-82
align_id:181269__asmbl_26288		2e-109	9e-51
align_id:181277__asmbl_26296		3e-72	8e-51
align_id:181324__asmbl_26343	8e-70	3e-63
align_id:181326__asmbl_26345		2e-172	3e-112
align_id:181424__asmbl_26443	6e-150	3e-127
align_id:181488__asmbl_26507	2e-88	5e-98	3e-93
align_id:181516__asmbl_26535
align_id:181517__asmbl_26536		6e-88
align_id:181531__asmbl_26550
align_id:181680__asmbl_26699	3e-79
align_id:181681__asmbl_26700	0.0	7e-93
align_id:181682__asmbl_26701
align_id:181711__asmbl_26730
align_id:181718__asmbl_26737
align_id:181719__asmbl_26738
align_id:181805__asmbl_26824
align_id:181857__asmbl_26876
align_id:181969__asmbl_26988	4e-138	1e-126
align_id:181983__asmbl_27002
align_id:182061__asmbl_27080		1e-120
align_id:182063__asmbl_27082
align_id:182069__asmbl_27088
align_id:182147__asmbl_27166
align_id:182148__asmbl_27167	6e-108	1e-108
align_id:182153__asmbl_27172	3e-84	1e-77
align_id:182382__asmbl_27401	1e-67	2e-65
align_id:182383__asmbl_27402	5e-97
align_id:182403__asmbl_27422		9e-79
align_id:182619__asmbl_27638
align_id:182791__asmbl_27810	0.0	0.0	0.0
align_id:182882__asmbl_27901
align_id:182883__asmbl_27902
align_id:182941__asmbl_27960
align_id:182942__asmbl_27961
align_id:183023__asmbl_28042
align_id:183142__asmbl_28161
align_id:183201__asmbl_28220	2e-84	2e-147	2e-149
align_id:183202__asmbl_28221		2e-160
align_id:183203__asmbl_28222
align_id:183224__asmbl_28243	8e-88	5e-154	6e-156
align_id:183246__asmbl_28265		5e-93	4e-86	3e-78
align_id:183251__asmbl_28270	0.0	4e-169	1e-67
align_id:183256__asmbl_28275
align_id:183289__asmbl_28308
align_id:183316__asmbl_28335		5e-65	6e-87
align_id:183388__asmbl_28407
align_id:183400__asmbl_28419
align_id:183454__asmbl_28473
align_id:183620__asmbl_28639
align_id:183623__asmbl_28642	4e-97
align_id:183639__asmbl_28658
align_id:183649__asmbl_28668	3e-66	5e-78	1e-76
align_id:183653__asmbl_28672
align_id:183672__asmbl_28691	9e-115	6e-111	2e-59
align_id:183730__asmbl_28749
align_id:183925__asmbl_28944	2e-69
align_id:183942__asmbl_28961	0.0	0.0	0.0	0.0
align_id:184021__asmbl_29040
align_id:184318__asmbl_29337
align_id:184357__asmbl_29376
align_id:184406__asmbl_29425
align_id:184445__asmbl_29464	1e-74	2e-176	3e-147
align_id:184480__asmbl_29499
align_id:184736__asmbl_29755		2e-135
align_id:184785__asmbl_29804		0.0
align_id:184866__asmbl_29885
align_id:184918__asmbl_29937
align_id:184922__asmbl_29941	1e-130	1e-124
align_id:184923__asmbl_29942		9e-91
align_id:184924__asmbl_29943
align_id:184943__asmbl_29962
align_id:184984__asmbl_30003	2e-86
align_id:184988__asmbl_30007	0.0	0.0	0.0	0.0		3e-131	6e-172
align_id:185039__asmbl_30058		3e-78
align_id:185042__asmbl_30061	2e-64	0.0	0.0
align_id:185044__asmbl_30063
align_id:185155__asmbl_30174
align_id:185177__asmbl_30196
align_id:185206__asmbl_30225	1e-108	5e-106
align_id:185367__asmbl_30386
align_id:185368__asmbl_30387
align_id:185369__asmbl_30388
align_id:185423__asmbl_30442	4e-97	4e-92	2e-82
align_id:185424__asmbl_30443
align_id:185435__asmbl_30454
align_id:185505__asmbl_30524
align_id:185560__asmbl_30579	0.0	0.0	1e-173
align_id:185586__asmbl_30605
align_id:185629__asmbl_30648	0.0	2e-84
align_id:185749__asmbl_30768
align_id:185750__asmbl_30769
align_id:185809__asmbl_30828
align_id:185818__asmbl_30837
align_id:185874__asmbl_30893	1e-91	2e-94
align_id:186099__asmbl_31118		4e-95	2e-170
align_id:186430__asmbl_31449	2e-102	2e-87	5e-70
align_id:186431__asmbl_31450		9e-97
align_id:186499__asmbl_31518
align_id:186500__asmbl_31519
align_id:186547__asmbl_31566
align_id:186577__asmbl_31596	1e-97	0.0
align_id:186584__asmbl_31603
align_id:186655__asmbl_31674	6e-51	1e-81
align_id:186778__asmbl_31797		4e-62
align_id:186820__asmbl_31839	0.0	0.0	0.0	0.0	0.0	0.0	0.0	2e-128
align_id:186905__asmbl_31924		1e-58
align_id:186906__asmbl_31925
align_id:186963__asmbl_31982
align_id:187009__asmbl_32028		9e-119
align_id:187010__asmbl_32029	2e-51
align_id:187012__asmbl_32031		3e-146
align_id:187016__asmbl_32035	1e-68	2e-75
align_id:187149__asmbl_32168	8e-178				3e-57
align_id:187159__asmbl_32178	5e-104		4e-82
align_id:187167__asmbl_32186	2e-63	9e-101	8e-54
align_id:187183__asmbl_32202
align_id:187211__asmbl_32230
align_id:187251__asmbl_32270			1e-64
align_id:187348__asmbl_32367		1e-102	5e-74
align_id:187458__asmbl_32477
align_id:187475__asmbl_32494	0.0	0.0	7e-132
align_id:187477__asmbl_32496
align_id:187500__asmbl_32519
align_id:187501__asmbl_32520		7e-122	7e-60
align_id:187547__asmbl_32566	3e-105
align_id:187647__asmbl_32666			2e-62	2e-53
align_id:187704__asmbl_32723
align_id:187716__asmbl_32735	4e-123	5e-131	3e-126
align_id:187802__asmbl_32821	0.0	0.0
align_id:187911__asmbl_32930	0.0	1e-156
align_id:188239__asmbl_33258
align_id:188273__asmbl_33292
align_id:188408__asmbl_33427
align_id:188415__asmbl_33434	8e-90	3e-98	2e-97
align_id:188421__asmbl_33440	2e-107	0.0	6e-125
align_id:188435__asmbl_33454	4e-126
align_id:188436__asmbl_33455
align_id:188437__asmbl_33456
align_id:188438__asmbl_33457
align_id:188439__asmbl_33458
align_id:188441__asmbl_33460
align_id:188458__asmbl_33477
align_id:188499__asmbl_33518	7e-54
align_id:188610__asmbl_33629
align_id:188730__asmbl_33749
align_id:188789__asmbl_33808	4e-97	4e-56	3e-95	1e-73
align_id:188861__asmbl_33880	0.0	0.0	0.0	0.0	0.0	0.0	0.0
align_id:188948__asmbl_33967
align_id:188959__asmbl_33978		2e-55
align_id:189035__asmbl_34054	6e-104	5e-94		2e-90
align_id:189036__asmbl_34055	2e-97	1e-132	4e-131
align_id:189038__asmbl_34057	3e-137	1e-159	8e-155	1e-122	4e-70	7e-70	4e-76
align_id:189094__asmbl_34113
align_id:189146__asmbl_34165		0.0
align_id:189158__asmbl_34177
align_id:189236__asmbl_34255
align_id:189248__asmbl_34267
align_id:189249__asmbl_34268	2e-55		6e-52
align_id:189263__asmbl_34282		6e-100
align_id:189320__asmbl_34339
align_id:189326__asmbl_34345
align_id:189327__asmbl_34346
align_id:189328__asmbl_34347
align_id:189329__asmbl_34348	2e-84	6e-94	3e-89	4e-74			1e-62
align_id:189360__asmbl_34379		3e-73
align_id:189367__asmbl_34386
align_id:189417__asmbl_34436
align_id:189434__asmbl_34453	0.0	9e-127
align_id:189440__asmbl_34459
align_id:189483__asmbl_34502		4e-114
align_id:189534__asmbl_34553
align_id:189548__asmbl_34567
align_id:189549__asmbl_34568
align_id:189550__asmbl_34569
align_id:189686__asmbl_34705
align_id:189687__asmbl_34706
align_id:189688__asmbl_34707			1e-84
align_id:189809__asmbl_34828	1e-55
align_id:189810__asmbl_34829
align_id:189861__asmbl_34880	6e-68	1e-124
align_id:189863__asmbl_34882
align_id:189867__asmbl_34886
align_id:189868__asmbl_34887
align_id:189918__asmbl_34937	4e-98	6e-136
align_id:189983__asmbl_35002
align_id:189984__asmbl_35003
align_id:189985__asmbl_35004
align_id:189986__asmbl_35005
align_id:190089__asmbl_35108	4e-52	3e-82	2e-77
align_id:190090__asmbl_35109		9e-172	2e-170	4e-123
align_id:190118__asmbl_35137
align_id:190120__asmbl_35139
align_id:190121__asmbl_35140
align_id:190279__asmbl_35298
align_id:190284__asmbl_35303
align_id:190286__asmbl_35305
align_id:190327__asmbl_35346
align_id:190423__asmbl_35442
align_id:190425__asmbl_35444
align_id:190547__asmbl_35566
align_id:190548__asmbl_35567
align_id:190605__asmbl_35624
align_id:190606__asmbl_35625
align_id:190666__asmbl_35685		7e-157
align_id:190670__asmbl_35689
align_id:190671__asmbl_35690		3e-93
align_id:190717__asmbl_35736	3e-69	5e-56
align_id:190767__asmbl_35786
align_id:190769__asmbl_35788
align_id:190770__asmbl_35789	7e-172	1e-103			3e-80
align_id:190771__asmbl_35790	6e-138	2e-146	1e-72		3e-100
align_id:190772__asmbl_35791	7e-126	5e-77	3e-146
align_id:190773__asmbl_35792
align_id:190817__asmbl_35836
align_id:190825__asmbl_35844		5e-99
align_id:190826__asmbl_35845	4e-102
align_id:190859__asmbl_35878	9e-63	5e-60
align_id:190868__asmbl_35887	1e-99	1e-179	1e-166
align_id:190950__asmbl_35969
align_id:190951__asmbl_35970
align_id:190956__asmbl_35975
align_id:190957__asmbl_35976
align_id:190985__asmbl_36004
align_id:191011__asmbl_36030	3e-89	4e-112	4e-90
align_id:191031__asmbl_36050
align_id:191067__asmbl_36086	5e-95		3e-75
align_id:191072__asmbl_36091
align_id:191125__asmbl_36144		8e-99	5e-59
align_id:191171__asmbl_36190
align_id:191190__asmbl_36209
align_id:191311__asmbl_36330
align_id:191422__asmbl_36441		3e-143
align_id:191457__asmbl_36476			2e-62			4e-69
align_id:191458__asmbl_36477
align_id:191468__asmbl_36487
align_id:191472__asmbl_36491	0.0	2e-157
align_id:191526__asmbl_36545
align_id:191591__asmbl_36610
align_id:191595__asmbl_36614
align_id:191643__asmbl_36662
align_id:191653__asmbl_36672	4e-88	6e-90	3e-95	1e-95
align_id:191668__asmbl_36687
align_id:191672__asmbl_36691
align_id:191773__asmbl_36792
align_id:191823__asmbl_36842
align_id:191827__asmbl_36846
align_id:191828__asmbl_36847		6e-139
align_id:191830__asmbl_36849
align_id:191834__asmbl_36853	1e-108	2e-71	6e-64
align_id:191910__asmbl_36929	8e-95	2e-75	2e-77
align_id:191948__asmbl_36967
align_id:191949__asmbl_36968
align_id:192008__asmbl_37027
align_id:192081__asmbl_37100
align_id:192082__asmbl_37101
align_id:192138__asmbl_37157
align_id:192185__asmbl_37204	2e-66	3e-73	1e-64	7e-102
align_id:192536__asmbl_37555	4e-78
align_id:192537__asmbl_37556	2e-90		7e-77
align_id:192565__asmbl_37584	2e-136	0.0	0.0	0.0	6e-160	0.0	2e-80
align_id:192640__asmbl_37659	8e-73	3e-76
align_id:192647__asmbl_37666
align_id:192653__asmbl_37672
align_id:192655__asmbl_37674		1e-122
align_id:192657__asmbl_37676
align_id:192830__asmbl_37849
align_id:192831__asmbl_37850	8e-73	3e-76
align_id:192943__asmbl_37962	7e-103	3e-141	2e-94	4e-72
align_id:192957__asmbl_37976
align_id:192972__asmbl_37991	6e-96
align_id:193022__asmbl_38041
align_id:193061__asmbl_38080		3e-177
align_id:193064__asmbl_38083
align_id:193089__asmbl_38108	7e-81	1e-52	7e-53
align_id:193094__asmbl_38113	0.0	0.0	2e-151
align_id:193184__asmbl_38203	2e-77
align_id:193247__asmbl_38266
align_id:193277__asmbl_38296		8e-115
align_id:193285__asmbl_38304	1e-76	2e-73
align_id:193366__asmbl_38385	2e-74	7e-119
align_id:193380__asmbl_38399
align_id:193381__asmbl_38400	0.0	0.0	0.0	7e-150
align_id:193386__asmbl_38405	2e-111	2e-106	2e-113
align_id:193471__asmbl_38490
align_id:193686__asmbl_38705
align_id:193733__asmbl_38752	0.0	0.0	1e-110
align_id:193750__asmbl_38769
align_id:193791__asmbl_38810	0.0	5e-120
align_id:193825__asmbl_38844	1e-72	2e-120		9e-72
align_id:193834__asmbl_38853	2e-56	2e-61
align_id:193860__asmbl_38879	5e-126	0.0	0.0	0.0	3e-148	5e-112	9e-134
align_id:193875__asmbl_38894
align_id:193919__asmbl_38938	0.0	0.0	0.0	0.0
align_id:193921__asmbl_38940	6e-146	0.0	0.0	0.0	0.0	5e-143	2e-131
align_id:193996__asmbl_39015				9e-81
align_id:194005__asmbl_39024			4e-94
align_id:194085__asmbl_39104
align_id:194087__asmbl_39106
align_id:194088__asmbl_39107		0.0
align_id:194089__asmbl_39108			1e-141
align_id:194135__asmbl_39154	4e-72	2e-65
align_id:194171__asmbl_39190	1e-87
align_id:194194__asmbl_39213	2e-81	2e-85	4e-89	1e-89
align_id:194301__asmbl_39320
align_id:194302__asmbl_39321
align_id:194399__asmbl_39418	2e-106	5e-122
align_id:194432__asmbl_39451
align_id:194434__asmbl_39453	1e-65	6e-67
align_id:194475__asmbl_39494
align_id:194476__asmbl_39495
align_id:194515__asmbl_39534			2e-69
align_id:194536__asmbl_39555
align_id:194550__asmbl_39569	2e-108	5e-128	5e-110	4e-96
align_id:194670__asmbl_39689	1e-53
align_id:194724__asmbl_39743	2e-117	9e-116	1e-92
align_id:194888__asmbl_39907		1e-107
align_id:194949__asmbl_39968	5e-81	8e-103	4e-103	1e-103	8e-103
align_id:194952__asmbl_39971
align_id:194954__asmbl_39973
align_id:195089__asmbl_40108	3e-77		1e-72	3e-69
align_id:195090__asmbl_40109	1e-118	3e-124	2e-129	4e-130
align_id:195094__asmbl_40113	5e-112	4e-112	2e-112	7e-108
align_id:195097__asmbl_40116	7e-70
align_id:195183__asmbl_40202
align_id:195187__asmbl_40206		1e-56
align_id:195188__asmbl_40207
align_id:195193__asmbl_40212
align_id:195206__asmbl_40225
align_id:195207__asmbl_40226	1e-107
align_id:195218__asmbl_40237
align_id:195291__asmbl_40310	1e-135	0.0	8e-55
align_id:195299__asmbl_40318
align_id:195300__asmbl_40319
align_id:195331__asmbl_40350	7e-116	7e-105
align_id:195332__asmbl_40351	3e-74	3e-73	2e-73
align_id:195338__asmbl_40357
align_id:195347__asmbl_40366	6e-56	7e-65	3e-70	1e-70
align_id:195372__asmbl_40391	4e-92	4e-86	7e-77
align_id:195444__asmbl_40463		2e-83		6e-121
align_id:195480__asmbl_40499
align_id:195481__asmbl_40500	8e-60	2e-85		1e-120
align_id:195493__asmbl_40512		9e-98
align_id:195529__asmbl_40548	6e-76		3e-71	6e-68
align_id:195546__asmbl_40565
align_id:195547__asmbl_40566
align_id:195548__asmbl_40567
align_id:195552__asmbl_40571
align_id:195592__asmbl_40611	5e-114		4e-52
align_id:195593__asmbl_40612
align_id:195666__asmbl_40685
align_id:195667__asmbl_40686	1e-62	2e-105	2e-68	5e-69
align_id:195674__asmbl_40693
align_id:195675__asmbl_40694	0.0	0.0	0.0	7e-150
align_id:195704__asmbl_40723
